# Supplementary material for: Structure-guided engineering of immunotherapies targeting TRBC1 and TRBC2 in T cell malignancies
Source: Nat Commun. 2024 Feb 21;15:1583. doi: 10.1038/s41467-024-45854-3 (PMC10881500; doi:10.1038/s41467-024-45854-3)
Supplement: Supplementary file 3 — Source Data [file 41467_2024_45854_MOESM3_ESM.zip]

Archive with 4 entries (4 files):
- Source data file 2.pdf
- Source data file 3.pdf
- Source data file 4.pdf
- Source data file.xlsx
