# Supplementary material for: Structure-guided engineering of immunotherapies targeting TRBC1 and TRBC2 in T cell malignancies
Source: Nat Commun. 2024 Feb 21;15:1583. doi: 10.1038/s41467-024-45854-3 (PMC10881500; doi:10.1038/s41467-024-45854-3)
Supplement: Supplementary file 3 — Source Data [file 41467_2024_45854_MOESM3_ESM.zip › Source data file.xlsx]

## Sheet: Figure 2
Figggure 2b,d,f
	TRBC1
		ug/ml	Mut1			Mut2			Mut3			HuJovi-1
		10	1.1913	1.1792	1.1875	1.1328	1.127	1.1401	0.905	0.9493	0.8942	1.1881	1.1952	1.1895
		3.33333	1.2013	1.1819	1.1542	0.9948	0.9443	0.9898	0.5841	0.6568	0.6949	1.1167	1.1435	1.1438
		1.11111	1.1896	1.1659	1.1396	0.8227	0.8729	0.8596	0.331	0.3789	0.3813	1.0766	1.1305	1.1829
		0.37037	1.1645	1.1698	1.1275	0.7237	0.7785	0.8221	0.17	0.1989	0.1685	1.0896	1.0956	1.0924
		0.123457	1.0239	1.0648	1.0119	0.5051	0.5448	0.5929	0.0818	0.0881	0.0786	1.0269	1.0264	1.0087
		0.041152	0.804	0.8369	0.8241	0.2867	0.3202	0.3606	0.0546	0.0563	0.0543	0.8066	0.8622	0.8628
		0.013717	0.5104	0.5531	0.5245	0.1225	0.131	0.1571	0.0446	0.0455	0.0448	0.5574	0.5314	0.5408
		0.004572	0.2962	0.2898	0.2826	0.0602	0.0667	0.0744	0.0492	0.0439	0.0418	0.3198	0.3021	0.3265
		0.001524	0.1672	0.1568	0.1565	0.0516	0.049	0.0512	0.0418	0.0423	0.0405	0.1637	0.1628	0.1648
		0.000508	0.101	0.0984	0.0946	0.0426	0.0429	0.0441	0.0395	0.0417	0.0407	0.1113	0.0964	0.1122
		0.000169	0.0773	0.077	0.0739	0.0433	0.0407	0.0416	0.0433	0.0417	0.0401	0.0778	0.0706	0.0788
		5.65e-05	0.0594	0.0569	0.0592	0.0402	0.0402	0.041	0.0442	0.0409	0.0406	0.0606	0.0584	0.0597
	TRBC2
		ug/ml	Mut1			Mut2			Mut3			HuJovi-1
		10	1.2298	1.1547	1.187	1.1004	1.031	0.922	1.0971	1.0981	1.0962	0.6911	0.7555	0.6767
		3.33333	1.0521	1.0494	1.0193	0.8064	0.7223	0.6807	1.0511	1.0742	1.0509	0.3774	0.3647	0.3368
		1.11111	0.9772	0.8642	0.7932	0.4455	0.456	0.4594	0.974	1.0331	1.0272	0.1697	0.1535	0.1499
		0.37037	0.8028	0.565	0.5464	0.2835	0.3113	0.3017	0.9065	1.0079	0.9813	0.0866	0.0792	0.0783
		0.123457	0.5133	0.3162	0.2951	0.1706	0.16	0.1702	0.7763	0.8736	0.8665	0.0573	0.0549	0.0538
		0.041152	0.2388	0.1431	0.1346	0.0813	0.0796	0.0835	0.5829	0.6553	0.6361	0.0463	0.0452	0.0458
		0.013717	0.0992	0.0734	0.0735	0.0544	0.0537	0.055	0.3364	0.3621	0.345	0.0424	0.0478	0.0427
		0.004572	0.0597	0.0519	0.0544	0.0453	0.043	0.0445	0.1686	0.1802	0.1755	0.0407	0.042	0.0425
		0.001524	0.047	0.0442	0.0465	0.0425	0.0421	0.042	0.0945	0.0978	0.1031	0.0406	0.0418	0.041
		0.000508	0.0435	0.0431	0.0487	0.0405	0.0421	0.0411	0.0678	0.0709	0.0728	0.0413	0.0418	0.0407
		0.000169	0.0417	0.0417	0.0437	0.04	0.0395	0.0399	0.0547	0.0547	0.0577	0.0415	0.0406	0.0396
		5.65e-05	0.0427	0.0409	0.0408	0.0399	0.0391	0.0396	0.048	0.0486	0.0536	0.0427	0.0413	0.0393
Figgure 2h
	6 RES LINK	TRBC2 100 nM
	YKFNGY	59083
	YRFNGY	36792
	FKFNGY	19239
	YRFNGL	18398
	YHFNGY	15075
	YAFNGY	10695
	FRFNGY	10257
	YFFNGY	7917
	YQFNGF	7258
	YGFNGK	7154
	YTYNGK	7009
	YTFNGK	6899
	YSFNGK	6711
	YQFNGK	6292
	YRFNGM	6135
	MKFNGY	3847
	YHFNGF	3729

## Sheet: Figure 3
Figure 3b
		TRBC1				TRBC2
	%	36.8	38.66	39.9	37.22	63.2	61.34	60.1	62.78
Figure 3d
	TRBC1
	ug/ml	HuJovi-1				KFN
	10	11787	10099	9428	12015	1306	2067	1364	1547
	5	14362	13850	13270	14636	1622	2166	1619	1726
	2.5	13964	14068	13094	16690	1153	1563	1093	1243
	1.25	12823	13594	12817	16757	791	935	640	739
	0.625	11484	12681	10519	13409	448	550	373	416
	0.313	7827	8720	7629	8236	256	305	223	240
	0.156	4301	5165	3966	4542	148	158	124	117
	0.078	2094	2516	2174	2173	77.8	92.7	71.8	70.5
	0.039	1184	1255	1081	1041	44.8	53	39.5	38.6
	0.02	631	729	622	626	30	48.3	31.8	32.6
	TRBC2
	ug/ml	Jovi				KFN
	10	870	757	948	849	5461	4958	7287	10347
	5	443	466	564	510	6894	8210	10793	10895
	2.5	268	240	331	275	9469	9586	9927	11020
	1.25	125	125	168	149	8098	7900	8133	8699
	0.625	71.8	68.3	95.3	86.8	5975	5521	6038	6795
	0.313	53.5	45.7	66.6	48	3966	3556	3961	3795
	0.156	37.4	33.1	53.4	32.5	2127	1988	2172	1814
	0.078	46.9	37.4	46.3	27.4	1082	1059	1115	682
	0.039	46.5	36.9	38.9	25.1	620	573	615	345
	0.02	53.2	35	34.5	35.4	342	345	355	179
	TCR KO
	ug/ml	Jovi				KFN
	10	61.3	64.4	62.6	47.8	39.9	35.4	34.5	26.9
	5	75.2	76.8	61.7	44.2	37.5	42.5	39.5	26
	2.5	70.5	70.6	69.7	42.7	38.6	45	35.6	27
	1.25	63.2	62.3	55.4	43.7	39.8	37.2	27.5	32
	0.625	72	70	65.5	41.9	32.4	46.3	36.7	27.1
	0.313	61.9	55.9	54	44.7	47.6	52.3	24.1	32.7
	0.156	63	56.2	33.5	34.7	40.1	29.3	30.1	36.6
	0.078	37.4	73.6	34.4	32.9	47	59.2	26.5	31.1
	0.039	53.4	40.6	42.3	39.6	34.4	34.2	26.7	36.9
	0.02	56.8	39.3	28.6	34.9	39.5	32.4	28.9	32.7
Figure 3e
	°C	HuJovi1		KFN
	20	0.000233	0.000424	-0.000257	-2.4e-05
	20.018	0.000233	0.000423	-0.000257	-2.5e-05
	20.036	0.000233	0.000421	-0.000257	-2.6e-05
	20.054	0.000232	0.000419	-0.000256	-2.7e-05
	20.072	0.000232	0.000418	-0.000256	-2.7e-05
	20.09	0.000232	0.000416	-0.000256	-2.8e-05
	20.108	0.000232	0.000415	-0.000255	-2.9e-05
	20.125	0.000232	0.000413	-0.000255	-3e-05
	20.143	0.000231	0.000412	-0.000255	-3e-05
	20.161	0.000231	0.00041	-0.000254	-3.1e-05
	20.179	0.000231	0.000408	-0.000254	-3.2e-05
	20.197	0.000231	0.000407	-0.000254	-3.3e-05
	20.215	0.000231	0.000405	-0.000253	-3.4e-05
	20.233	0.00023	0.000404	-0.000253	-3.4e-05
	20.251	0.00023	0.000402	-0.000253	-3.5e-05
	20.269	0.00023	0.000401	-0.000253	-3.6e-05
	20.287	0.00023	0.000399	-0.000252	-3.7e-05
	20.305	0.00023	0.000397	-0.000252	-3.8e-05
	20.323	0.00023	0.000396	-0.000252	-3.8e-05
	20.341	0.000229	0.000394	-0.000251	-3.9e-05
	20.359	0.000229	0.000393	-0.000251	-4e-05
	20.376	0.000229	0.000391	-0.000251	-4.1e-05
	20.394	0.000229	0.000389	-0.000251	-4.2e-05
	20.412	0.000229	0.000388	-0.00025	-4.3e-05
	20.43	0.000228	0.000386	-0.00025	-4.3e-05
	20.448	0.000228	0.000385	-0.00025	-4.4e-05
	20.466	0.000228	0.000383	-0.00025	-4.5e-05
	20.484	0.000228	0.000381	-0.00025	-4.6e-05
	20.502	0.000228	0.00038	-0.000249	-4.7e-05
	20.52	0.000227	0.000378	-0.000249	-4.8e-05
	20.538	0.000227	0.000376	-0.000249	-4.8e-05
	20.556	0.000227	0.000375	-0.000249	-4.9e-05
	20.574	0.000227	0.000373	-0.000248	-5e-05
	20.592	0.000227	0.000372	-0.000248	-5.1e-05
	20.609	0.000226	0.00037	-0.000248	-5.2e-05
	20.627	0.000226	0.000368	-0.000248	-5.3e-05
	20.645	0.000226	0.000367	-0.000248	-5.4e-05
	20.663	0.000226	0.000365	-0.000248	-5.5e-05
	20.681	0.000226	0.000363	-0.000247	-5.5e-05
	20.699	0.000225	0.000362	-0.000247	-5.6e-05
	20.717	0.000225	0.00036	-0.000247	-5.7e-05
	20.735	0.000225	0.000358	-0.000247	-5.8e-05
	20.753	0.000225	0.000357	-0.000247	-5.9e-05
	20.771	0.000225	0.000355	-0.000247	-6e-05
	20.789	0.000224	0.000353	-0.000246	-6.1e-05
	20.807	0.000224	0.000352	-0.000246	-6.2e-05
	20.825	0.000224	0.00035	-0.000246	-6.3e-05
	20.842	0.000224	0.000349	-0.000246	-6.4e-05
	20.86	0.000223	0.000347	-0.000246	-6.4e-05
	20.878	0.000223	0.000345	-0.000246	-6.5e-05
	20.896	0.000223	0.000344	-0.000246	-6.6e-05
	20.914	0.000223	0.000342	-0.000246	-6.7e-05
	20.932	0.000223	0.00034	-0.000246	-6.8e-05
	20.95	0.000222	0.000339	-0.000246	-6.9e-05
	20.968	0.000222	0.000337	-0.000245	-7e-05
	20.986	0.000222	0.000335	-0.000245	-7.1e-05
	21.004	0.000222	0.000334	-0.000245	-7.2e-05
	21.022	0.000222	0.000332	-0.000245	-7.3e-05
	21.04	0.000221	0.00033	-0.000245	-7.4e-05
	21.058	0.000221	0.000329	-0.000245	-7.5e-05
	21.076	0.000221	0.000327	-0.000245	-7.6e-05
	21.093	0.000221	0.000325	-0.000245	-7.7e-05
	21.111	0.00022	0.000324	-0.000245	-7.8e-05
	21.129	0.00022	0.000322	-0.000245	-7.9e-05
	21.147	0.00022	0.00032	-0.000245	-8e-05
	21.165	0.00022	0.000319	-0.000245	-8e-05
	21.183	0.00022	0.000317	-0.000245	-8.1e-05
	21.201	0.000219	0.000315	-0.000245	-8.2e-05
	21.219	0.000219	0.000314	-0.000245	-8.3e-05
	21.237	0.000219	0.000312	-0.000245	-8.4e-05
	21.255	0.000219	0.00031	-0.000245	-8.5e-05
	21.273	0.000218	0.000309	-0.000245	-8.6e-05
	21.291	0.000218	0.000307	-0.000245	-8.7e-05
	21.309	0.000218	0.000305	-0.000245	-8.8e-05
	21.326	0.000218	0.000304	-0.000245	-8.9e-05
	21.344	0.000218	0.000302	-0.000245	-9e-05
	21.362	0.000217	0.0003	-0.000245	-9.1e-05
	21.38	0.000217	0.000299	-0.000245	-9.2e-05
	21.398	0.000217	0.000297	-0.000245	-9.3e-05
	21.416	0.000217	0.000295	-0.000245	-9.4e-05
	21.434	0.000216	0.000294	-0.000245	-9.5e-05
	21.452	0.000216	0.000292	-0.000245	-9.6e-05
	21.47	0.000216	0.00029	-0.000245	-9.7e-05
	21.488	0.000216	0.000289	-0.000245	-9.8e-05
	21.506	0.000216	0.000287	-0.000245	-9.9e-05
	21.524	0.000215	0.000285	-0.000245	-0.0001
	21.542	0.000215	0.000284	-0.000245	-0.000102
	21.56	0.000215	0.000282	-0.000245	-0.000103
	21.577	0.000215	0.00028	-0.000245	-0.000104
	21.595	0.000214	0.000279	-0.000245	-0.000105
	21.613	0.000214	0.000277	-0.000245	-0.000106
	21.631	0.000214	0.000275	-0.000245	-0.000107
	21.649	0.000214	0.000274	-0.000245	-0.000108
	21.667	0.000213	0.000272	-0.000245	-0.000109
	21.685	0.000213	0.00027	-0.000245	-0.00011
	21.703	0.000213	0.000269	-0.000245	-0.000111
	21.721	0.000213	0.000267	-0.000245	-0.000112
	21.739	0.000212	0.000265	-0.000245	-0.000113
	21.757	0.000212	0.000264	-0.000245	-0.000114
	21.775	0.000212	0.000262	-0.000245	-0.000115
	21.793	0.000212	0.00026	-0.000245	-0.000116
	21.81	0.000212	0.000259	-0.000245	-0.000117
	21.828	0.000211	0.000257	-0.000245	-0.000118
	21.846	0.000211	0.000256	-0.000245	-0.000119
	21.864	0.000211	0.000254	-0.000245	-0.00012
	21.882	0.000211	0.000252	-0.000245	-0.000121
	21.9	0.00021	0.000251	-0.000246	-0.000123
	21.918	0.00021	0.000249	-0.000246	-0.000124
	21.936	0.00021	0.000247	-0.000246	-0.000125
	21.954	0.00021	0.000246	-0.000246	-0.000126
	21.972	0.000209	0.000244	-0.000246	-0.000127
	21.99	0.000209	0.000243	-0.000246	-0.000128
	22.008	0.000209	0.000241	-0.000246	-0.000129
	22.026	0.000209	0.000239	-0.000246	-0.00013
	22.043	0.000208	0.000238	-0.000246	-0.000131
	22.061	0.000208	0.000236	-0.000246	-0.000132
	22.079	0.000208	0.000234	-0.000246	-0.000133
	22.097	0.000208	0.000233	-0.000245	-0.000134
	22.115	0.000208	0.000231	-0.000245	-0.000135
	22.133	0.000207	0.00023	-0.000245	-0.000136
	22.151	0.000207	0.000228	-0.000245	-0.000138
	22.169	0.000207	0.000226	-0.000245	-0.000139
	22.187	0.000207	0.000225	-0.000245	-0.00014
	22.205	0.000206	0.000223	-0.000245	-0.000141
	22.223	0.000206	0.000222	-0.000245	-0.000142
	22.241	0.000206	0.00022	-0.000245	-0.000143
	22.259	0.000206	0.000218	-0.000245	-0.000144
	22.277	0.000205	0.000217	-0.000245	-0.000145
	22.294	0.000205	0.000215	-0.000245	-0.000146
	22.312	0.000205	0.000214	-0.000245	-0.000147
	22.33	0.000205	0.000212	-0.000245	-0.000148
	22.348	0.000204	0.00021	-0.000244	-0.000149
	22.366	0.000204	0.000209	-0.000244	-0.00015
	22.384	0.000204	0.000207	-0.000244	-0.000152
	22.402	0.000204	0.000205	-0.000244	-0.000153
	22.42	0.000203	0.000204	-0.000244	-0.000154
	22.438	0.000203	0.000202	-0.000244	-0.000155
	22.456	0.000203	0.000201	-0.000244	-0.000156
	22.474	0.000203	0.000199	-0.000243	-0.000157
	22.492	0.000202	0.000197	-0.000243	-0.000158
	22.51	0.000202	0.000196	-0.000243	-0.000159
	22.527	0.000202	0.000194	-0.000243	-0.00016
	22.545	0.000202	0.000192	-0.000243	-0.000161
	22.563	0.000201	0.00019	-0.000243	-0.000163
	22.581	0.000201	0.000189	-0.000243	-0.000164
	22.599	0.000201	0.000187	-0.000242	-0.000165
	22.617	0.000201	0.000185	-0.000242	-0.000166
	22.635	0.0002	0.000184	-0.000242	-0.000168
	22.653	0.0002	0.000182	-0.000242	-0.000169
	22.671	0.0002	0.00018	-0.000241	-0.00017
	22.689	0.000199	0.000179	-0.000241	-0.000171
	22.707	0.000199	0.000177	-0.000241	-0.000173
	22.725	0.000199	0.000176	-0.000241	-0.000174
	22.743	0.000198	0.000174	-0.00024	-0.000175
	22.761	0.000198	0.000173	-0.00024	-0.000177
	22.778	0.000198	0.000171	-0.00024	-0.000178
	22.796	0.000198	0.00017	-0.00024	-0.000179
	22.814	0.000197	0.000168	-0.000239	-0.00018
	22.832	0.000197	0.000167	-0.000239	-0.000182
	22.85	0.000197	0.000165	-0.000239	-0.000183
	22.868	0.000196	0.000164	-0.000238	-0.000184
	22.886	0.000196	0.000162	-0.000238	-0.000185
	22.904	0.000196	0.000161	-0.000238	-0.000186
	22.922	0.000195	0.000159	-0.000238	-0.000188
	22.94	0.000195	0.000158	-0.000237	-0.000189
	22.958	0.000195	0.000157	-0.000237	-0.00019
	22.976	0.000195	0.000155	-0.000237	-0.000191
	22.994	0.000194	0.000154	-0.000237	-0.000192
	23.011	0.000194	0.000153	-0.000236	-0.000193
	23.029	0.000194	0.000151	-0.000236	-0.000195
	23.047	0.000194	0.00015	-0.000236	-0.000196
	23.065	0.000193	0.000149	-0.000236	-0.000197
	23.083	0.000193	0.000147	-0.000236	-0.000198
	23.101	0.000193	0.000146	-0.000235	-0.000199
	23.119	0.000193	0.000145	-0.000235	-0.0002
	23.137	0.000193	0.000144	-0.000235	-0.000202
	23.155	0.000192	0.000143	-0.000235	-0.000203
	23.173	0.000192	0.000141	-0.000235	-0.000204
	23.191	0.000192	0.00014	-0.000235	-0.000205
	23.209	0.000192	0.000139	-0.000235	-0.000206
	23.227	0.000192	0.000138	-0.000235	-0.000207
	23.245	0.000191	0.000137	-0.000235	-0.000208
	23.262	0.000191	0.000136	-0.000235	-0.000209
	23.28	0.000191	0.000135	-0.000235	-0.00021
	23.298	0.000191	0.000134	-0.000235	-0.000211
	23.316	0.000191	0.000133	-0.000235	-0.000212
	23.334	0.000191	0.000132	-0.000235	-0.000213
	23.352	0.000191	0.000131	-0.000235	-0.000214
	23.37	0.000191	0.00013	-0.000235	-0.000215
	23.388	0.00019	0.000129	-0.000235	-0.000216
	23.406	0.00019	0.000129	-0.000235	-0.000217
	23.424	0.00019	0.000128	-0.000235	-0.000218
	23.442	0.00019	0.000127	-0.000236	-0.000219
	23.46	0.00019	0.000126	-0.000236	-0.00022
	23.478	0.00019	0.000125	-0.000236	-0.000221
	23.495	0.00019	0.000125	-0.000236	-0.000222
	23.513	0.00019	0.000124	-0.000236	-0.000223
	23.531	0.00019	0.000123	-0.000237	-0.000223
	23.549	0.00019	0.000123	-0.000237	-0.000224
	23.567	0.00019	0.000122	-0.000237	-0.000225
	23.585	0.00019	0.000122	-0.000237	-0.000226
	23.603	0.00019	0.000121	-0.000238	-0.000227
	23.621	0.00019	0.000121	-0.000238	-0.000227
	23.639	0.00019	0.00012	-0.000238	-0.000228
	23.657	0.00019	0.00012	-0.000239	-0.000229
	23.675	0.00019	0.000119	-0.000239	-0.00023
	23.693	0.00019	0.000119	-0.000239	-0.00023
	23.711	0.000191	0.000119	-0.00024	-0.000231
	23.728	0.000191	0.000118	-0.00024	-0.000232
	23.746	0.000191	0.000118	-0.00024	-0.000232
	23.764	0.000191	0.000118	-0.000241	-0.000233
	23.782	0.000191	0.000117	-0.000241	-0.000234
	23.8	0.000191	0.000117	-0.000241	-0.000234
	23.818	0.000191	0.000117	-0.000242	-0.000235
	23.836	0.000192	0.000117	-0.000242	-0.000235
	23.854	0.000192	0.000117	-0.000242	-0.000236
	23.872	0.000192	0.000117	-0.000243	-0.000236
	23.89	0.000192	0.000117	-0.000243	-0.000237
	23.908	0.000192	0.000117	-0.000244	-0.000237
	23.926	0.000193	0.000117	-0.000244	-0.000238
	23.944	0.000193	0.000117	-0.000244	-0.000238
	23.962	0.000193	0.000117	-0.000245	-0.000239
	23.979	0.000193	0.000117	-0.000245	-0.000239
	23.997	0.000194	0.000118	-0.000245	-0.00024
	24.015	0.000194	0.000118	-0.000245	-0.00024
	24.033	0.000194	0.000118	-0.000246	-0.00024
	24.051	0.000194	0.000118	-0.000246	-0.000241
	24.069	0.000195	0.000119	-0.000246	-0.000241
	24.087	0.000195	0.000119	-0.000246	-0.000241
	24.105	0.000195	0.000119	-0.000247	-0.000241
	24.123	0.000196	0.00012	-0.000247	-0.000241
	24.141	0.000196	0.00012	-0.000247	-0.000242
	24.159	0.000196	0.000121	-0.000247	-0.000242
	24.177	0.000197	0.000121	-0.000247	-0.000242
	24.195	0.000197	0.000122	-0.000247	-0.000242
	24.212	0.000197	0.000122	-0.000247	-0.000242
	24.23	0.000198	0.000123	-0.000247	-0.000242
	24.248	0.000198	0.000124	-0.000247	-0.000242
	24.266	0.000199	0.000124	-0.000247	-0.000242
	24.284	0.000199	0.000125	-0.000247	-0.000242
	24.302	0.000199	0.000126	-0.000247	-0.000242
	24.32	0.0002	0.000127	-0.000247	-0.000242
	24.338	0.0002	0.000128	-0.000246	-0.000242
	24.356	0.000201	0.000128	-0.000246	-0.000242
	24.374	0.000201	0.000129	-0.000246	-0.000242
	24.392	0.000201	0.00013	-0.000245	-0.000242
	24.41	0.000202	0.000131	-0.000245	-0.000241
	24.428	0.000202	0.000132	-0.000245	-0.000241
	24.446	0.000203	0.000133	-0.000244	-0.000241
	24.463	0.000203	0.000134	-0.000243	-0.000241
	24.481	0.000204	0.000135	-0.000243	-0.00024
	24.499	0.000204	0.000137	-0.000242	-0.00024
	24.517	0.000204	0.000138	-0.000242	-0.00024
	24.535	0.000205	0.000139	-0.000241	-0.000239
	24.553	0.000205	0.00014	-0.00024	-0.000239
	24.571	0.000206	0.000141	-0.000239	-0.000238
	24.589	0.000206	0.000143	-0.000239	-0.000238
	24.607	0.000207	0.000144	-0.000238	-0.000238
	24.625	0.000207	0.000145	-0.000237	-0.000237
	24.643	0.000208	0.000147	-0.000236	-0.000237
	24.661	0.000208	0.000148	-0.000235	-0.000236
	24.679	0.000209	0.000149	-0.000234	-0.000236
	24.696	0.000209	0.000151	-0.000233	-0.000235
	24.714	0.00021	0.000152	-0.000232	-0.000234
	24.732	0.00021	0.000154	-0.000231	-0.000234
	24.75	0.00021	0.000155	-0.00023	-0.000233
	24.768	0.000211	0.000157	-0.000228	-0.000233
	24.786	0.000211	0.000159	-0.000227	-0.000232
	24.804	0.000212	0.00016	-0.000226	-0.000232
	24.822	0.000212	0.000162	-0.000225	-0.000231
	24.84	0.000213	0.000164	-0.000223	-0.00023
	24.858	0.000213	0.000165	-0.000222	-0.00023
	24.876	0.000214	0.000167	-0.000221	-0.000229
	24.894	0.000214	0.000169	-0.00022	-0.000228
	24.912	0.000215	0.000171	-0.000218	-0.000228
	24.929	0.000215	0.000172	-0.000217	-0.000227
	24.947	0.000216	0.000174	-0.000216	-0.000226
	24.965	0.000216	0.000176	-0.000214	-0.000226
	24.983	0.000217	0.000178	-0.000213	-0.000225
	25.001	0.000217	0.00018	-0.000212	-0.000225
	25.019	0.000217	0.000182	-0.00021	-0.000224
	25.037	0.000218	0.000184	-0.000209	-0.000223
	25.055	0.000218	0.000186	-0.000208	-0.000223
	25.073	0.000219	0.000188	-0.000206	-0.000222
	25.091	0.000219	0.00019	-0.000205	-0.000221
	25.109	0.00022	0.000192	-0.000204	-0.000221
	25.127	0.00022	0.000194	-0.000202	-0.00022
	25.145	0.00022	0.000196	-0.000201	-0.00022
	25.163	0.000221	0.000198	-0.0002	-0.000219
	25.18	0.000221	0.0002	-0.000199	-0.000219
	25.198	0.000222	0.000202	-0.000198	-0.000218
	25.216	0.000222	0.000204	-0.000196	-0.000218
	25.234	0.000222	0.000207	-0.000195	-0.000217
	25.252	0.000223	0.000209	-0.000194	-0.000217
	25.27	0.000223	0.000211	-0.000193	-0.000216
	25.288	0.000223	0.000213	-0.000192	-0.000216
	25.306	0.000224	0.000215	-0.000191	-0.000215
	25.324	0.000224	0.000218	-0.00019	-0.000215
	25.342	0.000225	0.00022	-0.000189	-0.000215
	25.36	0.000225	0.000222	-0.000188	-0.000214
	25.378	0.000225	0.000225	-0.000188	-0.000214
	25.396	0.000226	0.000227	-0.000187	-0.000214
	25.413	0.000226	0.000229	-0.000186	-0.000214
	25.431	0.000226	0.000232	-0.000185	-0.000213
	25.449	0.000227	0.000234	-0.000185	-0.000213
	25.467	0.000227	0.000237	-0.000184	-0.000213
	25.485	0.000227	0.000239	-0.000183	-0.000213
	25.503	0.000227	0.000242	-0.000183	-0.000213
	25.521	0.000228	0.000244	-0.000182	-0.000213
	25.539	0.000228	0.000247	-0.000182	-0.000213
	25.557	0.000228	0.000249	-0.000182	-0.000213
	25.575	0.000228	0.000252	-0.000181	-0.000213
	25.593	0.000229	0.000254	-0.000181	-0.000213
	25.611	0.000229	0.000257	-0.000181	-0.000213
	25.629	0.000229	0.00026	-0.000181	-0.000213
	25.647	0.000229	0.000262	-0.00018	-0.000213
	25.664	0.00023	0.000265	-0.00018	-0.000213
	25.682	0.00023	0.000267	-0.00018	-0.000213
	25.7	0.00023	0.00027	-0.00018	-0.000213
	25.718	0.00023	0.000273	-0.00018	-0.000213
	25.736	0.00023	0.000275	-0.000181	-0.000214
	25.754	0.000231	0.000278	-0.000181	-0.000214
	25.772	0.000231	0.000281	-0.000181	-0.000214
	25.79	0.000231	0.000284	-0.000181	-0.000215
	25.808	0.000231	0.000286	-0.000182	-0.000215
	25.826	0.000231	0.000289	-0.000182	-0.000215
	25.844	0.000231	0.000292	-0.000182	-0.000216
	25.862	0.000231	0.000295	-0.000183	-0.000216
	25.88	0.000231	0.000297	-0.000183	-0.000216
	25.897	0.000232	0.0003	-0.000184	-0.000217
	25.915	0.000232	0.000303	-0.000185	-0.000217
	25.933	0.000232	0.000306	-0.000185	-0.000218
	25.951	0.000232	0.000309	-0.000186	-0.000218
	25.969	0.000232	0.000311	-0.000187	-0.000219
	25.987	0.000232	0.000314	-0.000187	-0.000219
	26.005	0.000232	0.000317	-0.000188	-0.00022
	26.023	0.000232	0.00032	-0.000189	-0.000221
	26.041	0.000232	0.000323	-0.00019	-0.000221
	26.059	0.000232	0.000326	-0.000191	-0.000222
	26.077	0.000232	0.000328	-0.000192	-0.000222
	26.095	0.000231	0.000331	-0.000193	-0.000223
	26.113	0.000231	0.000334	-0.000194	-0.000224
	26.13	0.000231	0.000337	-0.000195	-0.000224
	26.148	0.000231	0.00034	-0.000196	-0.000225
	26.166	0.000231	0.000343	-0.000197	-0.000226
	26.184	0.000231	0.000345	-0.000199	-0.000226
	26.202	0.000231	0.000348	-0.0002	-0.000227
	26.22	0.00023	0.000351	-0.000201	-0.000228
	26.238	0.00023	0.000354	-0.000202	-0.000229
	26.256	0.00023	0.000357	-0.000204	-0.000229
	26.274	0.00023	0.00036	-0.000205	-0.00023
	26.292	0.00023	0.000363	-0.000206	-0.000231
	26.31	0.000229	0.000365	-0.000207	-0.000232
	26.328	0.000229	0.000368	-0.000209	-0.000232
	26.346	0.000229	0.000371	-0.00021	-0.000233
	26.364	0.000228	0.000374	-0.000211	-0.000234
	26.381	0.000228	0.000377	-0.000213	-0.000235
	26.399	0.000228	0.00038	-0.000214	-0.000236
	26.417	0.000227	0.000382	-0.000215	-0.000237
	26.435	0.000227	0.000385	-0.000217	-0.000237
	26.453	0.000227	0.000388	-0.000218	-0.000238
	26.471	0.000226	0.000391	-0.000219	-0.000239
	26.489	0.000226	0.000394	-0.000221	-0.00024
	26.507	0.000225	0.000396	-0.000222	-0.000241
	26.525	0.000225	0.000399	-0.000223	-0.000242
	26.543	0.000224	0.000402	-0.000224	-0.000242
	26.561	0.000224	0.000405	-0.000225	-0.000243
	26.579	0.000223	0.000408	-0.000227	-0.000244
	26.597	0.000223	0.00041	-0.000228	-0.000245
	26.614	0.000222	0.000413	-0.000229	-0.000246
	26.632	0.000222	0.000416	-0.00023	-0.000247
	26.65	0.000221	0.000419	-0.000231	-0.000248
	26.668	0.00022	0.000421	-0.000232	-0.000249
	26.686	0.00022	0.000424	-0.000233	-0.000249
	26.704	0.000219	0.000427	-0.000234	-0.00025
	26.722	0.000219	0.000429	-0.000235	-0.000251
	26.74	0.000218	0.000432	-0.000236	-0.000252
	26.758	0.000217	0.000435	-0.000237	-0.000253
	26.776	0.000216	0.000438	-0.000237	-0.000254
	26.794	0.000216	0.00044	-0.000238	-0.000255
	26.812	0.000215	0.000443	-0.000239	-0.000256
	26.83	0.000214	0.000446	-0.00024	-0.000256
	26.848	0.000214	0.000448	-0.00024	-0.000257
	26.865	0.000213	0.000451	-0.000241	-0.000258
	26.883	0.000212	0.000454	-0.000241	-0.000259
	26.901	0.000211	0.000456	-0.000242	-0.00026
	26.919	0.00021	0.000459	-0.000242	-0.000261
	26.937	0.00021	0.000462	-0.000243	-0.000262
	26.955	0.000209	0.000464	-0.000243	-0.000262
	26.973	0.000208	0.000467	-0.000243	-0.000263
	26.991	0.000207	0.00047	-0.000244	-0.000264
	27.009	0.000206	0.000472	-0.000244	-0.000265
	27.027	0.000205	0.000475	-0.000244	-0.000266
	27.045	0.000204	0.000477	-0.000244	-0.000267
	27.063	0.000204	0.00048	-0.000244	-0.000268
	27.081	0.000203	0.000483	-0.000244	-0.000269
	27.098	0.000202	0.000485	-0.000244	-0.000269
	27.116	0.000201	0.000488	-0.000244	-0.00027
	27.134	0.0002	0.00049	-0.000244	-0.000271
	27.152	0.000199	0.000493	-0.000244	-0.000272
	27.17	0.000198	0.000495	-0.000244	-0.000273
	27.188	0.000197	0.000498	-0.000244	-0.000274
	27.206	0.000196	0.0005	-0.000244	-0.000275
	27.224	0.000195	0.000503	-0.000244	-0.000276
	27.242	0.000194	0.000505	-0.000244	-0.000277
	27.26	0.000193	0.000508	-0.000243	-0.000278
	27.278	0.000192	0.00051	-0.000243	-0.000279
	27.296	0.000191	0.000513	-0.000243	-0.000279
	27.314	0.00019	0.000515	-0.000243	-0.00028
	27.332	0.000188	0.000518	-0.000242	-0.000281
	27.349	0.000187	0.00052	-0.000242	-0.000282
	27.367	0.000186	0.000523	-0.000242	-0.000283
	27.385	0.000185	0.000525	-0.000241	-0.000284
	27.403	0.000184	0.000528	-0.000241	-0.000285
	27.421	0.000183	0.00053	-0.00024	-0.000286
	27.439	0.000182	0.000532	-0.00024	-0.000287
	27.457	0.000181	0.000535	-0.00024	-0.000288
	27.475	0.00018	0.000537	-0.000239	-0.000289
	27.493	0.000178	0.000539	-0.000239	-0.00029
	27.511	0.000177	0.000542	-0.000238	-0.000291
	27.529	0.000176	0.000544	-0.000238	-0.000292
	27.547	0.000175	0.000546	-0.000237	-0.000294
	27.565	0.000174	0.000549	-0.000237	-0.000295
	27.582	0.000173	0.000551	-0.000236	-0.000296
	27.6	0.000171	0.000553	-0.000236	-0.000297
	27.618	0.00017	0.000555	-0.000235	-0.000298
	27.636	0.000169	0.000558	-0.000235	-0.000299
	27.654	0.000168	0.00056	-0.000234	-0.0003
	27.672	0.000167	0.000562	-0.000234	-0.000301
	27.69	0.000166	0.000564	-0.000233	-0.000302
	27.708	0.000164	0.000566	-0.000233	-0.000303
	27.726	0.000163	0.000568	-0.000232	-0.000304
	27.744	0.000162	0.000571	-0.000232	-0.000305
	27.762	0.000161	0.000573	-0.000231	-0.000306
	27.78	0.00016	0.000575	-0.000231	-0.000307
	27.798	0.000158	0.000577	-0.00023	-0.000308
	27.815	0.000157	0.000579	-0.00023	-0.000308
	27.833	0.000156	0.000581	-0.000229	-0.000309
	27.851	0.000155	0.000583	-0.000229	-0.00031
	27.869	0.000154	0.000585	-0.000229	-0.000311
	27.887	0.000152	0.000587	-0.000228	-0.000312
	27.905	0.000151	0.000589	-0.000228	-0.000313
	27.923	0.00015	0.000591	-0.000227	-0.000314
	27.941	0.000149	0.000593	-0.000227	-0.000314
	27.959	0.000148	0.000594	-0.000227	-0.000315
	27.977	0.000146	0.000596	-0.000226	-0.000316
	27.995	0.000145	0.000598	-0.000226	-0.000317
	28.013	0.000144	0.0006	-0.000226	-0.000317
	28.031	0.000143	0.000602	-0.000225	-0.000318
	28.049	0.000142	0.000604	-0.000225	-0.000319
	28.066	0.000141	0.000605	-0.000225	-0.000319
	28.084	0.000139	0.000607	-0.000225	-0.00032
	28.102	0.000138	0.000609	-0.000224	-0.00032
	28.12	0.000137	0.00061	-0.000224	-0.000321
	28.138	0.000136	0.000612	-0.000224	-0.000321
	28.156	0.000135	0.000614	-0.000224	-0.000322
	28.174	0.000134	0.000615	-0.000224	-0.000322
	28.192	0.000132	0.000617	-0.000224	-0.000323
	28.21	0.000131	0.000618	-0.000224	-0.000323
	28.228	0.00013	0.00062	-0.000224	-0.000323
	28.246	0.000129	0.000621	-0.000224	-0.000324
	28.264	0.000128	0.000623	-0.000224	-0.000324
	28.282	0.000127	0.000624	-0.000224	-0.000324
	28.299	0.000126	0.000626	-0.000224	-0.000324
	28.317	0.000125	0.000627	-0.000224	-0.000324
	28.335	0.000124	0.000629	-0.000224	-0.000325
	28.353	0.000123	0.00063	-0.000224	-0.000325
	28.371	0.000122	0.000631	-0.000224	-0.000325
	28.389	0.000121	0.000633	-0.000224	-0.000325
	28.407	0.00012	0.000634	-0.000225	-0.000325
	28.425	0.000119	0.000635	-0.000225	-0.000325
	28.443	0.000118	0.000636	-0.000225	-0.000325
	28.461	0.000117	0.000637	-0.000225	-0.000324
	28.479	0.000116	0.000639	-0.000225	-0.000324
	28.497	0.000115	0.00064	-0.000226	-0.000324
	28.515	0.000114	0.000641	-0.000226	-0.000324
	28.533	0.000113	0.000642	-0.000226	-0.000324
	28.55	0.000112	0.000643	-0.000227	-0.000323
	28.568	0.000111	0.000644	-0.000227	-0.000323
	28.586	0.00011	0.000645	-0.000227	-0.000323
	28.604	0.000109	0.000646	-0.000228	-0.000322
	28.622	0.000108	0.000647	-0.000228	-0.000322
	28.64	0.000107	0.000648	-0.000228	-0.000322
	28.658	0.000106	0.000649	-0.000229	-0.000321
	28.676	0.000106	0.000649	-0.000229	-0.000321
	28.694	0.000105	0.00065	-0.000229	-0.00032
	28.712	0.000104	0.000651	-0.00023	-0.00032
	28.73	0.000103	0.000652	-0.00023	-0.000319
	28.748	0.000102	0.000652	-0.00023	-0.000319
	28.766	0.000102	0.000653	-0.00023	-0.000318
	28.783	0.000101	0.000654	-0.000231	-0.000318
	28.801	0.0001	0.000654	-0.000231	-0.000317
	28.819	9.9e-05	0.000655	-0.000231	-0.000316
	28.837	9.9e-05	0.000656	-0.000231	-0.000316
	28.855	9.8e-05	0.000656	-0.000232	-0.000315
	28.873	9.7e-05	0.000657	-0.000232	-0.000314
	28.891	9.7e-05	0.000657	-0.000232	-0.000314
	28.909	9.6e-05	0.000658	-0.000232	-0.000313
	28.927	9.6e-05	0.000658	-0.000232	-0.000312
	28.945	9.5e-05	0.000658	-0.000233	-0.000311
	28.963	9.4e-05	0.000659	-0.000233	-0.000311
	28.981	9.4e-05	0.000659	-0.000233	-0.00031
	28.999	9.3e-05	0.000659	-0.000233	-0.000309
	29.016	9.3e-05	0.00066	-0.000233	-0.000308
	29.034	9.2e-05	0.00066	-0.000233	-0.000307
	29.052	9.2e-05	0.00066	-0.000233	-0.000307
	29.07	9.1e-05	0.00066	-0.000233	-0.000306
	29.088	9.1e-05	0.000661	-0.000233	-0.000305
	29.106	9e-05	0.000661	-0.000233	-0.000304
	29.124	9e-05	0.000661	-0.000233	-0.000303
	29.142	8.9e-05	0.000661	-0.000232	-0.000303
	29.16	8.9e-05	0.000661	-0.000232	-0.000302
	29.178	8.9e-05	0.000661	-0.000232	-0.000301
	29.196	8.8e-05	0.000661	-0.000232	-0.0003
	29.214	8.8e-05	0.000661	-0.000232	-0.000299
	29.232	8.8e-05	0.000661	-0.000232	-0.000298
	29.25	8.7e-05	0.000661	-0.000231	-0.000298
	29.267	8.7e-05	0.000661	-0.000231	-0.000297
	29.285	8.7e-05	0.00066	-0.000231	-0.000296
	29.303	8.6e-05	0.00066	-0.000231	-0.000295
	29.321	8.6e-05	0.00066	-0.00023	-0.000294
	29.339	8.6e-05	0.00066	-0.00023	-0.000294
	29.357	8.6e-05	0.00066	-0.00023	-0.000293
	29.375	8.5e-05	0.000659	-0.000229	-0.000292
	29.393	8.5e-05	0.000659	-0.000229	-0.000291
	29.411	8.5e-05	0.000658	-0.000229	-0.000291
	29.429	8.5e-05	0.000658	-0.000228	-0.00029
	29.447	8.5e-05	0.000658	-0.000228	-0.000289
	29.465	8.4e-05	0.000657	-0.000228	-0.000289
	29.483	8.4e-05	0.000657	-0.000227	-0.000288
	29.5	8.4e-05	0.000656	-0.000227	-0.000287
	29.518	8.4e-05	0.000656	-0.000226	-0.000287
	29.536	8.4e-05	0.000655	-0.000226	-0.000286
	29.554	8.4e-05	0.000654	-0.000226	-0.000286
	29.572	8.4e-05	0.000654	-0.000225	-0.000285
	29.59	8.4e-05	0.000653	-0.000225	-0.000284
	29.608	8.4e-05	0.000652	-0.000225	-0.000284
	29.626	8.4e-05	0.000652	-0.000224	-0.000283
	29.644	8.3e-05	0.000651	-0.000224	-0.000283
	29.662	8.3e-05	0.00065	-0.000224	-0.000282
	29.68	8.3e-05	0.000649	-0.000223	-0.000282
	29.698	8.3e-05	0.000648	-0.000223	-0.000281
	29.716	8.3e-05	0.000648	-0.000223	-0.000281
	29.734	8.3e-05	0.000647	-0.000222	-0.000281
	29.751	8.4e-05	0.000646	-0.000222	-0.00028
	29.769	8.4e-05	0.000645	-0.000222	-0.00028
	29.787	8.4e-05	0.000644	-0.000221	-0.00028
	29.805	8.4e-05	0.000643	-0.000221	-0.000279
	29.823	8.4e-05	0.000642	-0.000221	-0.000279
	29.841	8.4e-05	0.000641	-0.000221	-0.000279
	29.859	8.4e-05	0.00064	-0.000221	-0.000278
	29.877	8.4e-05	0.000639	-0.00022	-0.000278
	29.895	8.4e-05	0.000637	-0.00022	-0.000278
	29.913	8.4e-05	0.000636	-0.00022	-0.000278
	29.931	8.4e-05	0.000635	-0.00022	-0.000277
	29.949	8.4e-05	0.000634	-0.00022	-0.000277
	29.967	8.5e-05	0.000633	-0.00022	-0.000277
	29.984	8.5e-05	0.000632	-0.00022	-0.000277
	30.002	8.5e-05	0.00063	-0.00022	-0.000277
	30.02	8.5e-05	0.000629	-0.00022	-0.000276
	30.038	8.5e-05	0.000628	-0.00022	-0.000276
	30.056	8.5e-05	0.000627	-0.000221	-0.000276
	30.074	8.6e-05	0.000625	-0.000221	-0.000276
	30.092	8.6e-05	0.000624	-0.000221	-0.000276
	30.11	8.6e-05	0.000623	-0.000221	-0.000276
	30.128	8.6e-05	0.000621	-0.000222	-0.000276
	30.146	8.6e-05	0.00062	-0.000222	-0.000276
	30.164	8.7e-05	0.000618	-0.000223	-0.000276
	30.182	8.7e-05	0.000617	-0.000223	-0.000275
	30.2	8.7e-05	0.000616	-0.000223	-0.000275
	30.217	8.7e-05	0.000614	-0.000224	-0.000275
	30.235	8.8e-05	0.000613	-0.000225	-0.000275
	30.253	8.8e-05	0.000611	-0.000225	-0.000275
	30.271	8.8e-05	0.00061	-0.000226	-0.000275
	30.289	8.8e-05	0.000608	-0.000227	-0.000275
	30.307	8.9e-05	0.000607	-0.000227	-0.000275
	30.325	8.9e-05	0.000605	-0.000228	-0.000275
	30.343	8.9e-05	0.000604	-0.000229	-0.000275
	30.361	8.9e-05	0.000602	-0.00023	-0.000275
	30.379	9e-05	0.000601	-0.000231	-0.000274
	30.397	9e-05	0.000599	-0.000232	-0.000274
	30.415	9e-05	0.000598	-0.000233	-0.000274
	30.433	9e-05	0.000596	-0.000234	-0.000274
	30.451	9.1e-05	0.000594	-0.000236	-0.000274
	30.468	9.1e-05	0.000593	-0.000237	-0.000274
	30.486	9.1e-05	0.000591	-0.000238	-0.000274
	30.504	9.2e-05	0.00059	-0.00024	-0.000274
	30.522	9.2e-05	0.000588	-0.000241	-0.000274
	30.54	9.2e-05	0.000586	-0.000242	-0.000274
	30.558	9.2e-05	0.000585	-0.000244	-0.000274
	30.576	9.3e-05	0.000583	-0.000245	-0.000274
	30.594	9.3e-05	0.000582	-0.000247	-0.000274
	30.612	9.3e-05	0.00058	-0.000249	-0.000274
	30.63	9.4e-05	0.000578	-0.00025	-0.000274
	30.648	9.4e-05	0.000577	-0.000252	-0.000274
	30.666	9.4e-05	0.000575	-0.000254	-0.000274
	30.684	9.5e-05	0.000574	-0.000256	-0.000274
	30.701	9.5e-05	0.000572	-0.000258	-0.000274
	30.719	9.5e-05	0.00057	-0.00026	-0.000274
	30.737	9.5e-05	0.000569	-0.000261	-0.000274
	30.755	9.6e-05	0.000567	-0.000263	-0.000274
	30.773	9.6e-05	0.000565	-0.000265	-0.000274
	30.791	9.6e-05	0.000564	-0.000268	-0.000274
	30.809	9.7e-05	0.000562	-0.00027	-0.000274
	30.827	9.7e-05	0.00056	-0.000272	-0.000274
	30.845	9.7e-05	0.000559	-0.000274	-0.000274
	30.863	9.8e-05	0.000557	-0.000276	-0.000274
	30.881	9.8e-05	0.000555	-0.000278	-0.000274
	30.899	9.8e-05	0.000554	-0.00028	-0.000274
	30.917	9.9e-05	0.000552	-0.000283	-0.000275
	30.935	9.9e-05	0.000551	-0.000285	-0.000275
	30.952	9.9e-05	0.000549	-0.000287	-0.000275
	30.97	0.0001	0.000547	-0.000289	-0.000275
	30.988	0.0001	0.000546	-0.000292	-0.000275
	31.006	0.0001	0.000544	-0.000294	-0.000276
	31.024	0.000101	0.000542	-0.000296	-0.000276
	31.042	0.000101	0.000541	-0.000299	-0.000276
	31.06	0.000101	0.000539	-0.000301	-0.000276
	31.078	0.000102	0.000537	-0.000303	-0.000277
	31.096	0.000102	0.000536	-0.000305	-0.000277
	31.114	0.000102	0.000534	-0.000308	-0.000277
	31.132	0.000103	0.000533	-0.00031	-0.000278
	31.15	0.000103	0.000531	-0.000312	-0.000278
	31.168	0.000103	0.000529	-0.000315	-0.000278
	31.185	0.000103	0.000528	-0.000317	-0.000279
	31.203	0.000104	0.000526	-0.000319	-0.000279
	31.221	0.000104	0.000525	-0.000321	-0.00028
	31.239	0.000104	0.000523	-0.000323	-0.00028
	31.257	0.000105	0.000521	-0.000326	-0.00028
	31.275	0.000105	0.00052	-0.000328	-0.000281
	31.293	0.000105	0.000518	-0.00033	-0.000281
	31.311	0.000106	0.000517	-0.000332	-0.000282
	31.329	0.000106	0.000515	-0.000334	-0.000282
	31.347	0.000106	0.000514	-0.000336	-0.000283
	31.365	0.000107	0.000512	-0.000338	-0.000283
	31.383	0.000107	0.000511	-0.00034	-0.000284
	31.401	0.000107	0.000509	-0.000342	-0.000285
	31.418	0.000107	0.000507	-0.000344	-0.000285
	31.436	0.000108	0.000506	-0.000346	-0.000286
	31.454	0.000108	0.000504	-0.000348	-0.000286
	31.472	0.000108	0.000503	-0.00035	-0.000287
	31.49	0.000108	0.000501	-0.000351	-0.000287
	31.508	0.000109	0.0005	-0.000353	-0.000288
	31.526	0.000109	0.000498	-0.000355	-0.000289
	31.544	0.000109	0.000497	-0.000357	-0.000289
	31.562	0.000109	0.000495	-0.000358	-0.00029
	31.58	0.00011	0.000494	-0.00036	-0.000291
	31.598	0.00011	0.000492	-0.000361	-0.000292
	31.616	0.00011	0.000491	-0.000363	-0.000292
	31.634	0.00011	0.000489	-0.000364	-0.000293
	31.652	0.000111	0.000488	-0.000366	-0.000294
	31.669	0.000111	0.000486	-0.000367	-0.000294
	31.687	0.000111	0.000485	-0.000368	-0.000295
	31.705	0.000111	0.000483	-0.00037	-0.000296
	31.723	0.000112	0.000482	-0.000371	-0.000297
	31.741	0.000112	0.00048	-0.000372	-0.000297
	31.759	0.000112	0.000479	-0.000373	-0.000298
	31.777	0.000112	0.000477	-0.000374	-0.000299
	31.795	0.000112	0.000476	-0.000375	-0.0003
	31.813	0.000112	0.000474	-0.000376	-0.000301
	31.831	0.000113	0.000473	-0.000377	-0.000302
	31.849	0.000113	0.000471	-0.000378	-0.000302
	31.867	0.000113	0.00047	-0.000379	-0.000303
	31.885	0.000113	0.000468	-0.00038	-0.000304
	31.902	0.000113	0.000467	-0.000381	-0.000305
	31.92	0.000114	0.000465	-0.000381	-0.000306
	31.938	0.000114	0.000464	-0.000382	-0.000307
	31.956	0.000114	0.000462	-0.000383	-0.000307
	31.974	0.000114	0.000461	-0.000383	-0.000308
	31.992	0.000114	0.000459	-0.000384	-0.000309
	32.01	0.000114	0.000458	-0.000384	-0.00031
	32.028	0.000114	0.000456	-0.000384	-0.000311
	32.046	0.000115	0.000455	-0.000385	-0.000312
	32.064	0.000115	0.000454	-0.000385	-0.000313
	32.082	0.000115	0.000452	-0.000385	-0.000313
	32.1	0.000115	0.000451	-0.000386	-0.000314
	32.118	0.000115	0.000449	-0.000386	-0.000315
	32.136	0.000115	0.000448	-0.000386	-0.000316
	32.153	0.000115	0.000446	-0.000386	-0.000317
	32.171	0.000115	0.000445	-0.000386	-0.000317
	32.189	0.000115	0.000444	-0.000386	-0.000318
	32.207	0.000116	0.000442	-0.000386	-0.000319
	32.225	0.000116	0.000441	-0.000386	-0.00032
	32.243	0.000116	0.00044	-0.000386	-0.00032
	32.261	0.000116	0.000438	-0.000386	-0.000321
	32.279	0.000116	0.000437	-0.000385	-0.000322
	32.297	0.000116	0.000436	-0.000385	-0.000322
	32.315	0.000116	0.000434	-0.000385	-0.000323
	32.333	0.000116	0.000433	-0.000385	-0.000324
	32.351	0.000116	0.000432	-0.000384	-0.000324
	32.369	0.000116	0.000431	-0.000384	-0.000325
	32.386	0.000117	0.000429	-0.000383	-0.000325
	32.404	0.000117	0.000428	-0.000383	-0.000326
	32.422	0.000117	0.000427	-0.000382	-0.000326
	32.44	0.000117	0.000426	-0.000382	-0.000327
	32.458	0.000117	0.000425	-0.000381	-0.000327
	32.476	0.000117	0.000424	-0.000381	-0.000327
	32.494	0.000117	0.000422	-0.00038	-0.000328
	32.512	0.000117	0.000421	-0.00038	-0.000328
	32.53	0.000117	0.00042	-0.000379	-0.000328
	32.548	0.000117	0.000419	-0.000378	-0.000328
	32.566	0.000117	0.000418	-0.000378	-0.000329
	32.584	0.000117	0.000417	-0.000377	-0.000329
	32.602	0.000117	0.000416	-0.000376	-0.000329
	32.62	0.000117	0.000415	-0.000375	-0.000329
	32.637	0.000118	0.000414	-0.000375	-0.000329
	32.655	0.000118	0.000413	-0.000374	-0.000329
	32.673	0.000118	0.000412	-0.000373	-0.000329
	32.691	0.000118	0.000411	-0.000372	-0.000329
	32.709	0.000118	0.000411	-0.000371	-0.000329
	32.727	0.000118	0.00041	-0.000371	-0.000329
	32.745	0.000118	0.000409	-0.00037	-0.000329
	32.763	0.000118	0.000408	-0.000369	-0.000329
	32.781	0.000118	0.000407	-0.000368	-0.000329
	32.799	0.000118	0.000406	-0.000367	-0.000328
	32.817	0.000118	0.000406	-0.000366	-0.000328
	32.835	0.000118	0.000405	-0.000365	-0.000328
	32.853	0.000118	0.000404	-0.000365	-0.000328
	32.87	0.000118	0.000403	-0.000364	-0.000327
	32.888	0.000118	0.000403	-0.000363	-0.000327
	32.906	0.000118	0.000402	-0.000362	-0.000327
	32.924	0.000119	0.000401	-0.000361	-0.000326
	32.942	0.000119	0.000401	-0.00036	-0.000326
	32.96	0.000119	0.0004	-0.00036	-0.000326
	32.978	0.000119	0.000399	-0.000359	-0.000325
	32.996	0.000119	0.000399	-0.000358	-0.000325
	33.014	0.000119	0.000398	-0.000357	-0.000324
	33.032	0.000119	0.000397	-0.000356	-0.000324
	33.05	0.000119	0.000397	-0.000355	-0.000323
	33.068	0.000119	0.000396	-0.000354	-0.000323
	33.086	0.000119	0.000396	-0.000354	-0.000322
	33.103	0.000119	0.000395	-0.000353	-0.000322
	33.121	0.000119	0.000395	-0.000352	-0.000321
	33.139	0.000119	0.000394	-0.000351	-0.000321
	33.157	0.00012	0.000394	-0.00035	-0.00032
	33.175	0.00012	0.000393	-0.000349	-0.00032
	33.193	0.00012	0.000393	-0.000348	-0.000319
	33.211	0.00012	0.000392	-0.000348	-0.000318
	33.229	0.00012	0.000392	-0.000347	-0.000318
	33.247	0.00012	0.000391	-0.000346	-0.000317
	33.265	0.00012	0.000391	-0.000345	-0.000317
	33.283	0.00012	0.00039	-0.000344	-0.000316
	33.301	0.00012	0.00039	-0.000343	-0.000315
	33.319	0.00012	0.000389	-0.000342	-0.000315
	33.337	0.00012	0.000389	-0.000341	-0.000314
	33.354	0.000121	0.000389	-0.00034	-0.000313
	33.372	0.000121	0.000388	-0.000339	-0.000313
	33.39	0.000121	0.000388	-0.000338	-0.000312
	33.408	0.000121	0.000387	-0.000337	-0.000312
	33.426	0.000121	0.000387	-0.000337	-0.000311
	33.444	0.000121	0.000387	-0.000336	-0.00031
	33.462	0.000121	0.000386	-0.000335	-0.00031
	33.48	0.000121	0.000386	-0.000334	-0.000309
	33.498	0.000121	0.000386	-0.000333	-0.000308
	33.516	0.000122	0.000385	-0.000331	-0.000308
	33.534	0.000122	0.000385	-0.00033	-0.000307
	33.552	0.000122	0.000385	-0.000329	-0.000307
	33.57	0.000122	0.000384	-0.000328	-0.000306
	33.587	0.000122	0.000384	-0.000327	-0.000305
	33.605	0.000122	0.000384	-0.000326	-0.000305
	33.623	0.000122	0.000383	-0.000325	-0.000304
	33.641	0.000123	0.000383	-0.000324	-0.000304
	33.659	0.000123	0.000383	-0.000323	-0.000303
	33.677	0.000123	0.000382	-0.000321	-0.000303
	33.695	0.000123	0.000382	-0.00032	-0.000302
	33.713	0.000123	0.000382	-0.000319	-0.000301
	33.731	0.000123	0.000381	-0.000318	-0.000301
	33.749	0.000123	0.000381	-0.000316	-0.0003
	33.767	0.000124	0.000381	-0.000315	-0.0003
	33.785	0.000124	0.00038	-0.000314	-0.000299
	33.803	0.000124	0.00038	-0.000313	-0.000299
	33.821	0.000124	0.00038	-0.000311	-0.000298
	33.838	0.000124	0.000379	-0.00031	-0.000298
	33.856	0.000125	0.000379	-0.000309	-0.000298
	33.874	0.000125	0.000379	-0.000307	-0.000297
	33.892	0.000125	0.000378	-0.000306	-0.000297
	33.91	0.000125	0.000378	-0.000304	-0.000296
	33.928	0.000125	0.000378	-0.000303	-0.000296
	33.946	0.000125	0.000377	-0.000301	-0.000296
	33.964	0.000126	0.000377	-0.0003	-0.000295
	33.982	0.000126	0.000377	-0.000298	-0.000295
	34	0.000126	0.000377	-0.000297	-0.000294
	34.018	0.000126	0.000376	-0.000295	-0.000294
	34.036	0.000126	0.000376	-0.000294	-0.000294
	34.054	0.000127	0.000376	-0.000292	-0.000293
	34.071	0.000127	0.000375	-0.000291	-0.000293
	34.089	0.000127	0.000375	-0.000289	-0.000293
	34.107	0.000127	0.000375	-0.000287	-0.000293
	34.125	0.000128	0.000375	-0.000286	-0.000292
	34.143	0.000128	0.000374	-0.000284	-0.000292
	34.161	0.000128	0.000374	-0.000283	-0.000292
	34.179	0.000128	0.000374	-0.000281	-0.000292
	34.197	0.000129	0.000374	-0.000279	-0.000291
	34.215	0.000129	0.000373	-0.000277	-0.000291
	34.233	0.000129	0.000373	-0.000276	-0.000291
	34.251	0.000129	0.000373	-0.000274	-0.000291
	34.269	0.000129	0.000373	-0.000272	-0.00029
	34.287	0.00013	0.000372	-0.00027	-0.00029
	34.304	0.00013	0.000372	-0.000269	-0.00029
	34.322	0.00013	0.000372	-0.000267	-0.00029
	34.34	0.000131	0.000372	-0.000265	-0.000289
	34.358	0.000131	0.000372	-0.000263	-0.000289
	34.376	0.000131	0.000372	-0.000262	-0.000289
	34.394	0.000131	0.000372	-0.00026	-0.000289
	34.412	0.000132	0.000371	-0.000258	-0.000288
	34.43	0.000132	0.000371	-0.000256	-0.000288
	34.448	0.000132	0.000371	-0.000254	-0.000288
	34.466	0.000132	0.000371	-0.000253	-0.000287
	34.484	0.000133	0.000371	-0.000251	-0.000287
	34.502	0.000133	0.000371	-0.000249	-0.000287
	34.52	0.000133	0.000371	-0.000247	-0.000286
	34.538	0.000134	0.000371	-0.000245	-0.000286
	34.555	0.000134	0.000371	-0.000244	-0.000285
	34.573	0.000134	0.000371	-0.000242	-0.000285
	34.591	0.000135	0.000371	-0.00024	-0.000285
	34.609	0.000135	0.000371	-0.000238	-0.000284
	34.627	0.000135	0.000371	-0.000237	-0.000284
	34.645	0.000135	0.000371	-0.000235	-0.000283
	34.663	0.000136	0.000371	-0.000233	-0.000283
	34.681	0.000136	0.000371	-0.000231	-0.000282
	34.699	0.000136	0.000371	-0.00023	-0.000282
	34.717	0.000137	0.000372	-0.000228	-0.000281
	34.735	0.000137	0.000372	-0.000226	-0.000281
	34.753	0.000137	0.000372	-0.000225	-0.00028
	34.771	0.000137	0.000372	-0.000223	-0.000279
	34.788	0.000138	0.000372	-0.000221	-0.000279
	34.806	0.000138	0.000372	-0.00022	-0.000278
	34.824	0.000138	0.000373	-0.000218	-0.000277
	34.842	0.000139	0.000373	-0.000217	-0.000277
	34.86	0.000139	0.000373	-0.000215	-0.000276
	34.878	0.000139	0.000373	-0.000214	-0.000275
	34.896	0.00014	0.000374	-0.000212	-0.000275
	34.914	0.00014	0.000374	-0.000211	-0.000274
	34.932	0.00014	0.000374	-0.00021	-0.000273
	34.95	0.00014	0.000375	-0.000208	-0.000272
	34.968	0.000141	0.000375	-0.000207	-0.000272
	34.986	0.000141	0.000375	-0.000206	-0.000271
	35.004	0.000141	0.000375	-0.000204	-0.00027
	35.022	0.000141	0.000376	-0.000203	-0.000269
	35.039	0.000142	0.000376	-0.000202	-0.000268
	35.057	0.000142	0.000376	-0.000201	-0.000267
	35.075	0.000142	0.000377	-0.0002	-0.000267
	35.093	0.000142	0.000377	-0.000198	-0.000266
	35.111	0.000143	0.000377	-0.000197	-0.000265
	35.129	0.000143	0.000378	-0.000196	-0.000264
	35.147	0.000143	0.000378	-0.000195	-0.000263
	35.165	0.000143	0.000379	-0.000194	-0.000262
	35.183	0.000144	0.000379	-0.000193	-0.000261
	35.201	0.000144	0.000379	-0.000193	-0.00026
	35.219	0.000144	0.00038	-0.000192	-0.000259
	35.237	0.000144	0.00038	-0.000191	-0.000258
	35.255	0.000144	0.00038	-0.00019	-0.000257
	35.272	0.000145	0.000381	-0.000189	-0.000256
	35.29	0.000145	0.000381	-0.000189	-0.000255
	35.308	0.000145	0.000382	-0.000188	-0.000254
	35.326	0.000145	0.000382	-0.000187	-0.000253
	35.344	0.000145	0.000382	-0.000187	-0.000253
	35.362	0.000145	0.000383	-0.000186	-0.000252
	35.38	0.000145	0.000383	-0.000186	-0.000251
	35.398	0.000146	0.000383	-0.000185	-0.00025
	35.416	0.000146	0.000384	-0.000184	-0.000249
	35.434	0.000146	0.000384	-0.000184	-0.000248
	35.452	0.000146	0.000385	-0.000184	-0.000247
	35.47	0.000146	0.000385	-0.000183	-0.000246
	35.488	0.000146	0.000385	-0.000183	-0.000245
	35.505	0.000146	0.000386	-0.000182	-0.000244
	35.523	0.000146	0.000386	-0.000182	-0.000243
	35.541	0.000146	0.000386	-0.000182	-0.000242
	35.559	0.000146	0.000387	-0.000181	-0.000241
	35.577	0.000146	0.000387	-0.000181	-0.00024
	35.595	0.000146	0.000387	-0.000181	-0.000239
	35.613	0.000146	0.000388	-0.000181	-0.000238
	35.631	0.000146	0.000388	-0.000181	-0.000237
	35.649	0.000146	0.000389	-0.00018	-0.000236
	35.667	0.000146	0.000389	-0.00018	-0.000235
	35.685	0.000146	0.000389	-0.00018	-0.000234
	35.703	0.000146	0.00039	-0.00018	-0.000233
	35.721	0.000146	0.00039	-0.00018	-0.000232
	35.739	0.000146	0.00039	-0.00018	-0.000231
	35.756	0.000146	0.00039	-0.000179	-0.00023
	35.774	0.000145	0.000391	-0.000179	-0.000229
	35.792	0.000145	0.000391	-0.000179	-0.000228
	35.81	0.000145	0.000391	-0.000179	-0.000228
	35.828	0.000145	0.000392	-0.000179	-0.000227
	35.846	0.000145	0.000392	-0.000179	-0.000226
	35.864	0.000145	0.000392	-0.000179	-0.000225
	35.882	0.000144	0.000393	-0.000179	-0.000224
	35.9	0.000144	0.000393	-0.000179	-0.000223
	35.918	0.000144	0.000393	-0.000179	-0.000222
	35.936	0.000144	0.000393	-0.000179	-0.000222
	35.954	0.000143	0.000394	-0.000179	-0.000221
	35.972	0.000143	0.000394	-0.000178	-0.00022
	35.989	0.000143	0.000394	-0.000178	-0.000219
	36.007	0.000143	0.000394	-0.000178	-0.000219
	36.025	0.000142	0.000395	-0.000178	-0.000218
	36.043	0.000142	0.000395	-0.000178	-0.000217
	36.061	0.000142	0.000395	-0.000178	-0.000216
	36.079	0.000141	0.000395	-0.000178	-0.000216
	36.097	0.000141	0.000396	-0.000178	-0.000215
	36.115	0.000141	0.000396	-0.000178	-0.000214
	36.133	0.00014	0.000396	-0.000178	-0.000214
	36.151	0.00014	0.000396	-0.000178	-0.000213
	36.169	0.00014	0.000396	-0.000178	-0.000212
	36.187	0.000139	0.000397	-0.000178	-0.000212
	36.205	0.000139	0.000397	-0.000178	-0.000211
	36.223	0.000138	0.000397	-0.000178	-0.00021
	36.24	0.000138	0.000397	-0.000178	-0.00021
	36.258	0.000138	0.000397	-0.000178	-0.000209
	36.276	0.000137	0.000397	-0.000178	-0.000209
	36.294	0.000137	0.000397	-0.000178	-0.000208
	36.312	0.000136	0.000398	-0.000178	-0.000208
	36.33	0.000136	0.000398	-0.000178	-0.000207
	36.348	0.000135	0.000398	-0.000178	-0.000207
	36.366	0.000135	0.000398	-0.000178	-0.000206
	36.384	0.000134	0.000398	-0.000178	-0.000206
	36.402	0.000134	0.000398	-0.000178	-0.000205
	36.42	0.000134	0.000398	-0.000178	-0.000205
	36.438	0.000133	0.000398	-0.000178	-0.000204
	36.456	0.000133	0.000398	-0.000178	-0.000203
	36.473	0.000132	0.000398	-0.000178	-0.000203
	36.491	0.000132	0.000398	-0.000178	-0.000203
	36.509	0.000131	0.000399	-0.000178	-0.000202
	36.527	0.00013	0.000399	-0.000178	-0.000202
	36.545	0.00013	0.000399	-0.000179	-0.000201
	36.563	0.000129	0.000399	-0.000179	-0.000201
	36.581	0.000129	0.000399	-0.000179	-0.0002
	36.599	0.000128	0.000399	-0.000179	-0.0002
	36.617	0.000128	0.000399	-0.000179	-0.000199
	36.635	0.000127	0.000399	-0.000179	-0.000198
	36.653	0.000127	0.000399	-0.000179	-0.000198
	36.671	0.000126	0.000399	-0.00018	-0.000197
	36.689	0.000126	0.000399	-0.00018	-0.000197
	36.707	0.000125	0.000399	-0.00018	-0.000196
	36.724	0.000124	0.000399	-0.00018	-0.000196
	36.742	0.000124	0.000399	-0.000181	-0.000195
	36.76	0.000123	0.000398	-0.000181	-0.000195
	36.778	0.000123	0.000398	-0.000181	-0.000194
	36.796	0.000122	0.000398	-0.000182	-0.000194
	36.814	0.000121	0.000398	-0.000182	-0.000193
	36.832	0.000121	0.000398	-0.000182	-0.000192
	36.85	0.00012	0.000398	-0.000183	-0.000192
	36.868	0.00012	0.000398	-0.000183	-0.000191
	36.886	0.000119	0.000398	-0.000184	-0.000191
	36.904	0.000118	0.000398	-0.000184	-0.00019
	36.922	0.000118	0.000398	-0.000185	-0.000189
	36.94	0.000117	0.000398	-0.000185	-0.000189
	36.957	0.000116	0.000397	-0.000186	-0.000188
	36.975	0.000116	0.000397	-0.000187	-0.000187
	36.993	0.000115	0.000397	-0.000187	-0.000187
	37.011	0.000115	0.000397	-0.000188	-0.000186
	37.029	0.000114	0.000397	-0.000189	-0.000185
	37.047	0.000113	0.000397	-0.000189	-0.000184
	37.065	0.000113	0.000396	-0.00019	-0.000184
	37.083	0.000112	0.000396	-0.000191	-0.000183
	37.101	0.000111	0.000396	-0.000192	-0.000182
	37.119	0.000111	0.000396	-0.000193	-0.000181
	37.137	0.00011	0.000396	-0.000194	-0.000181
	37.155	0.000109	0.000395	-0.000195	-0.00018
	37.173	0.000109	0.000395	-0.000195	-0.000179
	37.19	0.000108	0.000395	-0.000196	-0.000178
	37.208	0.000107	0.000395	-0.000197	-0.000178
	37.226	0.000107	0.000394	-0.000199	-0.000177
	37.244	0.000106	0.000394	-0.0002	-0.000176
	37.262	0.000105	0.000394	-0.000201	-0.000175
	37.28	0.000105	0.000393	-0.000202	-0.000174
	37.298	0.000104	0.000393	-0.000203	-0.000173
	37.316	0.000103	0.000392	-0.000204	-0.000172
	37.334	0.000103	0.000392	-0.000205	-0.000172
	37.352	0.000102	0.000392	-0.000207	-0.000171
	37.37	0.000101	0.000391	-0.000208	-0.00017
	37.388	0.000101	0.000391	-0.000209	-0.000169
	37.406	0.0001	0.00039	-0.000211	-0.000168
	37.424	9.9e-05	0.00039	-0.000212	-0.000167
	37.441	9.9e-05	0.000389	-0.000213	-0.000166
	37.459	9.8e-05	0.000389	-0.000215	-0.000166
	37.477	9.7e-05	0.000388	-0.000216	-0.000165
	37.495	9.6e-05	0.000387	-0.000217	-0.000164
	37.513	9.6e-05	0.000387	-0.000219	-0.000163
	37.531	9.5e-05	0.000386	-0.00022	-0.000162
	37.549	9.4e-05	0.000386	-0.000222	-0.000161
	37.567	9.4e-05	0.000385	-0.000223	-0.00016
	37.585	9.3e-05	0.000384	-0.000224	-0.00016
	37.603	9.2e-05	0.000383	-0.000226	-0.000159
	37.621	9.2e-05	0.000383	-0.000227	-0.000158
	37.639	9.1e-05	0.000382	-0.000229	-0.000157
	37.657	9e-05	0.000381	-0.00023	-0.000156
	37.674	9e-05	0.00038	-0.000232	-0.000156
	37.692	8.9e-05	0.00038	-0.000233	-0.000155
	37.71	8.8e-05	0.000379	-0.000235	-0.000154
	37.728	8.8e-05	0.000378	-0.000236	-0.000153
	37.746	8.7e-05	0.000377	-0.000237	-0.000153
	37.764	8.7e-05	0.000376	-0.000239	-0.000152
	37.782	8.6e-05	0.000375	-0.00024	-0.000151
	37.8	8.5e-05	0.000374	-0.000242	-0.000151
	37.818	8.5e-05	0.000374	-0.000243	-0.00015
	37.836	8.4e-05	0.000373	-0.000244	-0.000149
	37.854	8.3e-05	0.000372	-0.000246	-0.000149
	37.872	8.3e-05	0.000371	-0.000247	-0.000148
	37.89	8.2e-05	0.00037	-0.000248	-0.000148
	37.908	8.1e-05	0.000369	-0.000249	-0.000147
	37.925	8.1e-05	0.000368	-0.000251	-0.000147
	37.943	8e-05	0.000367	-0.000252	-0.000146
	37.961	8e-05	0.000366	-0.000253	-0.000146
	37.979	7.9e-05	0.000365	-0.000254	-0.000145
	37.997	7.8e-05	0.000364	-0.000255	-0.000145
	38.015	7.8e-05	0.000363	-0.000256	-0.000145
	38.033	7.7e-05	0.000362	-0.000257	-0.000144
	38.051	7.7e-05	0.000361	-0.000258	-0.000144
	38.069	7.6e-05	0.00036	-0.000259	-0.000144
	38.087	7.6e-05	0.000359	-0.00026	-0.000144
	38.105	7.5e-05	0.000358	-0.000261	-0.000144
	38.123	7.5e-05	0.000356	-0.000262	-0.000143
	38.141	7.4e-05	0.000355	-0.000263	-0.000143
	38.158	7.4e-05	0.000354	-0.000264	-0.000143
	38.176	7.3e-05	0.000353	-0.000265	-0.000143
	38.194	7.2e-05	0.000352	-0.000266	-0.000143
	38.212	7.2e-05	0.000351	-0.000266	-0.000143
	38.23	7.1e-05	0.00035	-0.000267	-0.000144
	38.248	7.1e-05	0.000349	-0.000268	-0.000144
	38.266	7.1e-05	0.000348	-0.000269	-0.000144
	38.284	7e-05	0.000347	-0.000269	-0.000144
	38.302	7e-05	0.000346	-0.00027	-0.000144
	38.32	6.9e-05	0.000345	-0.00027	-0.000145
	38.338	6.9e-05	0.000344	-0.000271	-0.000145
	38.356	6.8e-05	0.000343	-0.000272	-0.000145
	38.374	6.8e-05	0.000341	-0.000272	-0.000146
	38.391	6.7e-05	0.00034	-0.000273	-0.000146
	38.409	6.7e-05	0.000339	-0.000273	-0.000147
	38.427	6.7e-05	0.000338	-0.000273	-0.000147
	38.445	6.6e-05	0.000337	-0.000274	-0.000148
	38.463	6.6e-05	0.000336	-0.000274	-0.000148
	38.481	6.6e-05	0.000335	-0.000275	-0.000149
	38.499	6.5e-05	0.000334	-0.000275	-0.000149
	38.517	6.5e-05	0.000333	-0.000275	-0.00015
	38.535	6.5e-05	0.000332	-0.000276	-0.000151
	38.553	6.4e-05	0.000331	-0.000276	-0.000152
	38.571	6.4e-05	0.00033	-0.000276	-0.000152
	38.589	6.4e-05	0.000329	-0.000277	-0.000153
	38.607	6.4e-05	0.000328	-0.000277	-0.000154
	38.625	6.3e-05	0.000327	-0.000277	-0.000155
	38.642	6.3e-05	0.000326	-0.000277	-0.000156
	38.66	6.3e-05	0.000325	-0.000277	-0.000157
	38.678	6.3e-05	0.000324	-0.000278	-0.000158
	38.696	6.2e-05	0.000323	-0.000278	-0.000158
	38.714	6.2e-05	0.000322	-0.000278	-0.000159
	38.732	6.2e-05	0.000322	-0.000278	-0.00016
	38.75	6.2e-05	0.000321	-0.000278	-0.000161
	38.768	6.2e-05	0.00032	-0.000278	-0.000162
	38.786	6.2e-05	0.000319	-0.000278	-0.000163
	38.804	6.2e-05	0.000318	-0.000278	-0.000164
	38.822	6.1e-05	0.000317	-0.000279	-0.000166
	38.84	6.1e-05	0.000316	-0.000279	-0.000167
	38.858	6.1e-05	0.000315	-0.000279	-0.000168
	38.875	6.1e-05	0.000315	-0.000279	-0.000169
	38.893	6.1e-05	0.000314	-0.000279	-0.00017
	38.911	6.1e-05	0.000313	-0.000279	-0.000171
	38.929	6.1e-05	0.000312	-0.000279	-0.000172
	38.947	6.1e-05	0.000311	-0.000279	-0.000173
	38.965	6.1e-05	0.000311	-0.000279	-0.000175
	38.983	6.1e-05	0.00031	-0.000279	-0.000176
	39.001	6.1e-05	0.000309	-0.000279	-0.000177
	39.019	6.1e-05	0.000308	-0.000279	-0.000178
	39.037	6.1e-05	0.000308	-0.000279	-0.000179
	39.055	6.2e-05	0.000307	-0.00028	-0.00018
	39.073	6.2e-05	0.000306	-0.00028	-0.000182
	39.091	6.2e-05	0.000306	-0.00028	-0.000183
	39.109	6.2e-05	0.000305	-0.00028	-0.000184
	39.126	6.2e-05	0.000304	-0.00028	-0.000185
	39.144	6.2e-05	0.000304	-0.00028	-0.000187
	39.162	6.2e-05	0.000303	-0.00028	-0.000188
	39.18	6.2e-05	0.000302	-0.00028	-0.000189
	39.198	6.3e-05	0.000302	-0.00028	-0.00019
	39.216	6.3e-05	0.000301	-0.00028	-0.000192
	39.234	6.3e-05	0.000301	-0.00028	-0.000193
	39.252	6.3e-05	0.0003	-0.00028	-0.000194
	39.27	6.4e-05	0.000299	-0.00028	-0.000195
	39.288	6.4e-05	0.000299	-0.000281	-0.000197
	39.306	6.4e-05	0.000298	-0.000281	-0.000198
	39.324	6.4e-05	0.000298	-0.000281	-0.000199
	39.342	6.5e-05	0.000297	-0.000281	-0.0002
	39.359	6.5e-05	0.000297	-0.000281	-0.000202
	39.377	6.5e-05	0.000296	-0.000281	-0.000203
	39.395	6.5e-05	0.000295	-0.000281	-0.000204
	39.413	6.6e-05	0.000295	-0.000281	-0.000206
	39.431	6.6e-05	0.000294	-0.000281	-0.000207
	39.449	6.6e-05	0.000294	-0.000281	-0.000208
	39.467	6.7e-05	0.000293	-0.000281	-0.000209
	39.485	6.7e-05	0.000293	-0.000281	-0.000211
	39.503	6.7e-05	0.000292	-0.000281	-0.000212
	39.521	6.8e-05	0.000292	-0.000281	-0.000213
	39.539	6.8e-05	0.000291	-0.000281	-0.000215
	39.557	6.9e-05	0.000291	-0.00028	-0.000216
	39.575	6.9e-05	0.00029	-0.00028	-0.000217
	39.592	6.9e-05	0.00029	-0.00028	-0.000218
	39.61	7e-05	0.000289	-0.00028	-0.00022
	39.628	7e-05	0.000289	-0.00028	-0.000221
	39.646	7.1e-05	0.000288	-0.00028	-0.000222
	39.664	7.1e-05	0.000288	-0.000279	-0.000223
	39.682	7.1e-05	0.000288	-0.000279	-0.000225
	39.7	7.2e-05	0.000287	-0.000279	-0.000226
	39.718	7.2e-05	0.000287	-0.000279	-0.000227
	39.736	7.3e-05	0.000286	-0.000278	-0.000228
	39.754	7.3e-05	0.000286	-0.000278	-0.00023
	39.772	7.4e-05	0.000285	-0.000277	-0.000231
	39.79	7.4e-05	0.000285	-0.000277	-0.000232
	39.808	7.5e-05	0.000284	-0.000276	-0.000233
	39.826	7.5e-05	0.000284	-0.000276	-0.000234
	39.843	7.5e-05	0.000283	-0.000275	-0.000236
	39.861	7.6e-05	0.000283	-0.000275	-0.000237
	39.879	7.6e-05	0.000282	-0.000274	-0.000238
	39.897	7.7e-05	0.000282	-0.000274	-0.000239
	39.915	7.7e-05	0.000281	-0.000273	-0.00024
	39.933	7.8e-05	0.000281	-0.000272	-0.000241
	39.951	7.8e-05	0.00028	-0.000271	-0.000242
	39.969	7.9e-05	0.00028	-0.000271	-0.000244
	39.987	7.9e-05	0.000279	-0.00027	-0.000245
	40.005	8e-05	0.000279	-0.000269	-0.000246
	40.023	8e-05	0.000279	-0.000268	-0.000247
	40.041	8.1e-05	0.000278	-0.000267	-0.000248
	40.059	8.1e-05	0.000278	-0.000266	-0.000249
	40.076	8.2e-05	0.000277	-0.000265	-0.00025
	40.094	8.2e-05	0.000277	-0.000264	-0.000251
	40.112	8.3e-05	0.000276	-0.000263	-0.000252
	40.13	8.3e-05	0.000276	-0.000262	-0.000253
	40.148	8.4e-05	0.000275	-0.000261	-0.000254
	40.166	8.4e-05	0.000275	-0.00026	-0.000255
	40.184	8.5e-05	0.000275	-0.000259	-0.000256
	40.202	8.5e-05	0.000274	-0.000258	-0.000257
	40.22	8.5e-05	0.000274	-0.000257	-0.000257
	40.238	8.6e-05	0.000273	-0.000255	-0.000258
	40.256	8.6e-05	0.000273	-0.000254	-0.000259
	40.274	8.7e-05	0.000272	-0.000253	-0.00026
	40.292	8.7e-05	0.000272	-0.000252	-0.000261
	40.31	8.8e-05	0.000272	-0.00025	-0.000262
	40.327	8.8e-05	0.000271	-0.000249	-0.000262
	40.345	8.9e-05	0.000271	-0.000248	-0.000263
	40.363	8.9e-05	0.000271	-0.000246	-0.000264
	40.381	9e-05	0.00027	-0.000245	-0.000264
	40.399	9e-05	0.00027	-0.000244	-0.000265
	40.417	9.1e-05	0.000269	-0.000243	-0.000266
	40.435	9.1e-05	0.000269	-0.000241	-0.000266
	40.453	9.2e-05	0.000269	-0.00024	-0.000267
	40.471	9.2e-05	0.000268	-0.000239	-0.000268
	40.489	9.2e-05	0.000268	-0.000237	-0.000268
	40.507	9.3e-05	0.000268	-0.000236	-0.000269
	40.525	9.3e-05	0.000267	-0.000235	-0.000269
	40.543	9.4e-05	0.000267	-0.000233	-0.00027
	40.56	9.4e-05	0.000267	-0.000232	-0.00027
	40.578	9.5e-05	0.000267	-0.000231	-0.00027
	40.596	9.5e-05	0.000266	-0.000229	-0.000271
	40.614	9.6e-05	0.000266	-0.000228	-0.000271
	40.632	9.6e-05	0.000266	-0.000227	-0.000271
	40.65	9.6e-05	0.000265	-0.000226	-0.000272
	40.668	9.7e-05	0.000265	-0.000224	-0.000272
	40.686	9.7e-05	0.000265	-0.000223	-0.000272
	40.704	9.8e-05	0.000265	-0.000222	-0.000272
	40.722	9.8e-05	0.000264	-0.000221	-0.000273
	40.74	9.8e-05	0.000264	-0.00022	-0.000273
	40.758	9.9e-05	0.000264	-0.000219	-0.000273
	40.776	9.9e-05	0.000263	-0.000217	-0.000273
	40.793	0.0001	0.000263	-0.000216	-0.000273
	40.811	0.0001	0.000263	-0.000215	-0.000273
	40.829	0.0001	0.000263	-0.000214	-0.000273
	40.847	0.000101	0.000262	-0.000213	-0.000273
	40.865	0.000101	0.000262	-0.000212	-0.000273
	40.883	0.000102	0.000262	-0.000212	-0.000273
	40.901	0.000102	0.000262	-0.000211	-0.000273
	40.919	0.000102	0.000262	-0.00021	-0.000273
	40.937	0.000103	0.000261	-0.000209	-0.000273
	40.955	0.000103	0.000261	-0.000208	-0.000272
	40.973	0.000103	0.000261	-0.000208	-0.000272
	40.991	0.000104	0.000261	-0.000207	-0.000272
	41.009	0.000104	0.00026	-0.000206	-0.000272
	41.027	0.000104	0.00026	-0.000206	-0.000272
	41.044	0.000105	0.00026	-0.000205	-0.000271
	41.062	0.000105	0.00026	-0.000204	-0.000271
	41.08	0.000105	0.000259	-0.000204	-0.000271
	41.098	0.000106	0.000259	-0.000203	-0.000271
	41.116	0.000106	0.000259	-0.000203	-0.00027
	41.134	0.000106	0.000259	-0.000203	-0.00027
	41.152	0.000106	0.000259	-0.000202	-0.00027
	41.17	0.000107	0.000258	-0.000202	-0.000269
	41.188	0.000107	0.000258	-0.000202	-0.000269
	41.206	0.000107	0.000258	-0.000201	-0.000269
	41.224	0.000108	0.000258	-0.000201	-0.000268
	41.242	0.000108	0.000257	-0.000201	-0.000268
	41.26	0.000108	0.000257	-0.000201	-0.000268
	41.277	0.000108	0.000257	-0.000201	-0.000267
	41.295	0.000108	0.000257	-0.000201	-0.000267
	41.313	0.000109	0.000257	-0.000201	-0.000266
	41.331	0.000109	0.000256	-0.0002	-0.000266
	41.349	0.000109	0.000256	-0.0002	-0.000266
	41.367	0.000109	0.000256	-0.0002	-0.000265
	41.385	0.00011	0.000256	-0.0002	-0.000265
	41.403	0.00011	0.000256	-0.000201	-0.000265
	41.421	0.00011	0.000255	-0.000201	-0.000264
	41.439	0.00011	0.000255	-0.000201	-0.000264
	41.457	0.00011	0.000255	-0.000201	-0.000263
	41.475	0.00011	0.000255	-0.000201	-0.000263
	41.493	0.000111	0.000255	-0.000201	-0.000263
	41.511	0.000111	0.000255	-0.000201	-0.000262
	41.528	0.000111	0.000254	-0.000202	-0.000262
	41.546	0.000111	0.000254	-0.000202	-0.000262
	41.564	0.000111	0.000254	-0.000202	-0.000261
	41.582	0.000111	0.000254	-0.000202	-0.000261
	41.6	0.000111	0.000254	-0.000203	-0.000261
	41.618	0.000111	0.000254	-0.000203	-0.000261
	41.636	0.000111	0.000253	-0.000203	-0.00026
	41.654	0.000111	0.000253	-0.000203	-0.00026
	41.672	0.000111	0.000253	-0.000204	-0.00026
	41.69	0.000112	0.000253	-0.000204	-0.000259
	41.708	0.000112	0.000253	-0.000204	-0.000259
	41.726	0.000112	0.000253	-0.000205	-0.000259
	41.744	0.000112	0.000252	-0.000205	-0.000259
	41.761	0.000112	0.000252	-0.000205	-0.000258
	41.779	0.000112	0.000252	-0.000206	-0.000258
	41.797	0.000112	0.000252	-0.000206	-0.000258
	41.815	0.000112	0.000252	-0.000206	-0.000258
	41.833	0.000112	0.000252	-0.000206	-0.000258
	41.851	0.000111	0.000251	-0.000207	-0.000257
	41.869	0.000111	0.000251	-0.000207	-0.000257
	41.887	0.000111	0.000251	-0.000207	-0.000257
	41.905	0.000111	0.000251	-0.000208	-0.000257
	41.923	0.000111	0.000251	-0.000208	-0.000257
	41.941	0.000111	0.00025	-0.000208	-0.000256
	41.959	0.000111	0.00025	-0.000209	-0.000256
	41.977	0.000111	0.00025	-0.000209	-0.000256
	41.995	0.000111	0.00025	-0.000209	-0.000256
	42.012	0.000111	0.00025	-0.000209	-0.000256
	42.03	0.000111	0.000249	-0.00021	-0.000256
	42.048	0.00011	0.000249	-0.00021	-0.000255
	42.066	0.00011	0.000249	-0.00021	-0.000255
	42.084	0.00011	0.000249	-0.00021	-0.000255
	42.102	0.00011	0.000248	-0.00021	-0.000255
	42.12	0.00011	0.000248	-0.000211	-0.000255
	42.138	0.000109	0.000248	-0.000211	-0.000255
	42.156	0.000109	0.000248	-0.000211	-0.000255
	42.174	0.000109	0.000247	-0.000211	-0.000254
	42.192	0.000109	0.000247	-0.000211	-0.000254
	42.21	0.000109	0.000247	-0.000212	-0.000254
	42.228	0.000108	0.000246	-0.000212	-0.000254
	42.245	0.000108	0.000246	-0.000212	-0.000254
	42.263	0.000108	0.000246	-0.000212	-0.000253
	42.281	0.000107	0.000246	-0.000212	-0.000253
	42.299	0.000107	0.000245	-0.000212	-0.000253
	42.317	0.000107	0.000245	-0.000212	-0.000253
	42.335	0.000107	0.000245	-0.000213	-0.000253
	42.353	0.000106	0.000244	-0.000213	-0.000252
	42.371	0.000106	0.000244	-0.000213	-0.000252
	42.389	0.000106	0.000244	-0.000213	-0.000252
	42.407	0.000105	0.000244	-0.000213	-0.000252
	42.425	0.000105	0.000243	-0.000213	-0.000252
	42.443	0.000104	0.000243	-0.000213	-0.000251
	42.461	0.000104	0.000243	-0.000214	-0.000251
	42.478	0.000104	0.000242	-0.000214	-0.000251
	42.496	0.000103	0.000242	-0.000214	-0.00025
	42.514	0.000103	0.000242	-0.000214	-0.00025
	42.532	0.000102	0.000241	-0.000214	-0.00025
	42.55	0.000102	0.000241	-0.000214	-0.00025
	42.568	0.000102	0.000241	-0.000214	-0.000249
	42.586	0.000101	0.000241	-0.000215	-0.000249
	42.604	0.000101	0.00024	-0.000215	-0.000248
	42.622	0.0001	0.00024	-0.000215	-0.000248
	42.64	0.0001	0.00024	-0.000215	-0.000248
	42.658	9.9e-05	0.00024	-0.000215	-0.000247
	42.676	9.9e-05	0.000239	-0.000216	-0.000247
	42.694	9.8e-05	0.000239	-0.000216	-0.000247
	42.712	9.8e-05	0.000239	-0.000216	-0.000246
	42.729	9.7e-05	0.000239	-0.000217	-0.000246
	42.747	9.7e-05	0.000238	-0.000217	-0.000245
	42.765	9.6e-05	0.000238	-0.000217	-0.000245
	42.783	9.6e-05	0.000238	-0.000218	-0.000245
	42.801	9.5e-05	0.000238	-0.000218	-0.000244
	42.819	9.5e-05	0.000237	-0.000218	-0.000244
	42.837	9.4e-05	0.000237	-0.000219	-0.000243
	42.855	9.3e-05	0.000237	-0.000219	-0.000243
	42.873	9.3e-05	0.000237	-0.00022	-0.000243
	42.891	9.2e-05	0.000237	-0.00022	-0.000242
	42.909	9.2e-05	0.000236	-0.000221	-0.000242
	42.927	9.1e-05	0.000236	-0.000221	-0.000241
	42.945	9.1e-05	0.000236	-0.000222	-0.000241
	42.962	9e-05	0.000236	-0.000222	-0.000241
	42.98	8.9e-05	0.000236	-0.000223	-0.00024
	42.998	8.9e-05	0.000236	-0.000223	-0.00024
	43.016	8.8e-05	0.000235	-0.000224	-0.00024
	43.034	8.7e-05	0.000235	-0.000225	-0.000239
	43.052	8.7e-05	0.000235	-0.000225	-0.000239
	43.07	8.6e-05	0.000235	-0.000226	-0.000239
	43.088	8.6e-05	0.000235	-0.000227	-0.000238
	43.106	8.5e-05	0.000234	-0.000228	-0.000238
	43.124	8.4e-05	0.000234	-0.000228	-0.000238
	43.142	8.4e-05	0.000234	-0.000229	-0.000237
	43.16	8.3e-05	0.000234	-0.00023	-0.000237
	43.178	8.2e-05	0.000234	-0.000231	-0.000237
	43.196	8.2e-05	0.000234	-0.000232	-0.000237
	43.213	8.1e-05	0.000233	-0.000232	-0.000237
	43.231	8e-05	0.000233	-0.000233	-0.000237
	43.249	8e-05	0.000233	-0.000234	-0.000236
	43.267	7.9e-05	0.000233	-0.000235	-0.000236
	43.285	7.8e-05	0.000233	-0.000236	-0.000236
	43.303	7.8e-05	0.000233	-0.000237	-0.000236
	43.321	7.7e-05	0.000232	-0.000238	-0.000236
	43.339	7.6e-05	0.000232	-0.000239	-0.000236
	43.357	7.6e-05	0.000232	-0.00024	-0.000236
	43.375	7.5e-05	0.000232	-0.000241	-0.000236
	43.393	7.4e-05	0.000232	-0.000242	-0.000236
	43.411	7.4e-05	0.000232	-0.000243	-0.000236
	43.429	7.3e-05	0.000231	-0.000244	-0.000236
	43.446	7.2e-05	0.000231	-0.000244	-0.000237
	43.464	7.2e-05	0.000231	-0.000245	-0.000237
	43.482	7.1e-05	0.000231	-0.000246	-0.000237
	43.5	7e-05	0.000231	-0.000247	-0.000237
	43.518	7e-05	0.000231	-0.000248	-0.000237
	43.536	6.9e-05	0.00023	-0.000249	-0.000238
	43.554	6.8e-05	0.00023	-0.00025	-0.000238
	43.572	6.8e-05	0.00023	-0.000251	-0.000238
	43.59	6.7e-05	0.00023	-0.000252	-0.000239
	43.608	6.6e-05	0.00023	-0.000253	-0.000239
	43.626	6.5e-05	0.00023	-0.000254	-0.00024
	43.644	6.5e-05	0.000229	-0.000255	-0.00024
	43.662	6.4e-05	0.000229	-0.000256	-0.000241
	43.679	6.3e-05	0.000229	-0.000257	-0.000241
	43.697	6.3e-05	0.000229	-0.000258	-0.000242
	43.715	6.2e-05	0.000229	-0.000259	-0.000242
	43.733	6.1e-05	0.000228	-0.000259	-0.000243
	43.751	6.1e-05	0.000228	-0.00026	-0.000243
	43.769	6e-05	0.000228	-0.000261	-0.000244
	43.787	5.9e-05	0.000228	-0.000262	-0.000245
	43.805	5.9e-05	0.000228	-0.000262	-0.000245
	43.823	5.8e-05	0.000227	-0.000263	-0.000246
	43.841	5.7e-05	0.000227	-0.000264	-0.000247
	43.859	5.7e-05	0.000227	-0.000264	-0.000248
	43.877	5.6e-05	0.000227	-0.000265	-0.000248
	43.895	5.5e-05	0.000227	-0.000266	-0.000249
	43.913	5.5e-05	0.000226	-0.000266	-0.00025
	43.93	5.4e-05	0.000226	-0.000267	-0.000251
	43.948	5.4e-05	0.000226	-0.000267	-0.000252
	43.966	5.3e-05	0.000226	-0.000268	-0.000252
	43.984	5.2e-05	0.000225	-0.000268	-0.000253
	44.002	5.2e-05	0.000225	-0.000268	-0.000254
	44.02	5.1e-05	0.000225	-0.000269	-0.000255
	44.038	5e-05	0.000225	-0.000269	-0.000256
	44.056	5e-05	0.000224	-0.000269	-0.000257
	44.074	4.9e-05	0.000224	-0.000269	-0.000258
	44.092	4.9e-05	0.000224	-0.00027	-0.000258
	44.11	4.8e-05	0.000224	-0.00027	-0.000259
	44.128	4.8e-05	0.000223	-0.00027	-0.00026
	44.146	4.7e-05	0.000223	-0.00027	-0.000261
	44.163	4.6e-05	0.000223	-0.00027	-0.000262
	44.181	4.6e-05	0.000222	-0.00027	-0.000263
	44.199	4.5e-05	0.000222	-0.00027	-0.000264
	44.217	4.5e-05	0.000222	-0.00027	-0.000264
	44.235	4.4e-05	0.000222	-0.00027	-0.000265
	44.253	4.4e-05	0.000221	-0.000269	-0.000266
	44.271	4.3e-05	0.000221	-0.000269	-0.000267
	44.289	4.3e-05	0.000221	-0.000269	-0.000268
	44.307	4.2e-05	0.00022	-0.000269	-0.000268
	44.325	4.2e-05	0.00022	-0.000268	-0.000269
	44.343	4.1e-05	0.00022	-0.000268	-0.00027
	44.361	4.1e-05	0.000219	-0.000267	-0.000271
	44.379	4e-05	0.000219	-0.000267	-0.000271
	44.397	4e-05	0.000219	-0.000267	-0.000272
	44.414	3.9e-05	0.000218	-0.000266	-0.000273
	44.432	3.9e-05	0.000218	-0.000266	-0.000273
	44.45	3.8e-05	0.000218	-0.000265	-0.000274
	44.468	3.8e-05	0.000217	-0.000264	-0.000274
	44.486	3.8e-05	0.000217	-0.000264	-0.000275
	44.504	3.7e-05	0.000216	-0.000263	-0.000275
	44.522	3.7e-05	0.000216	-0.000263	-0.000275
	44.54	3.6e-05	0.000216	-0.000262	-0.000276
	44.558	3.6e-05	0.000215	-0.000261	-0.000276
	44.576	3.5e-05	0.000215	-0.000261	-0.000276
	44.594	3.5e-05	0.000215	-0.00026	-0.000277
	44.612	3.5e-05	0.000214	-0.000259	-0.000277
	44.63	3.4e-05	0.000214	-0.000258	-0.000277
	44.647	3.4e-05	0.000214	-0.000258	-0.000277
	44.665	3.3e-05	0.000213	-0.000257	-0.000277
	44.683	3.3e-05	0.000213	-0.000256	-0.000277
	44.701	3.3e-05	0.000212	-0.000255	-0.000277
	44.719	3.2e-05	0.000212	-0.000254	-0.000277
	44.737	3.2e-05	0.000212	-0.000254	-0.000277
	44.755	3.2e-05	0.000211	-0.000253	-0.000277
	44.773	3.1e-05	0.000211	-0.000252	-0.000277
	44.791	3.1e-05	0.000211	-0.000251	-0.000276
	44.809	3.1e-05	0.00021	-0.00025	-0.000276
	44.827	3e-05	0.00021	-0.000249	-0.000276
	44.845	3e-05	0.00021	-0.000249	-0.000275
	44.863	3e-05	0.000209	-0.000248	-0.000275
	44.88	2.9e-05	0.000209	-0.000247	-0.000274
	44.898	2.9e-05	0.000209	-0.000246	-0.000274
	44.916	2.9e-05	0.000208	-0.000245	-0.000273
	44.934	2.9e-05	0.000208	-0.000244	-0.000273
	44.952	2.8e-05	0.000208	-0.000244	-0.000272
	44.97	2.8e-05	0.000207	-0.000243	-0.000271
	44.988	2.8e-05	0.000207	-0.000242	-0.00027
	45.006	2.8e-05	0.000207	-0.000241	-0.00027
	45.024	2.7e-05	0.000206	-0.000241	-0.000269
	45.042	2.7e-05	0.000206	-0.00024	-0.000268
	45.06	2.7e-05	0.000206	-0.000239	-0.000267
	45.078	2.7e-05	0.000205	-0.000238	-0.000266
	45.096	2.6e-05	0.000205	-0.000238	-0.000265
	45.114	2.6e-05	0.000205	-0.000237	-0.000264
	45.131	2.6e-05	0.000204	-0.000236	-0.000263
	45.149	2.6e-05	0.000204	-0.000235	-0.000262
	45.167	2.5e-05	0.000204	-0.000235	-0.000261
	45.185	2.5e-05	0.000204	-0.000234	-0.00026
	45.203	2.5e-05	0.000203	-0.000233	-0.000259
	45.221	2.5e-05	0.000203	-0.000233	-0.000258
	45.239	2.5e-05	0.000203	-0.000232	-0.000257
	45.257	2.4e-05	0.000202	-0.000231	-0.000256
	45.275	2.4e-05	0.000202	-0.000231	-0.000254
	45.293	2.4e-05	0.000202	-0.00023	-0.000253
	45.311	2.4e-05	0.000201	-0.000229	-0.000252
	45.329	2.4e-05	0.000201	-0.000229	-0.000251
	45.347	2.3e-05	0.000201	-0.000228	-0.00025
	45.364	2.3e-05	0.000201	-0.000228	-0.000248
	45.382	2.3e-05	0.0002	-0.000227	-0.000247
	45.4	2.3e-05	0.0002	-0.000226	-0.000246
	45.418	2.3e-05	0.0002	-0.000226	-0.000245
	45.436	2.2e-05	0.000199	-0.000225	-0.000243
	45.454	2.2e-05	0.000199	-0.000225	-0.000242
	45.472	2.2e-05	0.000199	-0.000224	-0.000241
	45.49	2.2e-05	0.000199	-0.000223	-0.000239
	45.508	2.2e-05	0.000198	-0.000223	-0.000238
	45.526	2.2e-05	0.000198	-0.000222	-0.000237
	45.544	2.1e-05	0.000198	-0.000222	-0.000236
	45.562	2.1e-05	0.000197	-0.000221	-0.000234
	45.58	2.1e-05	0.000197	-0.00022	-0.000233
	45.598	2.1e-05	0.000197	-0.00022	-0.000232
	45.615	2.1e-05	0.000197	-0.000219	-0.000231
	45.633	2.1e-05	0.000196	-0.000219	-0.000229
	45.651	2e-05	0.000196	-0.000218	-0.000228
	45.669	2e-05	0.000196	-0.000217	-0.000227
	45.687	2e-05	0.000196	-0.000217	-0.000226
	45.705	2e-05	0.000195	-0.000216	-0.000225
	45.723	2e-05	0.000195	-0.000216	-0.000223
	45.741	2e-05	0.000195	-0.000215	-0.000222
	45.759	1.9e-05	0.000194	-0.000214	-0.000221
	45.777	1.9e-05	0.000194	-0.000214	-0.00022
	45.795	1.9e-05	0.000194	-0.000213	-0.000219
	45.813	1.9e-05	0.000194	-0.000212	-0.000218
	45.831	1.9e-05	0.000193	-0.000212	-0.000217
	45.848	1.9e-05	0.000193	-0.000211	-0.000215
	45.866	1.8e-05	0.000193	-0.00021	-0.000214
	45.884	1.8e-05	0.000193	-0.000209	-0.000213
	45.902	1.8e-05	0.000192	-0.000209	-0.000212
	45.92	1.8e-05	0.000192	-0.000208	-0.000211
	45.938	1.8e-05	0.000192	-0.000207	-0.00021
	45.956	1.8e-05	0.000192	-0.000206	-0.000209
	45.974	1.8e-05	0.000191	-0.000205	-0.000208
	45.992	1.7e-05	0.000191	-0.000204	-0.000207
	46.01	1.7e-05	0.000191	-0.000204	-0.000206
	46.028	1.7e-05	0.000191	-0.000203	-0.000205
	46.046	1.7e-05	0.00019	-0.000202	-0.000205
	46.064	1.7e-05	0.00019	-0.000201	-0.000204
	46.082	1.7e-05	0.00019	-0.0002	-0.000203
	46.099	1.7e-05	0.00019	-0.000199	-0.000202
	46.117	1.6e-05	0.00019	-0.000198	-0.000201
	46.135	1.6e-05	0.000189	-0.000197	-0.0002
	46.153	1.6e-05	0.000189	-0.000196	-0.000199
	46.171	1.6e-05	0.000189	-0.000194	-0.000199
	46.189	1.6e-05	0.000189	-0.000193	-0.000198
	46.207	1.6e-05	0.000189	-0.000192	-0.000197
	46.225	1.6e-05	0.000188	-0.000191	-0.000196
	46.243	1.6e-05	0.000188	-0.00019	-0.000195
	46.261	1.5e-05	0.000188	-0.000189	-0.000195
	46.279	1.5e-05	0.000188	-0.000187	-0.000194
	46.297	1.5e-05	0.000188	-0.000186	-0.000193
	46.315	1.5e-05	0.000187	-0.000185	-0.000193
	46.332	1.5e-05	0.000187	-0.000184	-0.000192
	46.35	1.5e-05	0.000187	-0.000182	-0.000191
	46.368	1.5e-05	0.000187	-0.000181	-0.00019
	46.386	1.5e-05	0.000187	-0.00018	-0.00019
	46.404	1.5e-05	0.000187	-0.000178	-0.000189
	46.422	1.4e-05	0.000186	-0.000177	-0.000188
	46.44	1.4e-05	0.000186	-0.000176	-0.000188
	46.458	1.4e-05	0.000186	-0.000174	-0.000187
	46.476	1.4e-05	0.000186	-0.000173	-0.000186
	46.494	1.4e-05	0.000186	-0.000171	-0.000186
	46.512	1.4e-05	0.000186	-0.00017	-0.000185
	46.53	1.4e-05	0.000186	-0.000168	-0.000184
	46.548	1.4e-05	0.000185	-0.000167	-0.000184
	46.565	1.4e-05	0.000185	-0.000166	-0.000183
	46.583	1.4e-05	0.000185	-0.000164	-0.000182
	46.601	1.4e-05	0.000185	-0.000163	-0.000182
	46.619	1.4e-05	0.000185	-0.000161	-0.000181
	46.637	1.4e-05	0.000185	-0.00016	-0.00018
	46.655	1.3e-05	0.000184	-0.000158	-0.00018
	46.673	1.3e-05	0.000184	-0.000157	-0.000179
	46.691	1.3e-05	0.000184	-0.000155	-0.000179
	46.709	1.3e-05	0.000184	-0.000154	-0.000178
	46.727	1.3e-05	0.000184	-0.000153	-0.000177
	46.745	1.3e-05	0.000184	-0.000151	-0.000177
	46.763	1.3e-05	0.000184	-0.00015	-0.000176
	46.781	1.3e-05	0.000183	-0.000148	-0.000175
	46.799	1.3e-05	0.000183	-0.000147	-0.000175
	46.816	1.3e-05	0.000183	-0.000146	-0.000174
	46.834	1.3e-05	0.000183	-0.000144	-0.000174
	46.852	1.3e-05	0.000183	-0.000143	-0.000173
	46.87	1.3e-05	0.000183	-0.000142	-0.000172
	46.888	1.3e-05	0.000183	-0.00014	-0.000172
	46.906	1.3e-05	0.000183	-0.000139	-0.000171
	46.924	1.3e-05	0.000182	-0.000138	-0.000171
	46.942	1.3e-05	0.000182	-0.000136	-0.00017
	46.96	1.3e-05	0.000182	-0.000135	-0.00017
	46.978	1.3e-05	0.000182	-0.000134	-0.000169
	46.996	1.3e-05	0.000182	-0.000133	-0.000168
	47.014	1.3e-05	0.000182	-0.000132	-0.000168
	47.032	1.3e-05	0.000182	-0.000131	-0.000167
	47.049	1.3e-05	0.000182	-0.00013	-0.000167
	47.067	1.3e-05	0.000182	-0.000129	-0.000166
	47.085	1.3e-05	0.000181	-0.000127	-0.000166
	47.103	1.3e-05	0.000181	-0.000126	-0.000165
	47.121	1.3e-05	0.000181	-0.000125	-0.000165
	47.139	1.3e-05	0.000181	-0.000125	-0.000164
	47.157	1.3e-05	0.000181	-0.000124	-0.000164
	47.175	1.3e-05	0.000181	-0.000123	-0.000163
	47.193	1.3e-05	0.000181	-0.000122	-0.000163
	47.211	1.3e-05	0.000181	-0.000121	-0.000162
	47.229	1.3e-05	0.000181	-0.00012	-0.000162
	47.247	1.3e-05	0.000181	-0.00012	-0.000161
	47.265	1.3e-05	0.000181	-0.000119	-0.000161
	47.283	1.3e-05	0.000181	-0.000118	-0.00016
	47.3	1.4e-05	0.000181	-0.000118	-0.00016
	47.318	1.4e-05	0.000181	-0.000117	-0.000159
	47.336	1.4e-05	0.000181	-0.000116	-0.000159
	47.354	1.4e-05	0.000181	-0.000116	-0.000159
	47.372	1.4e-05	0.000181	-0.000115	-0.000158
	47.39	1.4e-05	0.000181	-0.000115	-0.000158
	47.408	1.4e-05	0.000181	-0.000114	-0.000158
	47.426	1.4e-05	0.000181	-0.000114	-0.000157
	47.444	1.4e-05	0.000181	-0.000114	-0.000157
	47.462	1.4e-05	0.000182	-0.000114	-0.000156
	47.48	1.4e-05	0.000182	-0.000113	-0.000156
	47.498	1.4e-05	0.000182	-0.000113	-0.000156
	47.516	1.5e-05	0.000182	-0.000113	-0.000155
	47.533	1.5e-05	0.000182	-0.000113	-0.000155
	47.551	1.5e-05	0.000182	-0.000113	-0.000155
	47.569	1.5e-05	0.000182	-0.000113	-0.000155
	47.587	1.5e-05	0.000183	-0.000113	-0.000154
	47.605	1.5e-05	0.000183	-0.000113	-0.000154
	47.623	1.5e-05	0.000183	-0.000113	-0.000154
	47.641	1.5e-05	0.000183	-0.000113	-0.000154
	47.659	1.6e-05	0.000183	-0.000113	-0.000153
	47.677	1.6e-05	0.000184	-0.000114	-0.000153
	47.695	1.6e-05	0.000184	-0.000114	-0.000153
	47.713	1.6e-05	0.000184	-0.000114	-0.000153
	47.731	1.6e-05	0.000184	-0.000115	-0.000152
	47.749	1.6e-05	0.000184	-0.000115	-0.000152
	47.766	1.6e-05	0.000185	-0.000115	-0.000152
	47.784	1.7e-05	0.000185	-0.000116	-0.000152
	47.802	1.7e-05	0.000185	-0.000116	-0.000152
	47.82	1.7e-05	0.000186	-0.000117	-0.000152
	47.838	1.7e-05	0.000186	-0.000118	-0.000151
	47.856	1.7e-05	0.000186	-0.000118	-0.000151
	47.874	1.8e-05	0.000187	-0.000119	-0.000151
	47.892	1.8e-05	0.000187	-0.00012	-0.000151
	47.91	1.8e-05	0.000187	-0.00012	-0.000151
	47.928	1.8e-05	0.000188	-0.000121	-0.000151
	47.946	1.8e-05	0.000188	-0.000122	-0.00015
	47.964	1.9e-05	0.000188	-0.000123	-0.00015
	47.982	1.9e-05	0.000189	-0.000123	-0.00015
	48	1.9e-05	0.000189	-0.000124	-0.00015
	48.017	1.9e-05	0.00019	-0.000125	-0.00015
	48.035	1.9e-05	0.00019	-0.000126	-0.00015
	48.053	2e-05	0.00019	-0.000127	-0.00015
	48.071	2e-05	0.000191	-0.000128	-0.000149
	48.089	2e-05	0.000191	-0.000129	-0.000149
	48.107	2e-05	0.000192	-0.00013	-0.000149
	48.125	2.1e-05	0.000192	-0.000131	-0.000149
	48.143	2.1e-05	0.000193	-0.000132	-0.000149
	48.161	2.1e-05	0.000193	-0.000133	-0.000148
	48.179	2.2e-05	0.000194	-0.000134	-0.000148
	48.197	2.2e-05	0.000194	-0.000135	-0.000148
	48.215	2.2e-05	0.000195	-0.000136	-0.000148
	48.233	2.3e-05	0.000196	-0.000137	-0.000147
	48.25	2.3e-05	0.000196	-0.000138	-0.000147
	48.268	2.3e-05	0.000197	-0.000139	-0.000147
	48.286	2.3e-05	0.000197	-0.00014	-0.000146
	48.304	2.4e-05	0.000198	-0.000141	-0.000146
	48.322	2.4e-05	0.000199	-0.000142	-0.000146
	48.34	2.5e-05	0.000199	-0.000143	-0.000145
	48.358	2.5e-05	0.0002	-0.000144	-0.000145
	48.376	2.5e-05	0.000201	-0.000145	-0.000145
	48.394	2.6e-05	0.000201	-0.000146	-0.000144
	48.412	2.6e-05	0.000202	-0.000147	-0.000144
	48.43	2.6e-05	0.000203	-0.000148	-0.000143
	48.448	2.7e-05	0.000203	-0.000148	-0.000143
	48.466	2.7e-05	0.000204	-0.000149	-0.000142
	48.484	2.8e-05	0.000205	-0.00015	-0.000142
	48.501	2.8e-05	0.000206	-0.000151	-0.000141
	48.519	2.8e-05	0.000206	-0.000152	-0.00014
	48.537	2.9e-05	0.000207	-0.000153	-0.00014
	48.555	2.9e-05	0.000208	-0.000153	-0.000139
	48.573	3e-05	0.000209	-0.000154	-0.000139
	48.591	3e-05	0.00021	-0.000155	-0.000138
	48.609	3.1e-05	0.00021	-0.000156	-0.000137
	48.627	3.1e-05	0.000211	-0.000156	-0.000137
	48.645	3.2e-05	0.000212	-0.000157	-0.000136
	48.663	3.2e-05	0.000213	-0.000158	-0.000135
	48.681	3.3e-05	0.000214	-0.000158	-0.000134
	48.699	3.3e-05	0.000215	-0.000159	-0.000134
	48.717	3.4e-05	0.000216	-0.00016	-0.000133
	48.734	3.4e-05	0.000216	-0.00016	-0.000132
	48.752	3.5e-05	0.000217	-0.000161	-0.000131
	48.77	3.6e-05	0.000218	-0.000161	-0.000131
	48.788	3.6e-05	0.000219	-0.000162	-0.00013
	48.806	3.7e-05	0.00022	-0.000162	-0.000129
	48.824	3.7e-05	0.000221	-0.000163	-0.000128
	48.842	3.8e-05	0.000222	-0.000163	-0.000127
	48.86	3.9e-05	0.000223	-0.000164	-0.000127
	48.878	3.9e-05	0.000224	-0.000164	-0.000126
	48.896	4e-05	0.000225	-0.000164	-0.000125
	48.914	4e-05	0.000226	-0.000165	-0.000124
	48.932	4.1e-05	0.000227	-0.000165	-0.000123
	48.95	4.2e-05	0.000228	-0.000165	-0.000123
	48.967	4.2e-05	0.000229	-0.000166	-0.000122
	48.985	4.3e-05	0.00023	-0.000166	-0.000121
	49.003	4.4e-05	0.000231	-0.000166	-0.00012
	49.021	4.5e-05	0.000232	-0.000167	-0.000119
	49.039	4.5e-05	0.000233	-0.000167	-0.000119
	49.057	4.6e-05	0.000235	-0.000167	-0.000118
	49.075	4.7e-05	0.000236	-0.000167	-0.000117
	49.093	4.8e-05	0.000237	-0.000167	-0.000116
	49.111	4.8e-05	0.000238	-0.000168	-0.000115
	49.129	4.9e-05	0.000239	-0.000168	-0.000115
	49.147	5e-05	0.00024	-0.000168	-0.000114
	49.165	5.1e-05	0.000241	-0.000168	-0.000113
	49.183	5.1e-05	0.000242	-0.000168	-0.000112
	49.201	5.2e-05	0.000243	-0.000168	-0.000112
	49.218	5.3e-05	0.000245	-0.000168	-0.000111
	49.236	5.4e-05	0.000246	-0.000168	-0.00011
	49.254	5.5e-05	0.000247	-0.000168	-0.000109
	49.272	5.6e-05	0.000248	-0.000168	-0.000109
	49.29	5.6e-05	0.000249	-0.000168	-0.000108
	49.308	5.7e-05	0.000251	-0.000168	-0.000107
	49.326	5.8e-05	0.000252	-0.000168	-0.000106
	49.344	5.9e-05	0.000253	-0.000168	-0.000106
	49.362	6e-05	0.000254	-0.000168	-0.000105
	49.38	6.1e-05	0.000255	-0.000168	-0.000104
	49.398	6.2e-05	0.000257	-0.000168	-0.000103
	49.416	6.3e-05	0.000258	-0.000168	-0.000103
	49.434	6.4e-05	0.000259	-0.000167	-0.000102
	49.451	6.5e-05	0.00026	-0.000167	-0.000101
	49.469	6.5e-05	0.000261	-0.000167	-0.000101
	49.487	6.6e-05	0.000263	-0.000167	-0.0001
	49.505	6.7e-05	0.000264	-0.000167	-9.9e-05
	49.523	6.8e-05	0.000265	-0.000167	-9.9e-05
	49.541	6.9e-05	0.000266	-0.000166	-9.8e-05
	49.559	7e-05	0.000268	-0.000166	-9.7e-05
	49.577	7.1e-05	0.000269	-0.000166	-9.7e-05
	49.595	7.2e-05	0.00027	-0.000166	-9.6e-05
	49.613	7.3e-05	0.000272	-0.000166	-9.5e-05
	49.631	7.4e-05	0.000273	-0.000165	-9.5e-05
	49.649	7.6e-05	0.000274	-0.000165	-9.4e-05
	49.667	7.7e-05	0.000275	-0.000165	-9.3e-05
	49.685	7.8e-05	0.000277	-0.000164	-9.3e-05
	49.702	7.9e-05	0.000278	-0.000164	-9.2e-05
	49.72	8e-05	0.000279	-0.000164	-9.1e-05
	49.738	8.1e-05	0.00028	-0.000163	-9.1e-05
	49.756	8.2e-05	0.000282	-0.000163	-9e-05
	49.774	8.3e-05	0.000283	-0.000163	-9e-05
	49.792	8.4e-05	0.000284	-0.000162	-8.9e-05
	49.81	8.5e-05	0.000285	-0.000162	-8.8e-05
	49.828	8.6e-05	0.000287	-0.000162	-8.8e-05
	49.846	8.8e-05	0.000288	-0.000161	-8.7e-05
	49.864	8.9e-05	0.000289	-0.000161	-8.6e-05
	49.882	9e-05	0.000291	-0.000161	-8.6e-05
	49.9	9.1e-05	0.000292	-0.00016	-8.5e-05
	49.918	9.2e-05	0.000293	-0.00016	-8.5e-05
	49.935	9.3e-05	0.000294	-0.000159	-8.4e-05
	49.953	9.5e-05	0.000296	-0.000159	-8.4e-05
	49.971	9.6e-05	0.000297	-0.000158	-8.3e-05
	49.989	9.7e-05	0.000298	-0.000158	-8.2e-05
	50.007	9.8e-05	0.000299	-0.000157	-8.2e-05
	50.025	9.9e-05	0.0003	-0.000157	-8.1e-05
	50.043	0.000101	0.000302	-0.000156	-8.1e-05
	50.061	0.000102	0.000303	-0.000156	-8e-05
	50.079	0.000103	0.000304	-0.000155	-7.9e-05
	50.097	0.000104	0.000305	-0.000155	-7.9e-05
	50.115	0.000106	0.000306	-0.000154	-7.8e-05
	50.133	0.000107	0.000307	-0.000153	-7.8e-05
	50.151	0.000108	0.000309	-0.000153	-7.7e-05
	50.168	0.00011	0.00031	-0.000152	-7.6e-05
	50.186	0.000111	0.000311	-0.000151	-7.6e-05
	50.204	0.000112	0.000312	-0.000151	-7.5e-05
	50.222	0.000114	0.000313	-0.00015	-7.4e-05
	50.24	0.000115	0.000314	-0.000149	-7.4e-05
	50.258	0.000116	0.000315	-0.000148	-7.3e-05
	50.276	0.000118	0.000316	-0.000147	-7.2e-05
	50.294	0.000119	0.000317	-0.000147	-7.2e-05
	50.312	0.00012	0.000318	-0.000146	-7.1e-05
	50.33	0.000122	0.00032	-0.000145	-7e-05
	50.348	0.000123	0.000321	-0.000144	-7e-05
	50.366	0.000124	0.000322	-0.000143	-6.9e-05
	50.384	0.000126	0.000323	-0.000142	-6.8e-05
	50.402	0.000127	0.000323	-0.000141	-6.7e-05
	50.419	0.000129	0.000324	-0.000139	-6.7e-05
	50.437	0.00013	0.000325	-0.000138	-6.6e-05
	50.455	0.000132	0.000326	-0.000137	-6.5e-05
	50.473	0.000133	0.000327	-0.000136	-6.4e-05
	50.491	0.000135	0.000328	-0.000134	-6.3e-05
	50.509	0.000136	0.000329	-0.000133	-6.3e-05
	50.527	0.000138	0.00033	-0.000132	-6.2e-05
	50.545	0.000139	0.000331	-0.00013	-6.1e-05
	50.563	0.000141	0.000331	-0.000129	-6e-05
	50.581	0.000142	0.000332	-0.000127	-5.9e-05
	50.599	0.000144	0.000333	-0.000125	-5.8e-05
	50.617	0.000145	0.000333	-0.000124	-5.7e-05
	50.635	0.000147	0.000334	-0.000122	-5.6e-05
	50.652	0.000148	0.000335	-0.00012	-5.5e-05
	50.67	0.00015	0.000335	-0.000118	-5.4e-05
	50.688	0.000151	0.000336	-0.000117	-5.3e-05
	50.706	0.000153	0.000336	-0.000115	-5.2e-05
	50.724	0.000154	0.000337	-0.000113	-5.1e-05
	50.742	0.000156	0.000337	-0.000111	-5e-05
	50.76	0.000158	0.000338	-0.000109	-4.9e-05
	50.778	0.000159	0.000338	-0.000106	-4.8e-05
	50.796	0.000161	0.000338	-0.000104	-4.7e-05
	50.814	0.000162	0.000338	-0.000102	-4.6e-05
	50.832	0.000164	0.000338	-0.0001	-4.5e-05
	50.85	0.000166	0.000338	-9.8e-05	-4.4e-05
	50.868	0.000167	0.000338	-9.5e-05	-4.3e-05
	50.886	0.000169	0.000337	-9.3e-05	-4.2e-05
	50.903	0.00017	0.000337	-9e-05	-4.1e-05
	50.921	0.000172	0.000337	-8.8e-05	-4e-05
	50.939	0.000174	0.000336	-8.5e-05	-3.9e-05
	50.957	0.000175	0.000335	-8.3e-05	-3.8e-05
	50.975	0.000177	0.000334	-8e-05	-3.7e-05
	50.993	0.000179	0.000333	-7.8e-05	-3.6e-05
	51.011	0.00018	0.000332	-7.5e-05	-3.5e-05
	51.029	0.000182	0.00033	-7.2e-05	-3.4e-05
	51.047	0.000184	0.000329	-7e-05	-3.3e-05
	51.065	0.000186	0.000327	-6.7e-05	-3.2e-05
	51.083	0.000187	0.000325	-6.4e-05	-3.1e-05
	51.101	0.000189	0.000323	-6.1e-05	-3.1e-05
	51.119	0.000191	0.000321	-5.8e-05	-3e-05
	51.136	0.000192	0.000318	-5.6e-05	-2.9e-05
	51.154	0.000194	0.000316	-5.3e-05	-2.8e-05
	51.172	0.000196	0.000313	-5e-05	-2.7e-05
	51.19	0.000198	0.00031	-4.7e-05	-2.6e-05
	51.208	0.000199	0.000307	-4.4e-05	-2.5e-05
	51.226	0.000201	0.000303	-4.1e-05	-2.5e-05
	51.244	0.000203	0.0003	-3.8e-05	-2.4e-05
	51.262	0.000205	0.000296	-3.5e-05	-2.3e-05
	51.28	0.000206	0.000292	-3.2e-05	-2.2e-05
	51.298	0.000208	0.000288	-2.9e-05	-2.1e-05
	51.316	0.00021	0.000284	-2.5e-05	-2.1e-05
	51.334	0.000212	0.000279	-2.2e-05	-2e-05
	51.352	0.000214	0.000275	-1.9e-05	-1.9e-05
	51.37	0.000216	0.00027	-1.6e-05	-1.8e-05
	51.387	0.000217	0.000265	-1.3e-05	-1.8e-05
	51.405	0.000219	0.00026	-1e-05	-1.7e-05
	51.423	0.000221	0.000254	-7e-06	-1.6e-05
	51.441	0.000223	0.000249	-4e-06	-1.6e-05
	51.459	0.000225	0.000243	0	-1.5e-05
	51.477	0.000227	0.000237	3e-06	-1.4e-05
	51.495	0.000229	0.000232	6e-06	-1.4e-05
	51.513	0.000231	0.000225	9e-06	-1.3e-05
	51.531	0.000232	0.000219	1.2e-05	-1.2e-05
	51.549	0.000234	0.000213	1.5e-05	-1.2e-05
	51.567	0.000236	0.000206	1.9e-05	-1.1e-05
	51.585	0.000238	0.0002	2.2e-05	-1.1e-05
	51.603	0.00024	0.000193	2.5e-05	-1e-05
	51.62	0.000242	0.000186	2.8e-05	-9e-06
	51.638	0.000244	0.000179	3.1e-05	-9e-06
	51.656	0.000246	0.000171	3.4e-05	-8e-06
	51.674	0.000248	0.000164	3.7e-05	-7e-06
	51.692	0.00025	0.000156	4.1e-05	-7e-06
	51.71	0.000252	0.000149	4.4e-05	-6e-06
	51.728	0.000254	0.000141	4.7e-05	-5e-06
	51.746	0.000256	0.000133	5e-05	-5e-06
	51.764	0.000259	0.000125	5.3e-05	-4e-06
	51.782	0.000261	0.000117	5.6e-05	-3e-06
	51.8	0.000263	0.000108	5.9e-05	-2e-06
	51.818	0.000265	0.0001	6.2e-05	-2e-06
	51.836	0.000267	9.1e-05	6.5e-05	-1e-06
	51.853	0.000269	8.3e-05	6.8e-05	0
	51.871	0.000271	7.4e-05	7.1e-05	1e-06
	51.889	0.000274	6.5e-05	7.4e-05	2e-06
	51.907	0.000276	5.6e-05	7.7e-05	3e-06
	51.925	0.000278	4.7e-05	8e-05	4e-06
	51.943	0.00028	3.7e-05	8.3e-05	5e-06
	51.961	0.000283	2.8e-05	8.6e-05	6e-06
	51.979	0.000285	1.8e-05	8.8e-05	7e-06
	51.997	0.000287	8e-06	9.1e-05	8e-06
	52.015	0.00029	-2e-06	9.4e-05	9e-06
	52.033	0.000292	-1.2e-05	9.7e-05	1e-05
	52.051	0.000294	-2.2e-05	0.0001	1.1e-05
	52.069	0.000297	-3.2e-05	0.000102	1.2e-05
	52.087	0.000299	-4.3e-05	0.000105	1.4e-05
	52.104	0.000302	-5.3e-05	0.000108	1.5e-05
	52.122	0.000304	-6.4e-05	0.000111	1.6e-05
	52.14	0.000307	-7.5e-05	0.000113	1.8e-05
	52.158	0.000309	-8.6e-05	0.000116	1.9e-05
	52.176	0.000312	-9.7e-05	0.000119	2.1e-05
	52.194	0.000315	-0.000109	0.000121	2.2e-05
	52.212	0.000317	-0.00012	0.000124	2.4e-05
	52.23	0.00032	-0.000132	0.000126	2.6e-05
	52.248	0.000323	-0.000144	0.000129	2.7e-05
	52.266	0.000326	-0.000156	0.000131	2.9e-05
	52.284	0.000328	-0.000168	0.000134	3.1e-05
	52.302	0.000331	-0.00018	0.000136	3.3e-05
	52.32	0.000334	-0.000193	0.000139	3.5e-05
	52.337	0.000337	-0.000206	0.000141	3.7e-05
	52.355	0.00034	-0.000219	0.000144	3.9e-05
	52.373	0.000343	-0.000232	0.000146	4.2e-05
	52.391	0.000346	-0.000245	0.000149	4.4e-05
	52.409	0.00035	-0.000259	0.000151	4.6e-05
	52.427	0.000353	-0.000272	0.000154	4.9e-05
	52.445	0.000356	-0.000286	0.000156	5.1e-05
	52.463	0.000359	-0.0003	0.000159	5.4e-05
	52.481	0.000363	-0.000314	0.000161	5.7e-05
	52.499	0.000366	-0.000329	0.000164	5.9e-05
	52.517	0.00037	-0.000344	0.000166	6.2e-05
	52.535	0.000374	-0.000358	0.000169	6.5e-05
	52.553	0.000377	-0.000373	0.000172	6.8e-05
	52.571	0.000381	-0.000388	0.000174	7.2e-05
	52.588	0.000385	-0.000404	0.000177	7.5e-05
	52.606	0.000389	-0.000419	0.000179	7.8e-05
	52.624	0.000393	-0.000435	0.000182	8.2e-05
	52.642	0.000397	-0.000451	0.000185	8.5e-05
	52.66	0.000402	-0.000467	0.000188	8.9e-05
	52.678	0.000406	-0.000483	0.00019	9.3e-05
	52.696	0.000411	-0.0005	0.000193	9.6e-05
	52.714	0.000415	-0.000516	0.000196	0.0001
	52.732	0.00042	-0.000533	0.000199	0.000104
	52.75	0.000425	-0.00055	0.000202	0.000109
	52.768	0.00043	-0.000567	0.000205	0.000113
	52.786	0.000435	-0.000584	0.000208	0.000117
	52.804	0.00044	-0.000602	0.000211	0.000122
	52.821	0.000445	-0.000619	0.000214	0.000126
	52.839	0.00045	-0.000637	0.000218	0.000131
	52.857	0.000456	-0.000655	0.000221	0.000135
	52.875	0.000462	-0.000673	0.000224	0.00014
	52.893	0.000467	-0.000691	0.000228	0.000145
	52.911	0.000473	-0.000709	0.000231	0.00015
	52.929	0.000479	-0.000727	0.000235	0.000155
	52.947	0.000486	-0.000746	0.000238	0.000161
	52.965	0.000492	-0.000764	0.000242	0.000166
	52.983	0.000498	-0.000783	0.000246	0.000171
	53.001	0.000505	-0.000801	0.00025	0.000177
	53.019	0.000512	-0.00082	0.000254	0.000182
	53.037	0.000519	-0.000839	0.000258	0.000188
	53.054	0.000526	-0.000858	0.000262	0.000194
	53.072	0.000533	-0.000877	0.000266	0.0002
	53.09	0.00054	-0.000896	0.00027	0.000206
	53.108	0.000548	-0.000915	0.000274	0.000212
	53.126	0.000556	-0.000934	0.000279	0.000218
	53.144	0.000563	-0.000954	0.000283	0.000224
	53.162	0.000571	-0.000973	0.000288	0.00023
	53.18	0.000579	-0.000992	0.000292	0.000236
	53.198	0.000588	-0.001011	0.000297	0.000243
	53.216	0.000596	-0.00103	0.000302	0.000249
	53.234	0.000605	-0.00105	0.000307	0.000255
	53.252	0.000613	-0.001069	0.000312	0.000262
	53.27	0.000622	-0.001088	0.000317	0.000269
	53.288	0.000631	-0.001107	0.000322	0.000275
	53.305	0.00064	-0.001126	0.000327	0.000282
	53.323	0.00065	-0.001145	0.000332	0.000289
	53.341	0.000659	-0.001164	0.000338	0.000296
	53.359	0.000669	-0.001183	0.000343	0.000303
	53.377	0.000678	-0.001202	0.000349	0.00031
	53.395	0.000688	-0.001221	0.000354	0.000317
	53.413	0.000698	-0.00124	0.00036	0.000324
	53.431	0.000708	-0.001258	0.000366	0.000331
	53.449	0.000718	-0.001276	0.000372	0.000338
	53.467	0.000728	-0.001295	0.000377	0.000345
	53.485	0.000738	-0.001313	0.000383	0.000352
	53.503	0.000749	-0.001331	0.00039	0.000359
	53.521	0.000759	-0.001349	0.000396	0.000367
	53.538	0.00077	-0.001366	0.000402	0.000374
	53.556	0.00078	-0.001384	0.000408	0.000382
	53.574	0.000791	-0.001401	0.000415	0.000389
	53.592	0.000801	-0.001418	0.000421	0.000396
	53.61	0.000812	-0.001435	0.000428	0.000404
	53.628	0.000823	-0.001451	0.000434	0.000411
	53.646	0.000834	-0.001468	0.000441	0.000419
	53.664	0.000844	-0.001484	0.000448	0.000427
	53.682	0.000855	-0.0015	0.000455	0.000434
	53.7	0.000866	-0.001515	0.000461	0.000442
	53.718	0.000877	-0.00153	0.000468	0.00045
	53.736	0.000888	-0.001545	0.000476	0.000458
	53.754	0.000899	-0.00156	0.000483	0.000465
	53.772	0.00091	-0.001574	0.00049	0.000473
	53.789	0.000921	-0.001588	0.000497	0.000481
	53.807	0.000932	-0.001602	0.000505	0.000489
	53.825	0.000943	-0.001615	0.000512	0.000497
	53.843	0.000954	-0.001628	0.00052	0.000505
	53.861	0.000965	-0.00164	0.000527	0.000513
	53.879	0.000977	-0.001652	0.000535	0.000521
	53.897	0.000988	-0.001664	0.000543	0.000529
	53.915	0.000999	-0.001675	0.00055	0.000537
	53.933	0.00101	-0.001686	0.000558	0.000545
	53.951	0.001021	-0.001697	0.000566	0.000554
	53.969	0.001033	-0.001707	0.000574	0.000562
	53.987	0.001044	-0.001716	0.000582	0.00057
	54.005	0.001055	-0.001725	0.000591	0.000579
	54.022	0.001067	-0.001734	0.000599	0.000587
	54.04	0.001078	-0.001742	0.000607	0.000596
	54.058	0.001089	-0.00175	0.000615	0.000604
	54.076	0.001101	-0.001758	0.000624	0.000613
	54.094	0.001112	-0.001764	0.000632	0.000621
	54.112	0.001124	-0.001771	0.000641	0.00063
	54.13	0.001136	-0.001777	0.00065	0.000639
	54.148	0.001147	-0.001782	0.000658	0.000647
	54.166	0.001159	-0.001787	0.000667	0.000656
	54.184	0.00117	-0.001792	0.000676	0.000665
	54.202	0.001182	-0.001796	0.000685	0.000674
	54.22	0.001194	-0.001799	0.000694	0.000683
	54.238	0.001206	-0.001802	0.000703	0.000692
	54.255	0.001218	-0.001805	0.000712	0.000701
	54.273	0.001229	-0.001807	0.000721	0.000711
	54.291	0.001241	-0.001809	0.00073	0.00072
	54.309	0.001253	-0.00181	0.00074	0.000729
	54.327	0.001265	-0.00181	0.000749	0.000739
	54.345	0.001277	-0.00181	0.000759	0.000748
	54.363	0.001289	-0.00181	0.000768	0.000758
	54.381	0.001301	-0.001809	0.000778	0.000767
	54.399	0.001313	-0.001808	0.000788	0.000777
	54.417	0.001325	-0.001806	0.000797	0.000787
	54.435	0.001338	-0.001804	0.000807	0.000797
	54.453	0.00135	-0.001801	0.000817	0.000807
	54.471	0.001362	-0.001798	0.000827	0.000817
	54.489	0.001374	-0.001794	0.000837	0.000827
	54.506	0.001386	-0.00179	0.000847	0.000837
	54.524	0.001399	-0.001785	0.000858	0.000848
	54.542	0.001411	-0.00178	0.000868	0.000858
	54.56	0.001423	-0.001774	0.000878	0.000869
	54.578	0.001435	-0.001768	0.000889	0.000879
	54.596	0.001448	-0.001761	0.0009	0.00089
	54.614	0.00146	-0.001754	0.00091	0.000901
	54.632	0.001472	-0.001746	0.000921	0.000912
	54.65	0.001485	-0.001738	0.000932	0.000923
	54.668	0.001497	-0.001729	0.000943	0.000934
	54.686	0.001509	-0.00172	0.000954	0.000945
	54.704	0.001521	-0.00171	0.000966	0.000956
	54.722	0.001533	-0.001699	0.000977	0.000968
	54.739	0.001546	-0.001688	0.000989	0.00098
	54.757	0.001558	-0.001677	0.001	0.000991
	54.775	0.00157	-0.001665	0.001012	0.001003
	54.793	0.001582	-0.001652	0.001024	0.001015
	54.811	0.001594	-0.001639	0.001036	0.001027
	54.829	0.001606	-0.001625	0.001048	0.00104
	54.847	0.001618	-0.00161	0.00106	0.001052
	54.865	0.00163	-0.001595	0.001073	0.001065
	54.883	0.001642	-0.00158	0.001085	0.001077
	54.901	0.001653	-0.001564	0.001098	0.00109
	54.919	0.001665	-0.001547	0.001111	0.001103
	54.937	0.001676	-0.001529	0.001123	0.001116
	54.955	0.001688	-0.001511	0.001137	0.001129
	54.973	0.001699	-0.001493	0.00115	0.001143
	54.99	0.001711	-0.001474	0.001163	0.001156
	55.008	0.001722	-0.001454	0.001177	0.00117
	55.026	0.001733	-0.001433	0.001191	0.001184
	55.044	0.001744	-0.001412	0.001205	0.001198
	55.062	0.001755	-0.001391	0.001219	0.001212
	55.08	0.001765	-0.001368	0.001233	0.001226
[truncated: 9,437 more rows]
[truncated: 23 more columns]

## Sheet: Figure 4
Figure 4c
		Hinge-TyrpTM-41BBz									CD8STK-TyrpTM-CD28z									CD28Stk-CD28TM-CD28z									aCD19-CD8STK-41BBz
		EXP01 D1	EXP01 D2	EXP01 D3	EXP03 D1	EXP03 D2	EXP03 D3	EXP04 D1	EXP04 D2	EXP04 D3	EXP01 D1	EXP01 D2	EXP01 D3	EXP03 D1	EXP03 D2	EXP03 D3	EXP04 D1	EXP04 D2	EXP04 D3	EXP01 D1	EXP01 D2	EXP01 D3	EXP03 D1	EXP03 D2	EXP03 D3	EXP04 D1	EXP04 D2	EXP04 D3	EXP01 D1	EXP01 D2	EXP01 D3	EXP03 D1	EXP03 D2	EXP03 D3	EXP04 D1	EXP04 D2	EXP04 D3
	Jurkat TRBC1	1.09636	30.4917	19.9537		0.085791	0.167525	44.6569	21.9243	5.1257	0.109237	0.652807	0.276046		0.036118	0.013095	14.3808	4.22382	1.99106	0.153568	0.17022	0.414262		0.080203	0.084302	15.0911	4.16132	2.811	60.4777	92.151	117.059		53.3154	73.6751	127.318	156.347	102.062
	Jurkat TRBC2	28.0406	72.4765	61.9713	100.56	70.1277	38.2927	163.387	117.819	217.782	78.2579	130.983	109.302	131.388	32.3299	27.3532	144.411	75.3953	129.041	59.6096	114.738	90.7281	107.241	62.9348	55.7723	85.1216	42.7395	127.978	57.8201	82.9945	91.2987	100.595	132.785	98.8933	79.6462	73.9594	78.689
	Jurkat TCR KO	62.7132	98.1378	80.8733	138.085	77.8996	92.2791	132.078	109.722	68.032	75.2248	122.128	70.7275	139.565	37.5155	37.4301	139.503	68.8691	70.7707	54.3437	89.4409	68.4411	159.646	72.3535	73.7174	92.2881	61.8206	60.6895	34.4725	87.5636	85.0142	141.03	157.656	117.288	99.128	78.8605	78.5294
Statistical Analysis - 2way ANOVA with Dunnett's post test
	Two-way RM ANOVA	Matching: Across row
	Assume sphericity?	No
	Alpha	0.05
	Source of Variation	% of total variation	P value	P value summary	Significant?	Geisser-Greenhouse's epsilon
	Row Factor x Column Factor	13.63	<0.0001	****	Yes
	Row Factor	34.07	<0.0001	****	Yes
	Column Factor	9.695	0.0002	***	Yes	0.6778
	Subject	22.4	0.0001	***	Yes
	ANOVA table	SS	DF	MS	F (DFn, DFd)	P value
	Row Factor x Column Factor	32624	6	5437	F (6, 69) = 7.352	P<0.0001
	Row Factor	81540	2	40770	F (2, 23) = 17.49	P<0.0001
	Column Factor	23204	3	7735	F (2.033, 46.77) = 10.46	P=0.0002
	Subject	53615	23	2331	F (23, 69) = 3.152	P=0.0001
	Residual	51029	69	739.5
	Data summary
	Number of columns (Column Factor)	4
	Number of rows (Row Factor)	3
	Number of subjects (Subject)	26
	Number of missing values	0
	Dunnett's multiple comparisons test	Mean Diff.	95.00% CI of diff.	Below threshold?	Summary	Adjusted P Value
	Jurkat TRBC1
	aCD19-CD8STK-41BBz vs. Hinge-TyrpTM-41BBz	82.36	54.22 to 110.5	Yes	***	0.0001
	aCD19-CD8STK-41BBz vs. CD8STK-TyrpTM-CD28z	95.09	60.73 to 129.5	Yes	***	0.0002
	aCD19-CD8STK-41BBz vs. CD28Stk-CD28TM-CD28z	94.93	60.62 to 129.2	Yes	***	0.0002
	Jurkat TRBC2
	aCD19-CD8STK-41BBz vs. Hinge-TyrpTM-41BBz	-8.197	-73.60 to 57.20	No	ns	0.9676
	aCD19-CD8STK-41BBz vs. CD8STK-TyrpTM-CD28z	-6.864	-61.07 to 47.34	No	ns	0.9667
	aCD19-CD8STK-41BBz vs. CD28Stk-CD28TM-CD28z	5.535	-29.98 to 41.05	No	ns	0.9417
	Jurkat TCR KO
	aCD19-CD8STK-41BBz vs. Hinge-TyrpTM-41BBz	2.191	-31.79 to 36.17	No	ns	0.9952
	aCD19-CD8STK-41BBz vs. CD8STK-TyrpTM-CD28z	13.09	-39.62 to 65.80	No	ns	0.8177
	aCD19-CD8STK-41BBz vs. CD28Stk-CD28TM-CD28z	16.31	-14.90 to 47.52	No	ns	0.3604
	Test details	Mean 1	Mean 2	Mean Diff.	SE of diff.	N1	N2	q	DF
	Jurkat TRBC1
	aCD19-CD8STK-41BBz vs. Hinge-TyrpTM-41BBz	97.8	15.44	82.36	9.472	8	8	8.696	7
	aCD19-CD8STK-41BBz vs. CD8STK-TyrpTM-CD28z	97.8	2.71	95.09	11.57	8	8	8.221	7
	aCD19-CD8STK-41BBz vs. CD28Stk-CD28TM-CD28z	97.8	2.871	94.93	11.55	8	8	8.221	7
	Jurkat TRBC2
	aCD19-CD8STK-41BBz vs. Hinge-TyrpTM-41BBz	88.52	96.72	-8.197	22.71	9	9	0.361	8
	aCD19-CD8STK-41BBz vs. CD8STK-TyrpTM-CD28z	88.52	95.38	-6.864	18.82	9	9	0.3647	8
	aCD19-CD8STK-41BBz vs. CD28Stk-CD28TM-CD28z	88.52	82.98	5.535	12.33	9	9	0.4488	8
	Jurkat TCR KO
	aCD19-CD8STK-41BBz vs. Hinge-TyrpTM-41BBz	97.73	95.54	2.191	11.8	9	9	0.1857	8
	aCD19-CD8STK-41BBz vs. CD8STK-TyrpTM-CD28z	97.73	84.64	13.09	18.3	9	9	0.7152	8
	aCD19-CD8STK-41BBz vs. CD28Stk-CD28TM-CD28z	97.73	81.42	16.31	10.84	9	9	1.505	8
Figure 4d
		KFN-Hinge-TyrpTM-28z									KFN-CD8STK-TyrpTM-28z									KFN-CD28STK-CD28TM-CD28z									aCD19fmc63-CD8STK-41BBZ
		EXP01 D1	EXP01 D2	EXP01 D3	EXP02 D1	EXP02 D2	EXP02 D3	EXP03 D1	EXP03 D2	EXP03 D3	EXP01 D1	EXP01 D2	EXP01 D3	EXP02 D1	EXP02 D2	EXP02 D3	EXP03 D1	EXP03 D2	EXP03 D3	EXP01 D1	EXP01 D2	EXP01 D3	EXP02 D1	EXP02 D2	EXP02 D3	EXP03 D1	EXP03 D2	EXP03 D3	EXP01 D1	EXP01 D2	EXP01 D3	EXP02 D1	EXP02 D2	EXP02 D3	EXP03 D1	EXP03 D2	EXP03 D3
	Jurkat TRBC1	112.32	80.9463	88.2752	105.93	110.434	103.505	97.2553	117.756	93.6483	98.4687	102.244	86.3878	101.217	91.2226	52.3413	47.3659	117.194	50.7554	100.267	87.9707	82.9398	100.485	94.8886	54.7172	29.0628	144.618	35.6559	71.8834	78.9098	79.9204	92.4103	95.08	83.1898	79.1215	116.578	100.831
	Jurkat TRBC2	65.339	86.8608	45.8583	70.0713	58.6574	53.2946	29.0358	12.8294	24.7959	8.16335	8.35351	11.1982	12.3208	21.6166	10.0695	1.30946	2.76975	3.19671	13.5445	8.09927	13.5939	12.2761	18.1592	10.5004	1.86415	2.79092	3.33364	50.2939	67.5325	70.6696	114.701	107.445	103.704	85.0548	114.925	100.206
	Jurkat TCR KO	79.4569	83.4092	55.6472	96.3334	76.3052	115.868	110.033	97.8023	80.0541	96.6914	99.5067	75.9873	101.911	78.7981	68.4346	56.5003	99.1075	61.8518	101.554	104.845	86.3596	100.432	72.2566	59.6663	55.139	93.7732	70.1394	99.381	102.234	83.619	100.17	93.7052	110.973	100.107	102.947	96.5703
Statistical Analysis - 2way ANOVA with Dunnett's post test
	Two-way RM ANOVA	Matching: Across row
	Assume sphericity?	No
	Alpha	0.05
	Source of Variation	% of total variation	P value	P value summary	Significant?	Geisser-Greenhouse's epsilon
	Row Factor x Column Factor	15.09	<0.0001	****	Yes
	Row Factor	41.11	<0.0001	****	Yes
	Column Factor	17.31	<0.0001	****	Yes	0.6769
	Subject	11.84	0.0021	**	Yes
	ANOVA table	SS	DF	MS	F (DFn, DFd)	P value
	Row Factor x Column Factor	20880	6	3480	F (6, 72) = 12.37	P<0.0001
	Row Factor	56863	2	28432	F (2, 24) = 41.65	P<0.0001
	Column Factor	23949	3	7983	F (2.031, 48.74) = 28.38	P<0.0001
	Subject	16383	24	682.6	F (24, 72) = 2.427	P=0.0021
	Residual	20250	72	281.2
	Data summary
	Number of columns (Column Factor)	4
	Number of rows (Row Factor)	3
	Number of subjects (Subject)	27
	Number of missing values	0
	Dunnett's multiple comparisons test	Mean Diff.	95.00% CI of diff.	Below threshold?	Summary	Adjusted P Value
	Jurkat TRBC1
	aCD19fmc63-CD8STK-41BBZ vs. KFN-Hinge-TyrpTM-28z	-12.46	-25.71 to 0.7914	No	ns	0.0645
	aCD19fmc63-CD8STK-41BBZ vs. KFN-CD8STK-TyrpTM-28z	5.636	-19.69 to 30.96	No	ns	0.858
	aCD19fmc63-CD8STK-41BBZ vs. KFN-CD28STK-CD28TM-CD28z	7.48	-24.37 to 39.33	No	ns	0.8393
	Jurkat TRBC2
	aCD19fmc63-CD8STK-41BBZ vs. KFN-Hinge-TyrpTM-28z	40.87	3.154 to 78.58	Yes	*	0.0351
	aCD19fmc63-CD8STK-41BBZ vs. KFN-CD8STK-TyrpTM-28z	81.73	59.42 to 104.0	Yes	****	<0.0001
	aCD19fmc63-CD8STK-41BBZ vs. KFN-CD28STK-CD28TM-CD28z	81.15	57.40 to 104.9	Yes	****	<0.0001
	Jurkat TCR KO
	aCD19fmc63-CD8STK-41BBZ vs. KFN-Hinge-TyrpTM-28z	10.53	-1.583 to 22.65	No	ns	0.0874
	aCD19fmc63-CD8STK-41BBZ vs. KFN-CD8STK-TyrpTM-28z	16.77	-0.8619 to 34.40	No	ns	0.0616
	aCD19fmc63-CD8STK-41BBZ vs. KFN-CD28STK-CD28TM-CD28z	16.17	-4.086 to 36.43	No	ns	0.1183
	Test details	Mean 1	Mean 2	Mean Diff.	SE of diff.	N1	N2	q	DF
	Jurkat TRBC1
	aCD19fmc63-CD8STK-41BBZ vs. KFN-Hinge-TyrpTM-28z	88.66	101.1	-12.46	4.602	9	9	2.708	8
	aCD19fmc63-CD8STK-41BBZ vs. KFN-CD8STK-TyrpTM-28z	88.66	83.02	5.636	8.794	9	9	0.641	8
	aCD19fmc63-CD8STK-41BBZ vs. KFN-CD28STK-CD28TM-CD28z	88.66	81.18	7.48	11.06	9	9	0.6762	8
	Jurkat TRBC2
	aCD19fmc63-CD8STK-41BBZ vs. KFN-Hinge-TyrpTM-28z	90.5	49.64	40.87	13.1	9	9	3.121	8
	aCD19fmc63-CD8STK-41BBZ vs. KFN-CD8STK-TyrpTM-28z	90.5	8.778	81.73	7.746	9	9	10.55	8
	aCD19fmc63-CD8STK-41BBZ vs. KFN-CD28STK-CD28TM-CD28z	90.5	9.351	81.15	8.248	9	9	9.839	8
	Jurkat TCR KO
	aCD19fmc63-CD8STK-41BBZ vs. KFN-Hinge-TyrpTM-28z	98.86	88.32	10.53	4.207	9	9	2.504	8
	aCD19fmc63-CD8STK-41BBZ vs. KFN-CD8STK-TyrpTM-28z	98.86	82.09	16.77	6.122	9	9	2.739	8
	aCD19fmc63-CD8STK-41BBZ vs. KFN-CD28STK-CD28TM-CD28z	98.86	82.68	16.17	7.035	9	9	2.299	8
Figure 4e
IL2	IL2
		Cell	hJOVI-1_H(1)16sg_L-Hinge-TyrpTM-41BBz									hJOVI-1_H_16sg_L-CD8STK-TyrpTM-28z									hJOVI-1_H_16sg_L-CD28STK-CD28TM-CD28z									aCD19fmc63-CD8STK-41BBZ
		Jurkat TRBC1	0	0	0	112	123.1	186.1	94.4	94.4	161	18317.6	11073.1	20309.9	112	25541.5	26915.5	5553.1	6089.7	11528.3	54678.9	18700.4	15857.2	112	32468	19876.9	7976.8	17207.3	11218.3	0	0	0	112	112	112	161	94.4	94.4
		Jurkat TRBC2			112	112	112	94.4	94.4	94.4				112	112	112	94.4	94.4	94.4				112	112	112	94.4	94.4	94.4				112	112	112	94.4	94.4	94.4
		Jurkat TCR KO	112	112	112	94.4	94.4	94.4				112	112	112	94.4	94.4	94.4				112	112	112	94.4	94.4	94.4				112	112	112	94.4	94.4	94.4
Statistical Analysis - 2way ANOVA with Dunnett's post test	Two-way RM ANOVA	Matching: Across row
	Assume sphericity?	No
	Alpha	0.05
	Source of Variation	% of total variation	P value	P value summary	Significant?	Geisser-Greenhouse's epsilon
	Row Factor x Column Factor	22.49	<0.0001	****	Yes
	Row Factor	21.09	0.0004	***	Yes
	Column Factor	9.84	0.0062	**	Yes	0.4944
	Subject	14.89	0.0479	*	Yes
	ANOVA table	SS	DF	MS	F (DFn, DFd)	P value
	Row Factor x Column Factor	1536466031	6	256077672	F (6, 54) = 8.209	P<0.0001
	Row Factor	1440770791	2	720385395	F (2, 18) = 12.75	P=0.0004
	Column Factor	672203889	3	224067963	F (1.483, 26.70) = 7.183	P=0.0062
	Subject	1017055582	18	56503088	F (18, 54) = 1.811	P=0.0479
	Residual	1684478414	54	31194045
	Data summary
	Number of columns (Column Factor)	4
	Number of rows (Row Factor)	3
	Number of subjects (Subject)	21
	Number of missing values	0
	Dunnett's multiple comparisons test	Mean Diff.	95.00% CI of diff.	Below threshold?	Summary	Adjusted P Value
	Jurkat TRBC1
	aCD19fmc63-CD8STK-41BBZ vs. Group A	-9.467	-49.16 to 30.23	No	ns	0.8335
	aCD19fmc63-CD8STK-41BBZ vs. Group B	-13862	-22855 to -4869	Yes	**	0.0056
	aCD19fmc63-CD8STK-41BBZ vs. Group C	-19712	-34924 to -4500	Yes	*	0.0146
	Jurkat TRBC2
	aCD19fmc63-CD8STK-41BBZ vs. Group A	0
	aCD19fmc63-CD8STK-41BBZ vs. Group B	0
	aCD19fmc63-CD8STK-41BBZ vs. Group C	0
	Jurkat TCR KO
	aCD19fmc63-CD8STK-41BBZ vs. Group A	0
	aCD19fmc63-CD8STK-41BBZ vs. Group B	0
	aCD19fmc63-CD8STK-41BBZ vs. Group C	0
	Test details	Mean 1	Mean 2	Mean Diff.	SE of diff.	N1	N2	q	DF
	Jurkat TRBC1
	aCD19fmc63-CD8STK-41BBZ vs. Group A	76.2	85.67	-9.467	13.78	9	9	0.6868	8
	aCD19fmc63-CD8STK-41BBZ vs. Group B	76.2	13938	-13862	3123	9	9	4.439	8
	aCD19fmc63-CD8STK-41BBZ vs. Group C	76.2	19788	-19712	5282	9	9	3.732	8
	Jurkat TRBC2
	aCD19fmc63-CD8STK-41BBZ vs. Group A	103.2	103.2	0	0	6	6
	aCD19fmc63-CD8STK-41BBZ vs. Group B	103.2	103.2	0	0	6	6
	aCD19fmc63-CD8STK-41BBZ vs. Group C	103.2	103.2	0	0	6	6
	Jurkat TCR KO
	aCD19fmc63-CD8STK-41BBZ vs. Group A	103.2	103.2	0	0	6	6
	aCD19fmc63-CD8STK-41BBZ vs. Group B	103.2	103.2	0	0	6	6
	aCD19fmc63-CD8STK-41BBZ vs. Group C	103.2	103.2	0	0	6	6
IFNy	IFNy
		Cell	hJOVI-1_H(1)16sg_L-Hinge-TyrpTM-41BBz									hJOVI-1_H_16sg_L-CD8STK-TyrpTM-28z									hJOVI-1_H_16sg_L-CD28STK-CD28TM-CD28z									aCD19fmc63-CD8STK-41BBZ
		Jurkat TRBC1	9366.47	877.97	751.88	5453.5	13445.3	8085.9	281	809.9	11743.6	47473.5	15806.6	18082	14.4	103606	15100	9585	27266.8	151000		25196.4	11085.8	14.4	15100	52420.1	18408.3	71829.8	68111.8	1211.83	0	0	1096.2	961.7	323.2	46.2	46.2	47
		Jurkat TRBC2	73.6	755.9	1838.7	46.2	46.2	46.2				14.4	1497.1	2289.9	46.2	127.6	46.2				15.5	2704.1	3858.9	46.2	358	93.4				21.6	44.7	28.5	46.2	46.2	46.2
		Jurkat TCR KO	53.8	898.3	2191.1	46.2	46.2	46.2				14.4	1946.4	1761.4	46.2	211	66.6				15.5	2426.1	4728.9	46.2	972.7	225				14.4	15.5	21.6	46.2	46.2	46.2
Statistical Analysis - 2way ANOVA with Dunnett's post test	Mixed-effects model (REML)	Matching: Across row
	Assume sphericity?	Yes
	Alpha	0.05
	Fixed effects (type III)	P value	P value summary	Statistically significant (P < 0.05)?	F (DFn, DFd)
	Row Factor	0.0043	**	Yes	F (2, 18) = 7.501
	Column Factor	0.0276	*	Yes	F (3, 53) = 3.290
	Row Factor x Column Factor	0.0069	**	Yes	F (6, 53) = 3.367
	Random effects	SD	Variance
	Subject	7454	55555862
	Residual	17719	313954668
	Was the matching effective?
	Chi-square, df	2.092, 1
	P value	0.148
	P value summary	ns
	Is there significant matching (P < 0.05)?	No
	Data summary
	Number of columns (Column Factor)	4
	Number of rows (Row Factor)	3
	Number of subjects (Subject)	21
	Number of missing values	1
	Dunnett's multiple comparisons test	Predicted (LS) mean diff.	95.00% CI of diff.	Below threshold?	Summary	Adjusted P Value
	Jurkat TRBC1
	aCD19fmc63-CD8STK-41BBZ vs. Group A	-5231	-25448 to 14985	No	ns	0.8675
	aCD19fmc63-CD8STK-41BBZ vs. Group B	-42689	-62905 to -22473	Yes	****	<0.0001
	aCD19fmc63-CD8STK-41BBZ vs. Group C	-32485	-53394 to -11575	Yes	**	0.0012
	Jurkat TRBC2
	aCD19fmc63-CD8STK-41BBZ vs. Group A	-428.9	-25169 to 24311	No	ns	>0.9999
	aCD19fmc63-CD8STK-41BBZ vs. Group B	-631.3	-25371 to 24108	No	ns	0.9998
	aCD19fmc63-CD8STK-41BBZ vs. Group C	-1140	-25880 to 23599	No	ns	0.999
	Jurkat TCR KO
	aCD19fmc63-CD8STK-41BBZ vs. Group A	-515.3	-25255 to 24224	No	ns	>0.9999
	aCD19fmc63-CD8STK-41BBZ vs. Group B	-642.6	-25382 to 24097	No	ns	0.9998
	aCD19fmc63-CD8STK-41BBZ vs. Group C	-1371	-26110 to 23369	No	ns	0.9983
	Test details	Predicted (LS) mean 1	Predicted (LS) mean 2	Predicted (LS) mean diff.	SE of diff.	N1	N2	q	DF
	Jurkat TRBC1
	aCD19fmc63-CD8STK-41BBZ vs. Group A	414.7	5646	-5231	8353	9	9	0.6263	53
	aCD19fmc63-CD8STK-41BBZ vs. Group B	414.7	43104	-42689	8353	9	9	5.111	53
	aCD19fmc63-CD8STK-41BBZ vs. Group C	414.7	32899	-32485	8639	9	8	3.76	53
	Jurkat TRBC2
	aCD19fmc63-CD8STK-41BBZ vs. Group A	38.9	467.8	-428.9	10230	6	6	0.04193	53
	aCD19fmc63-CD8STK-41BBZ vs. Group B	38.9	670.2	-631.3	10230	6	6	0.06171	53
	aCD19fmc63-CD8STK-41BBZ vs. Group C	38.9	1179	-1140	10230	6	6	0.1115	53
	Jurkat TCR KO
	aCD19fmc63-CD8STK-41BBZ vs. Group A	31.68	547	-515.3	10230	6	6	0.05037	53
	aCD19fmc63-CD8STK-41BBZ vs. Group B	31.68	674.3	-642.6	10230	6	6	0.06282	53
	aCD19fmc63-CD8STK-41BBZ vs. Group C	31.68	1402	-1371	10230	6	6	0.134	53
Figure 4f
IL2	IL2
			KFN-Hinge-TyrpTM-28z						KFN-CD8STK-TyrpTM-28z						KFN-CD28STK-CD28TM-CD28z						aCD19fmc63-CD8STK-41BBZ
		Jurkat TRBC1	31.6	51.6	28.7				28.7	28.7	95.1				95.1	117.5	250.5				28.7	95.1	31.6
		Jurkat TRBC2	0	15617.9	0	117.5	73	31.6	0	10546	15908.5	4103.3	1579.5	6293.6	0	5914.73	7211.99	3754.5	2336.1	6037.3	0	0	0	95.1	28.7	51.6
		Jurkat TCR KO	31.6	51.6	28.7				51.6	31.6	106.3				31.6	28.7	162.5				28.7	95.1	28.7
Statistical Analysis - 2way ANOVA with Dunnett's post test	Mixed-effects model (REML)	Matching: Stacked
	Assume sphericity?	No
	Alpha	0.05
	Fixed effects (type III)	P value	P value summary	Statistically significant (P < 0.05)?	F (DFn, DFd)	Geisser-Greenhouse's epsilon
	Row Factor	0.0439	*	Yes	F (1.000, 9.500) = 5.395	0.5
	Column Factor	0.4782	ns	No	F (4, 25) = 0.9011
	Row Factor x Column Factor	0.3825	ns	No	F (8, 19) = 1.140
	Random effects	SD	Variance
	Subject	228.7	52297
	Residual	3069	9419107
	Was the matching effective?
	Chi-square, df	0.001228, 1
	P value	0.9721
	P value summary	ns
	Is there significant matching (P < 0.05)?	No
	Data summary
	Number of columns (Column Factor)	5
	Number of rows (Row Factor)	3
	Number of subjects (Subject)	30
	Number of missing values	31
	Dunnett's multiple comparisons test	Mean Diff.	95.00% CI of diff.	Below threshold?	Summary	Adjusted P Value
	Jurkat TRBC1
	aCD19fmc63-CD8STK-41BBZ vs. KFN-Hinge-TyrpTM-28z	14.5	-107.6 to 136.6	No	ns	0.908
	aCD19fmc63-CD8STK-41BBZ vs. KFN-CD8STK-TyrpTM-28z	0.9667	-117.7 to 119.7	No	ns	>0.9999
	aCD19fmc63-CD8STK-41BBZ vs. KFN-CD28STK-CD28TM-CD28z	-102.6	-358.2 to 153.1	No	ns	0.3463
	aCD19fmc63-CD8STK-41BBZ vs. NT	15.47	-105.1 to 136.0	No	ns	0.8929
	Jurkat TRBC2
	aCD19fmc63-CD8STK-41BBZ vs. KFN-Hinge-TyrpTM-28z	-2611	-11634 to 6412	No	ns	0.7223
	aCD19fmc63-CD8STK-41BBZ vs. KFN-CD8STK-TyrpTM-28z	-6376	-14822 to 2070	No	ns	0.1263
	aCD19fmc63-CD8STK-41BBZ vs. KFN-CD28STK-CD28TM-CD28z	-4180	-8025 to -335.2	Yes	*	0.0367
	aCD19fmc63-CD8STK-41BBZ vs. NT	-154.9	-718.4 to 408.7	No	ns	0.7551
	Jurkat TCR KO
	aCD19fmc63-CD8STK-41BBZ vs. KFN-Hinge-TyrpTM-28z	13.53	-112.4 to 139.4	No	ns	0.9302
	aCD19fmc63-CD8STK-41BBZ vs. KFN-CD8STK-TyrpTM-28z	-12.33	-133.3 to 108.7	No	ns	0.9818
	aCD19fmc63-CD8STK-41BBZ vs. KFN-CD28STK-CD28TM-CD28z	-23.43	-251.5 to 204.6	No	ns	0.9634
	aCD19fmc63-CD8STK-41BBZ vs. NT	-11.07	-288.7 to 266.5	No	ns	0.9934
	Test details	Mean 1	Mean 2	Mean Diff.	SE of diff.	N1	N2	q	DF
	Jurkat TRBC1
	aCD19fmc63-CD8STK-41BBZ vs. KFN-Hinge-TyrpTM-28z	51.8	37.3	14.5	22.83	3	3	0.6351	2.436
	aCD19fmc63-CD8STK-41BBZ vs. KFN-CD8STK-TyrpTM-28z	51.8	50.83	0.9667	30.97	3	3	0.03121	3.998
	aCD19fmc63-CD8STK-41BBZ vs. KFN-CD28STK-CD28TM-CD28z	51.8	154.4	-102.6	53.12	3	3	1.931	2.768
	aCD19fmc63-CD8STK-41BBZ vs. NT	51.8	36.33	15.47	22.97	3	3	0.6733	2.489
	Jurkat TRBC2
	aCD19fmc63-CD8STK-41BBZ vs. KFN-Hinge-TyrpTM-28z	29.23	2640	-2611	2596	6	6	1.006	5
	aCD19fmc63-CD8STK-41BBZ vs. KFN-CD8STK-TyrpTM-28z	29.23	6405	-6376	2430	6	6	2.624	5
	aCD19fmc63-CD8STK-41BBZ vs. KFN-CD28STK-CD28TM-CD28z	29.23	4209	-4180	1106	6	6	3.779	5.002
	aCD19fmc63-CD8STK-41BBZ vs. NT	29.23	184.1	-154.9	163.3	6	6	0.9486	5.093
	Jurkat TCR KO
	aCD19fmc63-CD8STK-41BBZ vs. KFN-Hinge-TyrpTM-28z	50.83	37.3	13.53	23.27	3	3	0.5815	2.418
	aCD19fmc63-CD8STK-41BBZ vs. KFN-CD8STK-TyrpTM-28z	50.83	63.17	-12.33	31.44	3	3	0.3923	4
	aCD19fmc63-CD8STK-41BBZ vs. KFN-CD28STK-CD28TM-CD28z	50.83	74.27	-23.43	49.36	3	3	0.4747	2.947
	aCD19fmc63-CD8STK-41BBZ vs. NT	50.83	61.9	-11.07	39.9	3	2	0.2774	1.899
IFNy	IFNy		KFN-Hinge-TyrpTM-28z						KFN-CD8STK-TyrpTM-28z						KFN-CD28STK-CD28TM-CD28z						aCD19fmc63-CD8STK-41BBZ
		Jurkat TRBC1	14.4	21.1	14.4				33.3	37.6	282.4				53.6	35.5	956				14.4	19.2	29.1
		Jurkat TRBC2	0	709.44	47.21	17.3	53.6	45.5	0	13060	32151.4	5017.1	3069.6	6879.6	0	18182.5	28474.3	3821.6	4038	8463.6	0	269	154.18	14.4	14.4	19.2
		Jurkat TCR KO	14.4	21.1	14.4				63.1	65.5	430.1				68	38.7	845.4				14.4	15.5	14.4
Statistical Analysis - 2way ANOVA with Dunnett's post test	Mixed-effects model (REML)	Matching: Both factors
	Assume sphericity?	Yes
	Alpha	0.05
	Fixed effects (type III)	P value	P value summary	Statistically significant (P < 0.05)?	F (DFn, DFd)
	Row Factor	0.15	ns	No	F (2, 10) = 2.307
	Column Factor	0.2027	ns	No	F (3, 15) = 1.735
	Row Factor x Column Factor	0.182	ns	No	F (6, 6) = 2.185
	Random effects	SD	Variance
	Subject	658.3	433357
	Subject x Row Factor	3347	11203543
	Subject x Column Factor	821.4	674715
	Residual	4783	22878601
	Was the matching effective?
	Chi-square, df	4.665, 3
	P value	0.1981
	P value summary	ns
	Is there significant matching (P < 0.05)?	No
	Data summary
	Number of columns (Column Factor)	4
	Number of rows (Row Factor)	3
	Number of subjects (Subject)	6
	Number of missing values	24
	Dunnett's multiple comparisons test	Predicted (LS) mean diff.	95.00% CI of diff.	Below threshold?	Summary	Adjusted P Value
	Jurkat TRBC1
	aCD19fmc63-CD8STK-41BBZ vs. KFN-Hinge-TyrpTM-28z	5.532	-10021 to 10032	No	ns	>0.9999
	aCD19fmc63-CD8STK-41BBZ vs. KFN-CD8STK-TyrpTM-28z	45.74	-9981 to 10072	No	ns	>0.9999
	aCD19fmc63-CD8STK-41BBZ vs. KFN-CD28STK-CD28TM-CD28z	-184.4	-10211 to 9842	No	ns	>0.9999
	Jurkat TRBC2
	aCD19fmc63-CD8STK-41BBZ vs. KFN-Hinge-TyrpTM-28z	-66.98	-7158 to 7024	No	ns	>0.9999
	aCD19fmc63-CD8STK-41BBZ vs. KFN-CD8STK-TyrpTM-28z	-9951	-17043 to -2860	Yes	**	0.0052
	aCD19fmc63-CD8STK-41BBZ vs. KFN-CD28STK-CD28TM-CD28z	-10418	-17510 to -3327	Yes	**	0.0035
	Jurkat TCR KO
	aCD19fmc63-CD8STK-41BBZ vs. KFN-Hinge-TyrpTM-28z	-0.6011	-10027 to 10026	No	ns	>0.9999
	aCD19fmc63-CD8STK-41BBZ vs. KFN-CD8STK-TyrpTM-28z	-28.86	-10056 to 9998	No	ns	>0.9999
	aCD19fmc63-CD8STK-41BBZ vs. KFN-CD28STK-CD28TM-CD28z	-159.6	-10186 to 9867	No	ns	>0.9999
	Test details	Predicted (LS) mean 1	Predicted (LS) mean 2	Predicted (LS) mean diff.	SE of diff.	N1	N2	q	DF
	Jurkat TRBC1
	aCD19fmc63-CD8STK-41BBZ vs. KFN-Hinge-TyrpTM-28z	4.464	-1.068	5.532	3962	3	3	0.001396	21
	aCD19fmc63-CD8STK-41BBZ vs. KFN-CD8STK-TyrpTM-28z	4.464	-41.28	45.74	3962	3	3	0.01155	21
	aCD19fmc63-CD8STK-41BBZ vs. KFN-CD28STK-CD28TM-CD28z	4.464	188.9	-184.4	3962	3	3	0.04655	21
	Jurkat TRBC2
	aCD19fmc63-CD8STK-41BBZ vs. KFN-Hinge-TyrpTM-28z	78.53	145.5	-66.98	2802	6	6	0.0239	21
	aCD19fmc63-CD8STK-41BBZ vs. KFN-CD8STK-TyrpTM-28z	78.53	10030	-9951	2802	6	6	3.551	21
	aCD19fmc63-CD8STK-41BBZ vs. KFN-CD28STK-CD28TM-CD28z	78.53	10497	-10418	2802	6	6	3.718	21
	Jurkat TCR KO
	aCD19fmc63-CD8STK-41BBZ vs. KFN-Hinge-TyrpTM-28z	-1.669	-1.068	-0.6011	3962	3	3	0.0001517	21
	aCD19fmc63-CD8STK-41BBZ vs. KFN-CD8STK-TyrpTM-28z	-1.669	27.19	-28.86	3962	3	3	0.007284	21
	aCD19fmc63-CD8STK-41BBZ vs. KFN-CD28STK-CD28TM-CD28z	-1.669	157.9	-159.6	3962	3	3	0.04028	21
Figure 4g
Forward killing	Forward killing
		ratio	TRBC1				TRBC2
		4:1	10.1081	64.0443	16.7054	2.00419	131.414	179.302	167.922	128.969
		1:1	40.4106	127.887	30.232	3.00282	139.123	207.431	156.891	141.481	HuJovi-1
		1:4	143.225	167.482	79.3136	26.0824	230.836	264.958	194.761	217.017	(CD8Stk-TyrpTM-28z)
		4:1	101.357	104.156	151.069	134.835	99.9366	83.147	129.285	136.121
		1:1	125.703	82.9206	97.6313	131.522	99.762	98.5716	102.178	119.099	aCD19
		1:4	97.9698	81.5345	108.69	122.271	141.935	116.429	126.291	554.418	(CD8Stk-41BBz)
Statistical Analysis - 2way ANOVA with Sidak's post test	Two-way RM ANOVA	Matching: Both factors
	Assume sphericity?	No
	Alpha	0.05
	Source of Variation	% of total variation	P value	P value summary	Significant?	Geisser-Greenhouse's epsilon
	Row Factor	13.29	0.3295	ns	No	0.25
	Column Factor	22.36	0.0372	*	Yes	1
	Row Factor x Column Factor	13.58	0.1824	ns	No	0.2105
	Subject x Row Factor	29.37
	Subject x Column Factor	5.223
	Subject	2.225
	ANOVA table	SS	DF	MS	F (DFn, DFd)	P value
	Row Factor	45517	5	9103	F (1.250, 3.751) = 1.358	P=0.3295
	Column Factor	76570	1	76570	F (1.000, 3.000) = 12.84	P=0.0372
	Row Factor x Column Factor	46518	5	9304	F (1.052, 3.157) = 2.922	P=0.1824
	Subject x Row Factor	100590	15	6706
	Subject x Column Factor	17888	3	5963
	Subject	7619	3	2540
	Residual	47756	15	3184
	Difference between column means
	Mean of TRBC1	85.42
	Mean of TRBC2	165.3
	Difference between means	-79.88
	SE of difference	22.29
	95% CI of difference	-150.8 to -8.941
	Data summary
	Number of columns (Column Factor)	2
	Number of rows (Row Factor)	6
	Number of subjects (Subject)	4
	Number of missing values	0
	Šídák's multiple comparisons test	Mean Diff.	95.00% CI of diff.	Below threshold?	Summary	Adjusted P Value
	TRBC1 - TRBC2
	4:1	-128.7	-177.4 to -79.94	Yes	**	0.003
	1:1	-110.8	-193.5 to -28.24	Yes	*	0.0218
	1:4	-122.9	-267.7 to 21.92	No	ns	0.0781
	4:1	10.73	-27.52 to 48.98	No	ns	0.6984
	1:1	4.541	-52.21 to 61.29	No	ns	0.9983
	1:4	-132.2	-751.5 to 487.2	No	ns	0.8591
	Test details	Mean 1	Mean 2	Mean Diff.	SE of diff.	N1	N2	t	DF
	TRBC1 - TRBC2
	4:1	23.22	151.9	-128.7	7.881	4	4	16.33	3
	1:1	50.38	161.2	-110.8	13.36	4	4	8.299	3
	1:4	104	226.9	-122.9	23.41	4	4	5.249	3
	4:1	122.9	112.1	10.73	6.184	4	4	1.735	3
	1:1	109.4	104.9	4.541	9.176	4	4	0.4949	3
	1:4	102.6	234.8	-132.2	100.1	4	4	1.32	3
Reverse killing	Reverse killing
		ratio	TRBC1				TRBC2
		4:1	358.941	3602.86	580.412	87.1681	573.562	16717.3	7435.35	3661.78
		1:1	1305.16	11515.3	1121.97	97.479	641.521	19419.5	8447.03	3156.61	HuJovi-1
		1:4	5551.09	19365.1	2206.29	584.294	617.4	26279.6	9310.22	5856.4	(CD8Stk-TyrpTM-28z)
		4:1	3810.8	5841.19	5073.06	5588.63	484.835	7705.24	6204.62	3488.36
		1:1	4208.18	8834.71	3586.62	3766.83	433.575	9663.44	5278.25	2486.3	aCD19
		1:4	3676.53	8663.19	3486.82	2664.21	369.95	11235.3	6794.33	16642.9	(CD8Stk-41BBz)
Statistical Analysis - 2way ANOVA with Sidak's post test	Two-way RM ANOVA	Matching: Both factors
	Assume sphericity?	No
	Alpha	0.05
	Source of Variation	% of total variation	P value	P value summary	Significant?	Geisser-Greenhouse's epsilon
	Row Factor	7.168	0.3923	ns	No	0.2468
	Column Factor	5.949	0.2264	ns	No	1
	Row Factor x Column Factor	4.82	0.1829	ns	No	0.3108
	Subject x Row Factor	20.72
	Subject x Column Factor	7.75
	Subject	47.81
	ANOVA table	SS	DF	MS	F (DFn, DFd)	P value
	Row Factor	113777885	5	22755577	F (1.234, 3.702) = 1.038	P=0.3923
	Column Factor	94434524	1	94434524	F (1.000, 3.000) = 2.303	P=0.2264
	Row Factor x Column Factor	76504764	5	15300953	F (1.554, 4.661) = 2.498	P=0.1829
	Subject x Row Factor	328844370	15	21922958
	Subject x Column Factor	123015948	3	41005316
	Subject	758896420	3	252965473
	Residual	91896273	15	6126418
	Difference between column means
	Mean of TRBC1	4399
	Mean of TRBC2	7204
	Difference between means	-2805
	SE of difference	1849
	95% CI of difference	-8688 to 3078
	Data summary
	Number of columns (Column Factor)	2
	Number of rows (Row Factor)	6
	Number of subjects (Subject)	4
	Number of missing values	0
	Šídák's multiple comparisons test	Mean Diff.	95.00% CI of diff.	Below threshold?	Summary	Adjusted P Value
	TRBC1 - TRBC2
	4:1	-5940	-22942 to 11063	No	ns	0.534
	1:1	-4406	-16811 to 7999	No	ns	0.5212
	1:4	-3589	-21343 to 14165	No	ns	0.8822
	4:1	607.7	-7124 to 8339	No	ns	0.9985
	1:1	633.7	-6905 to 8173	No	ns	0.9978
	1:4	-4138	-26395 to 18119	No	ns	0.9124
	Test details	Mean 1	Mean 2	Mean Diff.	SE of diff.	N1	N2	t	DF
	TRBC1 - TRBC2
	4:1	1157	7097	-5940	2749	4	4	2.161	3
	1:1	3510	7916	-4406	2006	4	4	2.197	3
	1:4	6927	10516	-3589	2871	4	4	1.25	3
	4:1	5078	4471	607.7	1250	4	4	0.4861	3
	1:1	5099	4465	633.7	1219	4	4	0.5199	3
	1:4	4623	8761	-4138	3599	4	4	1.15	3
Figure 4h
Forward killing	Forward killing
		ratio	TRBC1				TRBC2
		4:1	72.7873	197.52	137.65	149.24	35.0359	58.5197	63.8525	41.4764
		1:1	118.786	250.048	106.743	283.976	58.3377	86.9631	57.8072	142.182	KFN
		1:4	121.942	154.83	107.97	241.985	109.337	222.252	123.654	505.442	(CD28Stk-CD28TM-CD28z)
		4:1	115.036	108.625	109.683	112.361	145.178	92.8432	118.847	132.969
		1:1	105.844	119.968	101.085	133.216	111.006	115.423	99.2112	140.941	aCD19
		1:4	110.606	108.441	99.5607	146.444	138.274	140.684	106.907	150.212	(CD8Stk-41BBz)
Statistical Analysis - 2way ANOVA with Sidak's post test	Two-way RM ANOVA	Matching: Across row
	Assume sphericity?	Yes
	Alpha	0.05
	Source of Variation	% of total variation	P value	P value summary	Significant?
	Row Factor x Column Factor	19.41	0.0026	**	Yes
	Row Factor	19.75	0.2416	ns	No
	Column Factor	0.8091	0.2919	ns	No
	Subject	47.67	0.0032	**	Yes
	ANOVA table	SS	DF	MS	F (DFn, DFd)	P value
	Row Factor x Column Factor	50227	5	10045	F (5, 18) = 5.657	P=0.0026
	Row Factor	51110	5	10222	F (5, 18) = 1.492	P=0.2416
	Column Factor	2093	1	2093	F (1, 18) = 1.179	P=0.2919
	Subject	123360	18	6853	F (18, 18) = 3.859	P=0.0032
	Residual	31963	18	1776
	Difference between column means
	Mean of TRBC1	138.1
	Mean of TRBC2	124.9
	Difference between means	13.21
	SE of difference	12.16
	95% CI of difference	-12.35 to 38.76
	Data summary
	Number of columns (Column Factor)	2
	Number of rows (Row Factor)	6
	Number of subjects (Subject)	24
	Number of missing values	0
	Šídák's multiple comparisons test	Mean Diff.	95.00% CI of diff.	Below threshold?	Summary	Adjusted P Value
	TRBC1 - TRBC2
	4:1	89.58	1.590 to 177.6	Yes	*	0.0446
	1:1	103.6	15.58 to 191.6	Yes	*	0.0161
	1:4	-83.49	-171.5 to 4.498	No	ns	0.0687
	4:1	-11.03	-99.02 to 76.96	No	ns	0.9995
	1:1	-1.617	-89.60 to 86.37	No	ns	>0.9999
	1:4	-17.76	-105.7 to 70.23	No	ns	0.9926
	Test details	Mean 1	Mean 2	Mean Diff.	SE of diff.	N1	N2	t	DF
	TRBC1 - TRBC2
	4:1	139.3	49.72	89.58	29.8	4	4	3.006	18
	1:1	189.9	86.32	103.6	29.8	4	4	3.476	18
	1:4	156.7	240.2	-83.49	29.8	4	4	2.802	18
	4:1	111.4	122.5	-11.03	29.8	4	4	0.3703	18
	1:1	115	116.6	-1.617	29.8	4	4	0.05427	18
	1:4	116.3	134	-17.76	29.8	4	4	0.5959	18
Reverse killing	Reverse killing
		ratio	TRBC1				TRBC2
		4:1	2906.33	17533.6	5297.16	6484.45	55.3387	5246.26	2341.23	676.19
		1:1	4153.85	19816.3	4417.57	8355.74	110.993	7819.89	2853.21	2561.34	KFN
		1:4	4071.48	14663.1	4199.03	4970.18	131.879	13731.3	5057.57	3894.03	(CD28Stk-CD28TM-CD28z)
		4:1	3745.39	9125.37	3923.1	4400.18	228.613	8644.18	4710.77	2194.74
		1:1	3888.56	9975.09	4284.09	5061.44	210.023	10343.1	4337.03	2242.15	aCD19
		1:4	3652.85	10785.8	3660.81	146.444	160.162	8709.05	4500.53	146.444	(CD8Stk-41BBz)
Statistical Analysis - 2way ANOVA with Sidak's post test	Two-way ANOVA	Ordinary
	Alpha	0.05
	Source of Variation	% of total variation	P value	P value summary	Significant?
	Interaction	5.88	0.7537	ns	No
	Row Factor	3.617	0.8948	ns	No
	Column Factor	10.28	0.0385	*	Yes
	ANOVA table	SS	DF	MS	F (DFn, DFd)	P value
	Interaction	56090658	5	11218132	F (5, 36) = 0.5278	P=0.7537
	Row Factor	34500231	5	6900046	F (5, 36) = 0.3246	P=0.8948
	Column Factor	98075189	1	98075189	F (1, 36) = 4.614	P=0.0385
	Residual	765182215	36	21255062
	Difference between column means
	Mean of TRBC1	6647
	Mean of TRBC2	3788
	Difference between means	2859
	SE of difference	1331
	95% CI of difference	159.7 to 5558
	Data summary
	Number of columns (Column Factor)	2
	Number of rows (Row Factor)	6
	Number of values	48
	Šídák's multiple comparisons test	Mean Diff.	95.00% CI of diff.	Below threshold?	Summary	Adjusted P Value
	TRBC1 - TRBC2
	4:1	5976	-3099 to 15050	No	ns	0.3739
	1:1	5850	-3225 to 14924	No	ns	0.3982
	1:4	1272	-7802 to 10347	No	ns	0.9993
	4:1	1354	-7720 to 10428	No	ns	0.9989
	1:1	1519	-7555 to 10594	No	ns	0.998
	1:4	1182	-7892 to 10257	No	ns	0.9995
	Test details	Mean 1	Mean 2	Mean Diff.	SE of diff.	N1	N2	t	DF
	TRBC1 - TRBC2
	4:1	8055	2080	5976	3260	4	4	1.833	36
	1:1	9186	3336	5850	3260	4	4	1.794	36
	1:4	6976	5704	1272	3260	4	4	0.3903	36
	4:1	5299	3945	1354	3260	4	4	0.4153	36
	1:1	5802	4283	1519	3260	4	4	0.466	36
	1:4	4561	3379	1182	3260	4	4	0.3627	36
Figure 4i
T-PLL (TRBC1+) - TRBC1 CAR	T-PLL (TRBC1+) - TRBC1 CAR
						CD8STK-28z								aCD19
		4:1	22.0383	11.6286	26.5814	21.6287	7.16197	18.385	22.0328	6.32773	80.3156	70.8926	118.706	74.9706	82.0117	76.7922	111.786	87.7507
		1:1	31.4693	31.2414	50.0964	45.5445	12.5241	19.9032	25.5223	11.3613	73.084	108.513	128.214	94.4183	92.4844	81.4004	103.666	95.7063
		1:4	39.906	63.8215	91.3273	77.0615	34.6579	32.1038	47.7628	22.2733	91.4532	85.3653	140.123	119.441	97.6051	80.9773	93.0887	89.416
Statistical Analysis - 2way ANOVA with Sidak's post test	Two-way RM ANOVA	Matching: Across row
	Assume sphericity?	Yes
	Alpha	0.05
	Source of Variation	% of total variation	P value	P value summary	Significant?
	Row Factor x Column Factor	1.854	0.0139	*	Yes
	Row Factor	6.455	0.0281	*	Yes
	Column Factor	72.08	<0.0001	****	Yes
	Subject	15.92	0.0007	***	Yes
	ANOVA table	SS	DF	MS	F (DFn, DFd)	P value
	Row Factor x Column Factor	1215	2	607.5	F (2, 21) = 5.279	P=0.0139
	Row Factor	4230	2	2115	F (2, 21) = 4.257	P=0.0281
	Column Factor	47239	1	47239	F (1, 21) = 410.5	P<0.0001
	Subject	10435	21	496.9	F (21, 21) = 4.318	P=0.0007
	Residual	2416	21	115.1
	Difference between column means
	Mean of CD8STK-28z	32.18
	Mean of aCD19	94.92
	Difference between means	-62.74
	SE of difference	3.097
	95% CI of difference	-69.18 to -56.30
	Data summary
	Number of columns (Column Factor)	2
	Number of rows (Row Factor)	3
	Number of subjects (Subject)	24
	Number of missing values	0
	Šídák's multiple comparisons test	Mean Diff.	95.00% CI of diff.	Below threshold?	Summary	Adjusted P Value
	CD8STK-28z - aCD19
	4:1	-70.93	-84.84 to -57.02	Yes	****	<0.0001
	1:1	-68.73	-82.64 to -54.82	Yes	****	<0.0001
	1:4	-48.57	-62.48 to -34.66	Yes	****	<0.0001
	Test details	Mean 1	Mean 2	Mean Diff.	SE of diff.	N1	N2	t	DF
	CD8STK-28z - aCD19
	4:1	16.97	87.9	-70.93	5.363	8	8	13.22	21
	1:1	28.46	97.19	-68.73	5.363	8	8	12.81	21
	1:4	51.11	99.68	-48.57	5.363	8	8	9.056	21
T-PLL (TRBC2+) - TRBC1 CAR	T-PLL (TRBC2+) - TRBC1 CAR
					CD8STK-28z							aCD19
	4:1	87.6596	243.621	7.49315	110.522	99.2275	135.173	90.3995	81.9681	115.31	90.9855	75.5966	80.0505	131.168	76.6106
	1:1	142.761	203.492	22.4232	102.892	96.7602	126.904	105.172	126.005	131.915	138.031	88.5959	82.6881	111.745	91.3914
	1:4	135.219	93.7904	70.0648	124.027	115.017	123.823	113.424	77.0518	99.6026	169.646	112.266	96.7916	99.2141	102.067
Statistical Analysis - 2way ANOVA with Sidak's post test	Two-way RM ANOVA	Matching: Across row
	Assume sphericity?	Yes
	Alpha	0.05
	Source of Variation	% of total variation	P value	P value summary	Significant?
	Row Factor x Column Factor	0.7251	0.8654	ns	No
	Row Factor	1.263	0.8062	ns	No
	Column Factor	1.094	0.5155	ns	No
	Subject	52.15	0.3749	ns	No
	ANOVA table	SS	DF	MS	F (DFn, DFd)	P value
	Row Factor x Column Factor	462.2	2	231.1	F (2, 18) = 0.1458	P=0.8654
	Row Factor	805	2	402.5	F (2, 18) = 0.2180	P=0.8062
	Column Factor	697.6	1	697.6	F (1, 18) = 0.4400	P=0.5155
	Subject	33238	18	1847	F (18, 18) = 1.165	P=0.3749
	Residual	28536	18	1585
	Difference between column means
	Mean of CD8STK-28z	111.9
	Mean of aCD19	103.7
	Difference between means	8.151
	SE of difference	12.29
	95% CI of difference	-17.66 to 33.97
	Data summary
	Number of columns (Column Factor)	2
	Number of rows (Row Factor)	3
	Number of subjects (Subject)	21
	Number of missing values	0
	Šídák's multiple comparisons test	Mean Diff.	95.00% CI of diff.	Below threshold?	Summary	Adjusted P Value
	CD8STK-28z - aCD19
	4:1	17.49	-38.51 to 73.48	No	ns	0.8069
	1:1	4.29	-51.71 to 60.29	No	ns	0.9961
	1:4	2.675	-53.32 to 58.67	No	ns	0.999
	Test details	Mean 1	Mean 2	Mean Diff.	SE of diff.	N1	N2	t	DF
	CD8STK-28z - aCD19
	4:1	110.6	93.1	17.49	21.28	7	7	0.8216	18
	1:1	114.3	110.1	4.29	21.28	7	7	0.2016	18
	1:4	110.8	108.1	2.675	21.28	7	7	0.1257	18
T-PLL (TRBC1+) - TRBC2 CAR	T-PLL (TRBC1+) - TRBC2 CAR
		28-28-28z								CD19CAR
	4:1	81.3585	73.1284	82.0085	91.639	99.7616	79.1304	101.395	63.5436	60.8412	61.3073	62.1735	98.359	69.4477	56.9871	107.371	73.8802
	1:1	102.376	94.0781	91.04	102.726	65.6259	108.467	148.271	111.587	96.2795	81.9043	64.4789	96.1203	75.7834	99.8304	100.059	15.2042
	1:4	80.9371	110.806	103.777	108.335	95.3978	113.733	97.628	107.432	80.6753	94.6325	93.8595	93.9454	76.197	97.7639	80.0163	66.5751
Statistical Analysis - 2way ANOVA with Sidak's post test	Two-way RM ANOVA	Matching: Across row
	Assume sphericity?	Yes
	Alpha	0.05
	Source of Variation	% of total variation	P value	P value summary	Significant?
	Row Factor x Column Factor	1.919	0.4676	ns	No
	Row Factor	9.645	0.1355	ns	No
	Column Factor	16.88	0.0013	**	Yes
	Subject	46	0.0932	ns	No
	ANOVA table	SS	DF	MS	F (DFn, DFd)	P value
	Row Factor x Column Factor	399	2	199.5	F (2, 21) = 0.7883	P=0.4676
	Row Factor	2006	2	1003	F (2, 21) = 2.202	P=0.1355
	Column Factor	3510	1	3510	F (1, 21) = 13.87	P=0.0013
	Subject	9565	21	455.5	F (21, 21) = 1.800	P=0.0932
	Residual	5314	21	253.1
	Difference between column means
	Mean of 28-28-28z	96.42
	Mean of CD19CAR	79.32
	Difference between means	17.1
	SE of difference	4.592
	95% CI of difference	7.554 to 26.65
	Data summary
	Number of columns (Column Factor)	2
	Number of rows (Row Factor)	3
	Number of subjects (Subject)	24
	Number of missing values	0
	Šídák's multiple comparisons test	Mean Diff.	95.00% CI of diff.	Below threshold?	Summary	Adjusted P Value
	28-28-28z - CD19CAR
	4:1	10.2	-10.43 to 30.83	No	ns	0.5139
	1:1	24.31	3.684 to 44.94	Yes	*	0.0179
	1:4	16.8	-3.832 to 37.43	No	ns	0.1341
	Test details	Mean 1	Mean 2	Mean Diff.	SE of diff.	N1	N2	t	DF
	28-28-28z - CD19CAR
	4:1	84	73.8	10.2	7.954	8	8	1.282	21
	1:1	103	78.71	24.31	7.954	8	8	3.057	21
	1:4	102.3	85.46	16.8	7.954	8	8	2.112	21
T-PLL (TRBC2+) - TRBC2 CAR	T-PLL (TRBC2+) - TRBC2 CAR
		28-28-28z											CD19CAR
	4:1	13.0372	6.08742	12.2139	13.632	7.59539	3.75447	7.32315	2.92268	30.3265	36.4148	10.1768	69.4796	61.693	63.8782	62.8287	69.348	76.8212	87.681	71.7282	80.1288	88.7922	107.432
	1:1	19.0393	8.76437	18.7808	19.9427	15.2225	13.3741	12.4037	9.4189	46.3319	38.4116	19.9038	62.5605	95.4835	62.3237	103.058	70.131	136.108	100.557	59.0216	81.0567	86.249	99.8168
	1:4	56.9041	32.7277	43.5872	25.4695	35.4672	26.1166	41.8236	30.7437	66.7964	69.5376	45.6468	115.612	107.974	90.0114	76.3908	90.3685	57.0801	99.8724	57.3143	92.7932	108.122	107.225
Statistical Analysis - 2way ANOVA with Sidak's post test	Two-way RM ANOVA	Matching: Across row
	Assume sphericity?	Yes
	Alpha	0.05
	Source of Variation	% of total variation	P value	P value summary	Significant?
	Row Factor x Column Factor	1.355	0.0826	ns	No
	Row Factor	6.943	0.0014	**	Yes
	Column Factor	71.63	<0.0001	****	Yes
	Subject	12.58	0.0809	ns	No
	ANOVA table	SS	DF	MS	F (DFn, DFd)	P value
	Row Factor x Column Factor	1100	2	550.1	F (2, 30) = 2.713	P=0.0826
	Row Factor	5636	2	2818	F (2, 30) = 8.280	P=0.0014
	Column Factor	58149	1	58149	F (1, 30) = 286.8	P<0.0001
	Subject	10211	30	340.4	F (30, 30) = 1.679	P=0.0809
	Residual	6083	30	202.8
	Difference between column means
	Mean of 28-28-28z	25.45
	Mean of CD19CAR	84.82
	Difference between means	-59.36
	SE of difference	3.505
	95% CI of difference	-66.52 to -52.21
	Data summary
	Number of columns (Column Factor)	2
	Number of rows (Row Factor)	3
	Number of subjects (Subject)	33
	Number of missing values	0
	Šídák's multiple comparisons test	Mean Diff.	95.00% CI of diff.	Below threshold?	Summary	Adjusted P Value
	28-28-28z - CD19CAR
	4:1	-63.3	-78.65 to -47.95	Yes	****	<0.0001
	1:1	-66.8	-82.15 to -51.45	Yes	****	<0.0001
	1:4	-47.99	-63.35 to -32.64	Yes	****	<0.0001
	Test details	Mean 1	Mean 2	Mean Diff.	SE of diff.	N1	N2	t	DF
	28-28-28z - CD19CAR
	4:1	13.04	76.35	-63.3	6.072	11	11	10.43	30
	1:1	20.14	86.94	-66.8	6.072	11	11	11	30
	1:4	43.17	91.16	-47.99	6.072	11	11	7.905	30

## Sheet: Figure 5
Figure 5b
		non transduced						CD19CAR						huJOVI-CD8stk-TYRPtm-28Z						KFN-28-28-28Z
	Day -1	4420000	2440000	3790000	3820000	1380000	3130000	1660000	1280000	1910000	1000000	1600000	2640000	1810000	765000	2700000	1250000	1260000	1160000	3510000	1820000	4320000	1230000	1710000	1590000
	Day 3	7480000	6280000	8580000	5870000	2470000	8880000	4910000	4520000	4620000	3720000	4460000	8120000	2280000	3270000	2620000	4960000	2160000	2440000	771000	606000	656000	874000	736000	1020000
	Day 8	46000000	44300000	23500000	20700000	9700000	41700000	33700000	21400000	25900000	15600000	24500000	35600000	10000000	12500000	10100000	11600000	4880000	5660000	625000	613000	638000	806000	565000	997000
	day 11	116000000	119000000	160000000	102000000	37600000	192000000	100000000	72800000	76300000	65900000	62500000	67400000	37400000	34900000	49500000	53000000	23600000	21500000	1400000	868000	1480000	1040000	1220000	1270000
	day 14	585000000	821000000	637000000	503000000	180000000	729000000	419000000	434000000	440000000	248000000	318000000	398000000	114000000	223000000	116000000	124000000	82900000	75600000	2840000	649000	1770000	859000	1410000	1440000
	day 18	6520000000	4370000000	4890000000	2890000000	1110000000	4330000000	3150000000	3960000000	3400000000	2290000000	2800000000	3390000000	1440000000	1510000000	1560000000	839000000	575000000	885000000	2010000	786000	723000	4480000	698000	1380000
	day 21													4360000000				3860000000	7910000000	2000000	1020000	3320000	686000	752000	1720000
	day 26																			522000	493000	543000	555000	488000	2300000
	day 29																			516000	508000	505000	548000	809000	2710000
	day 34																			462000	426000	570000	779000	683000	1860000
	day 36																			443000	493000	511000	611000	502000	1430000
	day 43																			296000	492000	504000	576000	607000	2420000
	day 46																			428000	450000	580000	688000	649000	8440000
	day 49																			438000	541000	516000	602000	800000	32600000
Two way ANOVA with Dunnett's post test		Two-way ANOVA	Ordinary
		Alpha	0.05
		Source of Variation	% of total variation	P value	P value summary	Significant?
		Row Factor	42.19	<0.0001	****	Yes
		Column Factor	9.353	<0.0001	****	Yes
		ANOVA table	SS (Type III)	DF	MS	F (DFn, DFd)	P value
		Row Factor	1.078e+20	13	8.295e+18	F (13, 178) = 11.76	P<0.0001
		Column Factor	2.39e+19	3	7.968e+18	F (3, 178) = 11.30	P<0.0001
		Residual	1.256e+20	178	7.054e+17
		Data summary
		Number of columns (Column Factor)	4
		Number of rows (Row Factor)	14
		Number of values	195
		Dunnett's multiple comparisons test	Mean Diff.	95.00% CI of diff.	Below threshold?	Summary	Adjusted P Value
		KFN-28-28-28Z vs. non transduced	-1049221121	-1517547260 to -580894982	Yes	****	<0.0001
		KFN-28-28-28Z vs. CD19CAR	-864582232	-1332908371 to -396256093	Yes	****	<0.0001
		KFN-28-28-28Z vs. huJOVI-CD8stk-TYRPtm-28Z	-732418492	-1182371692 to -282465292	Yes	***	0.0004
		Test details	Mean 1	Mean 2	Mean Diff.	SE of diff.	N1	N2	q	DF
		KFN-28-28-28Z vs. non transduced	1545262	1050766383	-1049221121	195465684	84	36	5.368	178
		KFN-28-28-28Z vs. CD19CAR	1545262	866127494	-864582232	195465684	84	36	4.423	178
		KFN-28-28-28Z vs. huJOVI-CD8stk-TYRPtm-28Z	1545262	733963754	-732418492	187797354	84	39	3.9	178
Figure 5c
Survival	Day	non transduced	CD19CAR	huJOVI-CD8stk-TYRPtm-28Z	KFN-28-28-28Z
	18	1	1	1
	18	1	1	1
	18	1	1	1
	18	1	1
	18	1	1
	18	1	1
	21			1
	21			1
	21			1
	21
	21
	21
	50				0
	50				0
	50				0
	50				0
	50				0
	50				0
Log-rank (Mantel-Cox) test	Log-rank (Mantel-Cox) test
	Chi square	11
	df	1
	P value	0.0009
	P value summary	***
	Are the survival curves sig different?	Yes
	Gehan-Breslow-Wilcoxon test
	Chi square	10.06
	df	1
	P value	0.0015
	P value summary	**
	Are the survival curves sig different?	Yes
	Median survival
	huJOVI-CD8stk-TYRPtm-28Z	19.5
	KFN-28-28-28Z	Undefined
	Log-rank (Mantel-Cox) test
	Chi square	11
	df	1
	P value	0.0009
	P value summary	***
	Are the survival curves sig different?	Yes
	Gehan-Breslow-Wilcoxon test
	Chi square	11
	df	1
	P value	0.0009
	P value summary	***
	Are the survival curves sig different?	Yes
	Median survival
	CD19CAR	18
	KFN-28-28-28Z	Undefined
	Log-rank (Mantel-Cox) test
	Chi square	11
	df	1
	P value	0.0009
	P value summary	***
	Are the survival curves sig different?	Yes
	Gehan-Breslow-Wilcoxon test
	Chi square	11
	df	1
	P value	0.0009
	P value summary	***
	Are the survival curves sig different?	Yes
	Median survival
	non transduced	18
	KFN-28-28-28Z	Undefined
Figure 5d
HPB-ALL count	HPB-ALL count
	NT						aCD19 CAR						HuJovi-1 CAR						KFN CAR
	36740	33756	26244	30160	12700	62364	35940	27912	46616	29616	32892	62852	105468	97888	59864	44152	23540	51372	1128	1132	1412	1536	1200	1752
One way ANOVA with Dunnett's post test	ANOVA summary
	F	10.83
	P value	0.0002
	P value summary	***
	Significant diff. among means (P < 0.05)?	Yes
	R squared	0.6189
	Brown-Forsythe test
	F (DFn, DFd)	3.612 (3, 20)
	P value	0.0312
	P value summary	*
	Are SDs significantly different (P < 0.05)?	Yes
	Bartlett's test
	Bartlett's statistic (corrected)	39.98
	P value	<0.0001
	P value summary	****
	Are SDs significantly different (P < 0.05)?	Yes
	ANOVA table	SS	DF	MS	F (DFn, DFd)	P value
	Treatment (between columns)	11853037869	3	3951012623	F (3, 20) = 10.83	P=0.0002
	Residual (within columns)	7299369907	20	364968495
	Total	19152407775	23
	Data summary
	Number of treatments (columns)	4
	Number of values (total)	24
	Dunnett's multiple comparisons test	Mean Diff.	95.00% CI of diff.	Below threshold?	Summary	Adjusted P Value	D-?
	KFN CAR vs. NT	-32301	-60323 to -4279	Yes	*	0.022	A	NT
	KFN CAR vs. aCD19 CAR	-37945	-65967 to -9923	Yes	**	0.0071	B	aCD19 CAR
	KFN CAR vs. HuJovi-1 CAR	-62354	-90376 to -34332	Yes	****	<0.0001	C	HuJovi-1 CAR
	Test details	Mean 1	Mean 2	Mean Diff.	SE of diff.	n1	n2	q	DF
	KFN CAR vs. NT	1360	33661	-32301	11030	6	6	2.928	20
	KFN CAR vs. aCD19 CAR	1360	39305	-37945	11030	6	6	3.44	20
	KFN CAR vs. HuJovi-1 CAR	1360	63714	-62354	11030	6	6	5.653	20
HPB-ALL TRBC2 %	HPB-ALL TRBC2 %
	NT						aCD19 CAR						HuJovi-1 CAR						KFN CAR
	95.7	98.7	97.6	98	95.9	96.8	99.3	99	98.9	98.5	98.8	99.2	98.3	98.6	97.9	98.9	98.8	99.1	95.8	96.5	92.7	94.4	95.4	95.8
T cell count	T cell count
	NT						aCD19 CAR						HuJovi-1 CAR						KFN CAR
	24	60	8	36	12	10	8	8	32	36	32	48	72	56	84	48	28	80	26000	24532	9716	11524	27208	24
T cell CAR %	T cell CAR %
	NT						aCD19 CAR						HuJovi-1 CAR						KFN CAR
	0	0	0	0	0	0	0	0	0	0	0	0	0	0	0	0	0	0	95.6	95.3	86.7	87.3	95.5	1.31
Figure 5f
	Luminescence
		Day	non transduced						CD19CAR						huJOVI-CD8stk-TYRPtm-28Z						KFN-28-28-28Z
		-1	594000	552000	626000	650000	590000	756000	541000	626000	555000	1080000	801000	899000	506000	491000	625000	553000	481000	569000	455000	464000	514000	763000	664000	610000
		3	594000	474000	598000	481000	663000	592000	439000	360000	532000	585000	534000	707000	395000	519000	452000	456000	397000	552000	704000	431000	573000	519000	371000	573000
		6	916000	716000	1070000	697000	558000	914000	477000	3030000	621000	694000	500000	905000	408000	583000	446000	646000	466000	567000	1490000	604000	1020000	1450000	515000	679000
		11	3000000	1090000	5960000	3380000	569000	4490000	830000	28200000	2100000	1560000	502000	3550000	502000	425000	427000	544000	382000	464000	5500000	5460000	2750000	1780000	449000	1630000
		14	11500000	2950000	16400000	17200000	977000	9760000	1780000	78900000	3730000	1690000	783000	10900000	524000	479000	482000	627000	502000	718000	8860000	22800000	7290000	4160000	659000	2250000
		19	15600000	989000	37200000	38000000	5620000	25100000	1110000	33700000	10400000	1930000	1210000	36700000	511000	648000	530000	576000	514000	587000	14100000	6050000	7100000	7600000	1050000	5530000
		24	17600000	24300000	39200000	8240000	861000	25200000	1620000	40100000	19900000	2950000	1790000	57900000	430000	452000	585000	596000	640000	626000	20500000	13300000	45500000	21200000	3510000	24800000
		28	26400000	55500000	93400000	26100000	31500000	31200000	2440000	58500000	1300000	20800000	1800000	1960000	544000	496000	517000	531000	696000	584000	38800000	32900000	50100000	48200000	4670000	173000000
		31	48200000	44600000	120000000	81200000	40100000	8090000	3700000	126000000	7250000	2550000	2500000	86100000	598000	682000	612000	664000	666000	717000	15100000	17900000	32400000	28100000	7000000	121000000
		34	24300000	122000000	234000000	106000000	59800000	5210000	5800000	404000000	11400000	622000	2540000	106000000	434000	480000	541000	521000	541000	465000	39600000	31900000	76000000	34200000	5230000	67400000
		39	3480000	69700000	181000000	172000000	4590000	5550000			21800000	8440000	4980000	107000000	497000	471000	531000	639000	690000	597000	61200000	64800000	91400000	52900000	8690000	68700000
		42	1600000	36500000	374000000	292000000	7040000	4790000			41200000	44500000	10400000	290000000	524000	537000	443000	1100000	1080000	1390000	105000000	192000000	377000000	56700000	36400000	71200000
		45	2480000	78500000		413000000	6000000	4800000			138000000	62200000	3020000	256000000	439000	504000	479000	587000	640000	558000	86100000	186000000		102000000	15700000	85200000
		48	836000	37400000			5100000	3250000			35500000	1790000	2980000		573000	486000	566000	595000	571000	485000	117000000	331000000		28400000	28400000	53100000
		52	1100000	24000000			12000000	3470000			1140000	3340000	8150000		683000	493000	568000	613000	538000	486000	173000000	271000000		52000000	31800000	117000000
		55	934000	40500000			31900000	4210000			1270000	6340000	1150000		523000	583000	513000	590000	500000	734000	298000000	221000000		124000000	55100000	475000000
		59*									2400000	10900000	808000		577000	591000	687000	624000	705000	622000	232000000	472000000		166000000	53000000
		62*									9150000	36300000	1470000		414000	427000	452000	544000	588000	573000	370000000	436000000		757000000	111000000
		66*									61900000	191000000	5200000		404000	627000	522000	452000	421000	508000	617000000	597000000		688000000	154000000
	Survival
		Day	NT	HuJovi1-CD8-Tyrp-CD28z	KFN-28-28-28z	CD19CAR
		34				1
		34				1
		43	1		1
		46	1			1
		56	1
		56	1
		56	1
		56	1
		56
		56
		56			1
		66		0	0	0
		66		0	0	0
		66		0	0	0
		66		0	0
		66		0
		66		0
Figure 5g
	Luminescence
			non transduced						CD19CAR						huJOVI-CD8stk-TYRPtm-28Z						KFN-28-28-28Z
		-1	373000	426000	468000	621000	544000	791000	473000	521000	532000	679000	617000	668000	488000	421000	529000	660000	573000	629000	555000	451000	508000	556000	523000	552000
		3	481000	549000	302000	544000	555000	690000	473000	386000	387000	448000	498000	584000	374000	360000	530000	543000	526000	546000	353000	439000	311000	574000	431000	518000
		6	783000	1190000	549000	792000	696000	825000	1050000	594000	932000	830000	621000	1200000	563000	461000	529000	560000	720000	525000	479000	441000	514000	492000	458000	563000
		11	4350000	14300000	1690000	9470000	10900000	5380000	6520000	699000	8340000	2990000	12500000	25500000	2860000	588000	1000000	998000	5810000	10900000	446000	357000	464000	774000	627000	554000
		14	24200000	110000000	10900000	27900000	31500000	24000000	17000000	3680000	22000000	28000000	41300000	35700000	7900000	2270000	2330000	6010000	36400000	78900000	505000	452000	793000	600000	758000	606000
		19	24000000	169000000	57600000	49300000	13300000	70900000	23500000	13900000	88100000	66600000	150000000	162000000	6010000	2300000	13500000	13700000	81000000	73700000	527000	441000	921000	590000	531000	682000
		24	65700000	135000000	121000000	98200000	96700000	332000000	79900000	61800000	118000000	76900000	77600000	215000000	15300000	4330000	7370000	16200000	59000000	5090000	575000	540000	3330000	697000	696000	874000
		28	168000000	84400000	252000000	153000000	170000000	222000000	225000000	184000000	328000000	370000000	322000000	419000000	61300000	13000000	41700000	52700000	196000000	226000000	503000	468000	1780000	519000	707000	655000
		31	5980000	109000000	142000000	266000000	199000000	167000000	247000000	138000000	526000000	598000000	423000000	548000000	195000000	47500000	67700000	71400000	139000000	416000000	731000	643000	745000	659000	591000	710000
		34	242000000	145000000	109000000	268000000	372000000	282000000	528000000	181000000	894000000	717000000	806000000	746000000	323000000	38800000	97600000	127000000	307000000	476000000	738000	572000	668000	727000	580000	683000
		39	403000000	356000000	278000000	518000000	1390000000	876000000							318000000	45800000	147000000	125000000	205000000		623000	617000	736000	1810000	686000	640000
		42													1320000000	142000000	389000000	310000000	712000000		492000	608000	489000	4740000	541000	669000
		45														198000000		314000000			511000	525000	500000	24500000	820000	855000
		48																			530000	493000	649000	58400000	2890000	860000
		52																			480000	483000	592000	110000000	2830000	954000
		55																			689000	674000	716000	182000000	1920000	1510000
		59																			697000	675000	656000	20600000	796000	802000
		62																			663000	589000	563000	47400000	836000	919000
		66																			583000	708000	689000	221000000	2380000	1390000
	Survival
		Day	non transduced	CD19CAR	huJOVI-CD8stk-TYRPtm-28Z	KFN-28-28-28Z
		39	1
		39	1
		39	1
		39	1
		39	1
		39	1
		34		1
		34		1
		34		1
		34		1
		34		1
		34		1
		43			1
		43			1
		43			1
		46			1
		46			1
		34			1
		66				0
		66				0
		66				0
		66				0
		66				0
		66				0

## Sheet: Supplementary Figure 2
Murine Jovi1 - TRBC1
	s	1000 nM	500 nM	250 nM	125 nM	62.5 nM	31.25 nM	15.625 nM	7.8125 nM	3.90625 nM	1.953125 nM	data	data	data	data	data	data	data	data	data	data
	-60	-0.03114	0.812487	0.300891	0.617175	0.296985	0.785128	0.781237	0.457003	0.312472	-0.05862	0	0	0	0	0	0	0	0	0	0
	-59.9	0.171862	0.728496	0.894519	0.490215	0.292956	0.6504	0.677715	0.095712	0.263681	0.017558	0	0	0	0	0	0	0	0	0	0
	-59.8	-0.1231	0.398467	0.790967	0.058624	0.583936	0.320367	0.402374	-0.00385	-0.16791	-0.06245	0	0	0	0	0	0	0	0	0	0
	-59.7	-0.26953	0.312513	0.460942	0.089856	0.226567	0.300794	0.343763	0.050794	-0.14842	0.417981	0	0	0	0	0	0	0	0	0	0
	-59.6	-0.20703	0.3789	0.33594	0.265619	0.128909	0.414045	0.425775	0.249982	0.187482	0.058587	0	0	0	0	0	0	0	0	0	0
	-59.5	0.070318	0.228489	0.371099	0.115208	0.093755	0.224637	0.298802	0.087919	0.130887	0.255887	0	0	0	0	0	0	0	0	0	0
	-59.4	0.353489	-0.07422	0.21677	-0.19922	0.189427	-0.04684	-0.01172	-0.207	-0.0859	-0.1211	0	0	0	0	0	0	0	0	0	0
	-59.3	-0.34379	-0.12306	-0.05863	-0.22462	0.453084	-0.06838	-0.05275	-0.23635	-0.25588	-0.30276	0	0	0	0	0	0	0	0	0	0
	-59.2	-0.86133	-0.12305	-0.13086	-0.16211	0.259763	-0.02149	-0.02539	-0.20508	-0.21289	-0.31055	0	0	0	0	0	0	0	0	0	0
	-59.1	0.294903	-0.20315	-0.084	-0.18752	-0.22072	-0.06642	-0.15237	-0.23829	-0.27345	-0.4258	0	0	0	0	0	0	0	0	0	0
	-59	0.140594	-0.32419	-0.10941	-0.22653	0.914032	-0.19922	-0.2695	-0.29687	-0.30469	-0.48047	0	0	0	0	0	0	0	0	0	0
	-58.9	0.281281	-0.06836	-0.15231	0.03711	0.171906	0.091786	-0.04492	-0.01368	0.033192	-0.18945	0	0	0	0	0	0	0	0	0	0
	-58.8	0.287122	-0.01368	0.080091	0.107415	0.595716	0.138665	0.068352	0.013665	0.119133	-0.11915	0	0	0	0	0	0	0	0	0	0
	-58.7	0.18554	-0.03125	0.095696	0.121093	-0.41602	0.08203	-0.00781	-0.05078	-0.19922	-0.12891	0	0	0	0	0	0	0	0	0	0
	-58.6	-0.03515	-0.01367	0.046878	0.150396	-0.08203	0.052737	-0.00585	-0.0957	-0.34961	-0.10742	0	0	0	0	0	0	0	0	0	0
	-58.5	-0.20898	0.019537	0.099618	0.218756	0.052743	0.089845	5.96e-06	-0.09375	-0.30859	-0.12109	0	0	0	0	0	0	0	0	0	0
	-58.4	-0.10546	0.087886	0.097662	0.283199	0.27735	0.150386	0.095699	-0.04883	-0.17774	-0.07227	0	0	0	0	0	0	0	0	0	0
	-58.3	-0.11133	0.085931	0.103511	0.195306	0.337886	0.14843	0.074212	-0.09766	-0.12891	-0.04298	0	0	0	0	0	0	0	0	0	0
	-58.2	-0.11719	0.089843	0.082026	0.148437	0.242183	0.097656	0.042968	-0.07422	-0.11719	-0.03125	0	0	0	0	0	0	0	0	0	0
	-58.1	-0.05468	0.121096	0.019538	-0.05469	0.156257	0.132813	0.113283	-0.10156	-0.08203	2.09e-06	0	0	0	0	0	0	0	0	0	0
	-58	-0.07421	0.091796	0.027348	-0.24414	0.226567	0.130859	0.169921	-0.13086	-0.06445	-0.00977	0	0	0	0	0	0	0	0	0	0
	-57.9	0.009764	0.056641	0.060546	-0.39648	0.220702	0.138671	0.119141	-0.11524	-0.04492	0.048828	0	0	0	0	0	0	0	0	0	0
	-57.8	0.013673	0.058591	0.083986	-0.1836	0.201173	0.097656	0.167966	-0.07031	-6e-07	0.097656	0	0	0	0	0	0	0	0	0	0
	-57.7	0.050777	-0.01562	0.124996	-0.0625	0.18359	0.062503	0.101565	-0.10547	0.003909	0.02344	0	0	0	0	0	0	0	0	0	0
	-57.6	-0.00781	0.080076	0.121095	-0.20508	0.210939	0.041016	0.107419	-0.02539	-0.00195	0.033201	0	0	0	0	0	0	0	0	0	0
	-57.5	0.001948	0.119142	0.169917	-0.09961	0.189448	0.099604	0.099611	0.025386	-0.01758	0.060542	0	0	0	0	0	0	0	0	0	0
	-57.4	0.064455	0.068363	0.14258	-0.08007	0.185548	0.04102	0.181644	0.048832	-0.00195	0.041019	0	0	0	0	0	0	0	0	0	0
	-57.3	0.064456	0.007815	0.119143	-0.07031	0.169924	0.066409	0.152346	0.011722	2.98e-06	0.031253	0	0	0	0	0	0	0	0	0	0
	-57.2	0.070314	0.017582	0.046877	0.001957	0.246096	0.044925	0.111332	-0.03711	-0.03711	0.017582	0	0	0	0	0	0	0	0	0	0
	-57.1	0.021478	-0.00392	0.119134	0.234366	0.216791	0.070296	0.093741	0.03514	-0.0547	-0.01173	0	0	0	0	0	0	0	0	0	0
	-57	0.031248	0.27148	0.374998	0.431636	0.210936	0.232417	0.294918	0.11523	-0.04883	0.08398	0	0	0	0	0	0	0	0	0	0
	-56.9	0.126949	0.281253	0.267574	0.46094	0.169918	0.17969	0.675784	0.035159	-0.125	0.02344	0	0	0	0	0	0	0	0	0	0
	-56.8	0.027346	0.384751	0.285159	0.369126	0.464846	0.193359	0.724594	-0.0918	-0.11133	-0.05273	0	0	0	0	0	0	0	0	0	0
	-56.7	0.048799	0.361325	0.212861	-0.06446	0.673799	0.103512	0.169919	-0.22071	-0.14258	-0.16602	0	0	0	0	0	0	0	0	0	0
	-56.6	-0.0449	0.292972	-0.36131	-0.46484	0.619159	-0.18752	0.554691	-0.08986	-0.00393	-0.125	0	0	0	0	0	0	0	0	0	0
	-56.5	0.156276	-0.3672	-0.38279	-0.32033	0.167995	-0.40235	0.492172	-0.09766	0.058591	-0.14844	0	0	0	0	0	0	0	0	0	0
	-56.4	0.156235	-0.59959	-0.40627	-0.42381	0.699203	-0.459	-0.46678	-0.32228	-0.13088	-0.19334	0	0	0	0	0	0	0	0	0	0
	-56.3	-0.38081	-0.61523	-0.39644	-0.3418	-0.14253	-0.28712	-0.49023	-0.10352	0.029288	-0.4629	0	0	0	0	0	0	0	0	0	0
	-56.2	-0.16601	0.0371	-0.17382	-0.02149	-0.0371	-0.16212	-0.31446	-0.01368	0.119131	0.107412	0	0	0	0	0	0	0	0	0	0
	-56.1	-0.26755	-0.13281	0.095728	0.183598	-0.34177	0.144535	0.218754	0.199222	0.207035	0.027348	0	0	0	0	0	0	0	0	0	0
	-56	0.101567	0.007777	0.335942	0.320277	0.480473	0.296875	-3.5e-05	0.347656	0.371094	-0.30078	0	0	0	0	0	0	0	0	0	0
	-55.9	0.132777	-0.44527	0.425746	0.195352	0.726527	0.097675	-0.26168	0.089863	0.039082	-0.69527	0	0	0	0	0	0	0	0	0	0
	-55.8	-0.49213	0.498029	0.156311	0.560529	-0.05072	0.28712	0.665997	0.330088	0.119151	0.021495	0	0	0	0	0	0	0	0	0	0
	-55.7	0.595657	-0.04881	0.396438	0.416031	0.607375	0.134781	0.541031	0.119156	-0.62303	-0.25194	0	0	0	0	0	0	0	0	0	0
	-55.6	-0.1426	-0.03907	0.267558	0.332023	0.427714	0.109376	-0.01173	0.007814	-0.67187	-0.2461	0	0	0	0	0	0	0	0	0	0
	-55.5	-0.12892	-0.32813	0.124982	0.140616	0.046857	-0.05858	-0.13282	-0.16014	-0.12108	0.054705	0	0	0	0	0	0	0	0	0	0
	-55.4	-0.3047	-0.20503	0.078116	0.064498	-0.15626	-0.1543	-0.14253	-0.03711	-0.14258	-0.47847	0	0	0	0	0	0	0	0	0	0
	-55.3	-0.2128	0.349648	0.037202	0.267616	-0.35342	0.076176	0.13871	0.275395	-0.29882	0.232426	0	0	0	0	0	0	0	0	0	0
	-55.2	0.162181	0.515623	0.294994	0.468748	-0.14641	0.105467	0.355467	0.621092	0.468748	0.195311	0	0	0	0	0	0	0	0	0	0
	-55.1	0.316315	0.269526	0.687409	0.73437	0.628815	0.855412	0.089838	0.234318	0.081975	-0.01172	0	0	0	0	0	0	0	0	0	0
	-55	-0.37886	0.695293	0.546921	-0.1758	-0.08199	0.203135	0.652324	0.332042	-0.10546	-0.13671	0	0	0	0	0	0	0	0	0	0
	-54.9	-0.04689	0.23642	0.667949	-0.55264	0.640606	-0.51358	0.302826	-0.14248	-0.36123	0.349701	0	0	0	0	0	0	0	0	0	0
	-54.8	0.209074	0.156202	0.314543	0.886671	-0.02921	0.472738	0.531202	-0.0507	0.6993	1.29696	0	0	0	0	0	0	0	0	0	0
	-54.7	-0.21893	-0.47851	0.257635	0.544931	0.816229	0.314462	-0.06444	-0.70116	0.318369	0.904306	0	0	0	0	0	0	0	0	0	0
	-54.6	-0.3222	0.357373	-0.53705	-0.02153	-0.72455	1.05649	0.97456	0.146339	0.404151	0.115185	0	0	0	0	0	0	0	0	0	0
	-54.5	0.689501	0.382862	0.142626	0.429737	-0.373	0.421876	0.949268	0.203126	0.101563	0.628907	0	0	0	0	0	0	0	0	0	0
	-54.4	0.406299	0.388649	0.070362	0.15818	-0.45698	0.568421	0.951149	0.380921	0.76764	0.154274	0	0	0	0	0	0	0	0	0	0
	-54.3	0.42372	0.28316	0.115126	0.427691	0.431533	0.454999	0.712848	0.345624	-0.15438	-0.19344	0	0	0	0	0	0	0	0	0	0
	-54.2	0.212884	0.240209	-0.05665	0.486303	0.208978	0.599584	0.744115	0.380834	-0.20901	-0.19729	0	0	0	0	0	0	0	0	0	0
	-54.1	0.291018	0.244143	0.009768	0.658206	0.345706	0.294952	0.451174	0.236359	-0.01755	-0.11523	0	0	0	0	0	0	0	0	0	0
	-54	0.111302	0.123042	-0.22073	0.39648	0.287084	0.267578	0.318355	0.173828	-0.05664	-0.08398	0	0	0	0	0	0	0	0	0	0
	-53.9	0.154292	0.105477	-0.04102	0.11329	0.087886	0.128923	0.167977	0.125017	-0.0117	-0.15624	0	0	0	0	0	0	0	0	0	0
	-53.8	0.117188	0.101563	-0.02734	-0.20703	0.046875	0.140639	0.070313	0.152358	-0.08983	-0.21483	0	0	0	0	0	0	0	0	0	0
	-53.7	0.050767	-6e-07	-0.07033	-0.33594	-0.01173	0.050781	-6e-07	0.136718	-0.07813	-0.20313	0	0	0	0	0	0	0	0	0	0
	-53.6	0.066401	-0.23047	-0.2461	-0.62109	-0.01563	-0.06248	-0.1289	0.035174	-0.02342	-0.22265	0	0	0	0	0	0	0	0	0	0
	-53.5	-0.08595	-0.43555	0.054673	-0.51758	-0.07033	-0.25194	-0.18946	-0.00585	-0.15429	-0.27148	0	0	0	0	0	0	0	0	0	0
	-53.4	-0.19727	-0.31643	-0.06055	-0.30471	-0.10352	-0.04302	-0.07424	0.148383	0.04682	-0.07815	0	0	0	0	0	0	0	0	0	0
	-53.3	-0.10156	-0.12305	0.027347	-0.31836	-0.01562	0.009751	0.033202	0.228501	-0.06447	0.150376	0	0	0	0	0	0	0	0	0	0
	-53.2	0.005871	-0.8007	0.119153	-1.08585	0.033215	-0.46867	-0.32023	-0.24601	-0.06242	-0.20304	0	0	0	0	0	0	0	0	0	0
	-53.1	-0.63282	-0.72267	-0.63282	-1.07033	-0.32032	-0.64065	-0.12501	-0.14455	-0.09768	-0.08204	0	0	0	0	0	0	0	0	0	0
	-53	-0.72266	-1.02539	-0.1836	-0.17383	-0.25781	-0.45116	-0.22852	-0.21288	-0.50975	0.041029	0	0	0	0	0	0	0	0	0	0
	-52.9	-0.85742	-0.52543	-0.38477	-0.1934	-0.38086	0.329985	0.103477	0.150298	0.103423	0.357383	0	0	0	0	0	0	0	0	0	0
	-52.8	-0.33006	-0.09764	-0.15038	0.175795	-0.39256	0.320338	0.203139	0.218776	0.726588	0.250026	0	0	0	0	0	0	0	0	0	0
	-52.7	-0.37109	-0.85151	-0.41797	0.183645	0.125002	0.066458	-0.07026	-0.10932	1.11724	-0.0312	0	0	0	0	0	0	0	0	0	0
	-52.6	-0.64453	0.269462	0.15625	0.796806	0.117187	0.378766	0.421806	0.18736	0.394391	0.304618	0	0	0	0	0	0	0	0	0	0
	-52.5	-0.5625	0.787116	0.371095	0.591803	0.94922	0.345691	0.529303	0.279285	0.423816	0.380847	0	0	0	0	0	0	0	0	0	0
	-52.4	-0.7871	0.665999	0.529303	0.794905	0.779303	0.540975	0.669905	0.447225	0.599569	0.251937	0	0	0	0	0	0	0	0	0	0
	-52.3	0.595711	0.58789	0.73243	0.771484	0.962898	0.595707	0.708984	0.41602	0.240239	0.07227	0	0	0	0	0	0	0	0	0	0
	-52.2	0.17773	0.474618	0.767573	0.564461	0.83398	0.435555	0.619149	0.103524	0.072274	-0.0996	0	0	0	0	0	0	0	0	0	0
	-52.1	1.16992	0.488269	0.591797	0.605457	0.611328	0.511707	0.656238	0.199207	-0.05079	0.042957	0	0	0	0	0	0	0	0	0	0
	-52	0.203113	0.17968	0.925769	0.472649	0.499988	0.59378	0.468743	-0.00388	-0.55075	-0.30856	0	0	0	0	0	0	0	0	0	0
	-51.9	0.476555	0.291006	0.390618	0.556631	0.249993	0.373028	0.419913	0.087872	-0.41994	-0.24415	0	0	0	0	0	0	0	0	0	0
	-51.8	0.462891	0.441397	0.533203	0.570303	0.052734	0.367171	0.222647	0.09764	-0.28908	-0.22267	0	0	0	0	0	0	0	0	0	0
	-51.7	-2.4e-06	0.673836	0.359373	0.267586	0.16406	0.259774	-0.12695	0.029305	-0.2832	-0.27148	0	0	0	0	0	0	0	0	0	0
	-51.6	-0.24804	0.480465	0.248053	-0.0586	0.224615	0.300781	-0.02735	0.015624	-0.47266	-0.25782	0	0	0	0	0	0	0	0	0	0
	-51.5	-0.12501	0.144529	-0.31251	-0.42578	0.22265	-0.1914	-0.0586	0.007818	-0.35546	-0.28124	0	0	0	0	0	0	0	0	0	0
	-51.4	-0.17578	-0.4043	-0.26953	-0.27149	0.140623	-0.00586	0.009764	-0.06055	-0.0918	-0.24805	0	0	0	0	0	0	0	0	0	0
	-51.3	-0.07618	-0.48633	-0.23633	-0.22851	0.080075	0.001953	-0.01367	-0.08008	-0.30664	-0.33789	0	0	0	0	0	0	0	0	0	0
	-51.2	0.009769	-0.31054	-0.18554	-0.12695	0.158207	0.123049	0.029299	-0.06054	-0.31445	-0.31445	0	0	0	0	0	0	0	0	0	0
	-51.1	-0.08398	-0.16603	-0.10351	-0.1465	0.107424	0.197251	0.158192	0.037095	0.689439	-0.25196	0	0	0	0	0	0	0	0	0	0
	-51	0.01757	0.039072	0.064445	-0.05077	0.091789	0.167966	0.164072	0.00781	1.51953	-0.25781	0	0	0	0	0	0	0	0	0	0
	-50.9	-0.01952	0.257815	0.011728	0.003909	0.058603	0.191412	0.113284	0.035162	-0.15234	-0.46484	0	0	0	0	0	0	0	0	0	0
	-50.8	0.082032	0.187492	0.027344	0.019524	0.148438	0.199226	0.027336	0.015633	-0.16796	-0.37109	0	0	0	0	0	0	0	0	0	0
	-50.7	0.031227	0.083981	0.167946	0.005856	0.167946	0.138669	-0.01758	-0.05664	-0.75196	-0.31836	0	0	0	0	0	0	0	0	0	0
	-50.6	-0.01368	0.074224	0.091793	-0.0039	-0.02149	0.13281	0.031255	-0.09766	-0.33203	-0.10937	0	0	0	0	0	0	0	0	0	0
	-50.5	-0.06249	0.074228	0.062514	0.003915	-0.01561	0.218747	0.136728	-0.08594	-0.10157	0.230465	0	0	0	0	0	0	0	0	0	0
	-50.4	9.24e-06	0.105498	0.148447	0.11331	-0.0039	0.246093	0.183623	-0.02344	0.105468	0.464873	0	0	0	0	0	0	0	0	0	0
	-50.3	0.027403	0.291039	0.156309	0.275414	0.168028	0.431639	0.408226	0.177733	0.193358	0.732421	0	0	0	0	0	0	0	0	0	0
	-50.2	0.224657	0.339846	0.400438	0.402346	-0.08003	0.421877	0.519533	0.222658	0.390627	0.39844	0	0	0	0	0	0	0	0	0	0
	-50.1	0.328107	0.470696	0.546857	0.283196	0.17967	0.244138	0.37304	0.212888	0.298826	-0.07227	0	0	0	0	0	0	0	0	0	0
	-50	0.208972	0.271464	0.255847	0.236308	0.158191	0.232422	0.310526	0.181641	0.181641	-0.38477	0	0	0	0	0	0	0	0	0	0
	-49.9	0.216776	0.166021	0.435526	0.107428	0.037089	0.052737	0.080084	0.041019	-0.05664	-0.33007	0	0	0	0	0	0	0	0	0	0
	-49.8	0.083993	0.279268	0.32618	0.154268	0.126961	0.115234	0.165987	-0.22852	-0.16211	-0.28711	0	0	0	0	0	0	0	0	0	0
	-49.7	0.095646	-0.01953	0.365177	-0.02344	0.46674	-0.54297	-0.02734	-0.33203	-0.3164	-0.29297	0	0	0	0	0	0	0	0	0	0
	-49.6	-0.10546	0.49218	-0.0039	0.031242	7.15e-06	-0.55078	-0.06251	-0.21094	-0.04687	-0.28126	0	0	0	0	0	0	0	0	0	0
	-49.5	-0.07424	-0.00977	0.093732	-0.01758	-0.03517	-0.4082	-0.29102	-0.18164	0.017583	-0.2832	0	0	0	0	0	0	0	0	0	0
	-49.4	-0.15039	-0.13672	-0.00977	0.019531	-0.21289	-0.47266	-0.25781	-0.16797	-0.01563	-0.15234	0	0	0	0	0	0	0	0	0	0
	-49.3	-0.14843	-0.18359	-0.01953	0.039064	-0.15625	-0.22656	-0.15625	0.257816	0.042972	-0.125	0	0	0	0	0	0	0	0	0	0
	-49.2	-0.17188	-0.2793	0.027343	0.009767	-0.13672	0.03711	0.177735	0.041017	0.13086	-0.0293	0	0	0	0	0	0	0	0	0	0
	-49.1	-0.18555	-0.3789	-0.18555	0.035163	-0.17774	-0.09375	0.242194	-1.2e-06	0.097655	-0.04687	0	0	0	0	0	0	0	0	0	0
	-49	-0.23046	-0.51563	-0.10936	0.042969	-0.16796	0.027344	0.222656	0.035157	0.148438	0.105469	0	0	0	0	0	0	0	0	0	0
	-48.9	-0.15625	-0.46484	-0.25	0.035155	-0.03125	0.089845	0.156249	0.066407	0.144532	0.203124	0	0	0	0	0	0	0	0	0	0
	-48.8	-0.16016	-0.52734	-0.11719	0.003913	0.160153	-0.00781	0.250006	0.070315	0.042972	0.191409	0	0	0	0	0	0	0	0	0	0
	-48.7	-0.11718	-0.56641	-0.05468	0.082032	0.128916	0.16797	0.214845	0.050782	0.039064	0.281251	0	0	0	0	0	0	0	0	0	0
	-48.6	-0.07421	0.326177	-0.07812	0.068364	0.171881	0.408207	0.291021	0.064457	0.021489	0.365239	0	0	0	0	0	0	0	0	0	0
	-48.5	-0.0332	-0.31836	-0.18163	0.099606	0.275397	0.146483	0.341793	0.072264	-0.02539	0.556639	0	0	0	0	0	0	0	0	0	0
	-48.4	-0.01758	-0.28907	0.455074	0.097653	0.388668	0.58203	0.351559	0.070311	-0.05469	0.410153	0	0	0	0	0	0	0	0	0	0
	-48.3	-0.06251	0.626955	0.324213	0.083986	0.343744	0.525386	0.466799	0.037105	-0.0293	-0.13477	0	0	0	0	0	0	0	0	0	0
	-48.2	-0.06835	0.376952	0.287117	0.123045	0.310555	0.837889	0.494139	0.134764	-0.02149	-0.22852	0	0	0	0	0	0	0	0	0	0
	-48.1	-0.00195	0.449213	0.310554	0.14062	0.302742	0.328127	0.289057	0.183596	-0.01562	-0.35938	0	0	0	0	0	0	0	0	0	0
	-48	0.042956	0.208981	0.339831	0.134763	0.355456	0.29492	0.248044	0.111327	-0.07617	-0.25977	0	0	0	0	0	0	0	0	0	0
	-47.9	-0.01758	-0.00391	0.279294	0.113282	0.330075	0.035157	0.082032	-0.05469	-0.07812	-0.08984	0	0	0	0	0	0	0	0	0	0
	-47.8	-0.03515	0.05273	0.218752	0.162105	0.250002	0.087889	0.001949	-0.06055	-0.0332	-0.06055	0	0	0	0	0	0	0	0	0	0
	-47.7	-0.01368	0.037111	0.224602	0.126955	0.240227	0.08008	-0.18554	-0.06836	-0.10742	-0.06054	0	0	0	0	0	0	0	0	0	0
	-47.6	-0.04882	0.068355	0.205082	0.20898	0.212895	0.208984	-0.14258	0.216797	-0.14648	0.001949	0	0	0	0	0	0	0	0	0	0
	-47.5	-0.0254	-0.07422	0.251945	0.1875	0.212882	0.160157	-0.07812	0.253907	-0.16406	-0.08594	0	0	0	0	0	0	0	0	0	0
	-47.4	-0.0625	-0.06054	0.207032	0.177737	0.152344	0.201172	0.056644	0.236328	-0.13477	-0.06054	0	0	0	0	0	0	0	0	0	0
	-47.3	-0.0371	-0.06445	0.201178	0.142577	0.130865	0.205079	0.001952	-0.0918	-0.14648	-0.00586	0	0	0	0	0	0	0	0	0	0
	-47.2	0.021481	-0.10742	0.201169	0.099609	0.134763	0.220703	0.037109	0.58789	-0.08398	-0.02148	0	0	0	0	0	0	0	0	0	0
	-47.1	-0.00586	-0.11914	0.21289	0.064457	0.099608	0.142581	0.130864	0.396487	-0.13867	-0.16211	0	0	0	0	0	0	0	0	0	0
	-47	-0.00585	-0.0625	0.181646	0.02734	0.068365	0.179688	0.05859	0.808594	-0.11328	-0.10937	0	0	0	0	0	0	0	0	0	0
	-46.9	0.023434	0.035154	0.191403	0.07031	0.093746	0.167964	0.054685	-0.01172	-0.10938	-0.08203	0	0	0	0	0	0	0	0	0	0
	-46.8	0.023437	0.166014	0.187499	0.10742	0.062499	0.189454	0.009764	-0.18945	-0.08008	-0.09961	0	0	0	0	0	0	0	0	0	0
	-46.7	0.00976	-0.07031	0.205073	0.187501	0.013667	0.136719	0.015626	0.210938	-0.12891	-0.24219	0	0	0	0	0	0	0	0	0	0
	-46.6	-0.08203	0.476563	0.183592	0.160157	-0.01563	0.132814	-0.02734	-0.03906	-0.14062	-0.33203	0	0	0	0	0	0	0	0	0	0
	-46.5	-0.0625	0.757813	0.085937	0.199219	0.089843	0.105469	-0.01563	-0.03516	-0.17187	-0.28906	0	0	0	0	0	0	0	0	0	0
	-46.4	-0.09375	0.865233	0.070313	0.162108	0.105469	0.068361	0.009764	-0.08789	-0.18555	-0.24805	0	0	0	0	0	0	0	0	0	0
	-46.3	-0.03711	-0.11914	0.076168	-0.04492	0.064449	0.052734	-0.00195	-0.19727	-0.14648	-0.2793	0	0	0	0	0	0	0	0	0	0
	-46.2	-0.07617	-0.46289	0.103521	-0.10742	0.080083	0.033204	0.033204	-0.11914	-0.19336	-0.17383	0	0	0	0	0	0	0	0	0	0
	-46.1	0.037108	0.216801	0.099608	-0.14648	0.080077	0.005868	-0.01757	-0.17773	-0.23241	-0.22851	0	0	0	0	0	0	0	0	0	0
	-46	-0.05664	-0.2207	0.064453	0.271484	0.068359	0.013668	0.033203	-0.13086	-0.0918	-0.16211	0	0	0	0	0	0	0	0	0	0
	-45.9	-0.05664	-0.35937	0.076172	0.292972	0.130859	-0.01562	0.058597	-0.16406	-0.07031	-0.14062	0	0	0	0	0	0	0	0	0	0
	-45.8	-0.01953	-0.51758	0.058598	0.25586	0.113285	-0.04492	0.052735	-0.13476	-0.14257	-0.0957	0	0	0	0	0	0	0	0	0	0
	-45.7	-0.06836	0.867187	0.068355	0.124999	0.072261	-0.04297	0.019531	-0.04688	-0.13672	-0.08203	0	0	0	0	0	0	0	0	0	0
	-45.6	-0.17188	1.32618	0.074217	0.201175	0.249998	-0.10351	-0.00195	-0.08398	-0.10741	-0.13086	0	0	0	0	0	0	0	0	0	0
	-45.5	-0.22852	-0.46289	0.041014	-0.13867	-0.14649	-0.13867	-0.04492	-0.12695	-0.12304	-0.18945	0	0	0	0	0	0	0	0	0	0
	-45.4	-0.15039	-0.61132	-0.00976	-0.21289	-0.26367	-0.09569	-0.08007	-0.06835	-0.11522	-0.18945	0	0	0	0	0	0	0	0	0	0
	-45.3	-0.21289	-0.42773	-0.01758	-0.19726	-0.27539	-0.04882	-0.12304	-0.06054	-0.20116	-0.20898	0	0	0	0	0	0	0	0	0	0
	-45.2	-0.21289	-0.30859	-0.02539	0.050783	-0.13477	-0.0039	-0.14844	-0.03125	-0.16406	-0.21875	0	0	0	0	0	0	0	0	0	0
	-45.1	-0.28516	-0.38281	-0.03125	0.125006	-0.04688	-0.05468	-0.17578	-0.10937	-0.23046	-0.26562	0	0	0	0	0	0	0	0	0	0
	-45	-0.3125	-0.25781	-0.0664	0.125	-0.13672	0.007815	-0.19141	-0.12109	-0.26953	-0.27734	0	0	0	0	0	0	0	0	0	0
	-44.9	-0.33203	-0.1914	-0.07422	0.027347	-0.08594	0.085946	-0.21875	-0.15624	-0.28124	-0.30859	0	0	0	0	0	0	0	0	0	0
	-44.8	-0.27735	-0.01759	-0.07422	0.134755	-0.13672	0.072244	-0.1504	-0.08791	-0.21291	-0.23244	0	0	0	0	0	0	0	0	0	0
	-44.7	-0.20117	-0.03516	-0.0293	0.148435	-0.08789	0.046872	-0.11328	-0.08985	-0.16797	-0.23047	0	0	0	0	0	0	0	0	0	0
	-44.6	-0.17969	0.197238	-0.02734	0.337863	0.007811	0.283143	0.064425	0.083924	0.005799	-0.06057	0	0	0	0	0	0	0	0	0	0
	-44.5	0.029302	0.302731	0.146489	0.259762	0.126958	0.294927	0.0332	0.048833	0.025395	-0.08007	0	0	0	0	0	0	0	0	0	0
	-44.4	0.013669	0.212883	0.130856	0.283195	0.0957	0.271468	0.064445	0.111312	0.013656	-0.06446	0	0	0	0	0	0	0	0	0	0
	-44.3	0.033203	0.207029	0.162109	0.265623	0.107422	0.210938	0.050779	0.082032	-0.01562	-0.12109	0	0	0	0	0	0	0	0	0	0
	-44.2	0.04687	0.062507	0.183589	0.171882	0.105464	0.175788	-0.01171	0.023444	-0.09374	-0.21484	0	0	0	0	0	0	0	0	0	0
	-44.1	0.054689	0.027347	0.140626	0.148441	0.066407	0.156258	3.58e-06	-0.0078	-0.10546	-0.23828	0	0	0	0	0	0	0	0	0	0
	-44	0.023436	-0.12305	0.109374	0.177734	0.05078	0.169919	-0.00977	0.029294	-0.11524	-0.20118	0	0	0	0	0	0	0	0	0	0
	-43.9	0.001953	-0.2168	0.134766	0.232419	0.056641	0.162109	0.005857	0.025391	-0.0918	-0.1543	0	0	0	0	0	0	0	0	0	0
	-43.8	0.00976	-0.16993	0.177729	0.189448	0.044917	0.138668	-0.06836	0.037105	-0.17383	-0.16993	0	0	0	0	0	0	0	0	0	0
	-43.7	0.056635	-0.17577	0.177729	0.085945	0.076167	0.003913	-0.09765	-0.03515	-0.21484	-0.16015	0	0	0	0	0	0	0	0	0	0
	-43.6	0.023436	-0.19141	0.132811	0.074217	0.023436	0.0625	-0.10156	-0.03516	-0.1875	-0.19141	0	0	0	0	0	0	0	0	0	0
	-43.5	-3e-06	-0.18164	0.10156	0.103516	0.046872	-0.00585	-0.07617	-0.07226	-0.32226	-0.08007	0	0	0	0	0	0	0	0	0	0
	-43.4	-0.04492	-0.24805	0.064454	0.099611	-0.00586	0.001956	-0.06055	-0.07226	-0.25195	-0.05664	0	0	0	0	0	0	0	0	0	0
	-43.3	-0.02148	-0.14844	0.083986	0.117185	0.021486	0.167965	-0.05078	-0.03516	-0.01563	-0.03516	0	0	0	0	0	0	0	0	0	0
	-43.2	0.011718	-0.15625	0.11328	0.101563	0.035155	0.261719	-0.07031	-0.06641	0.265625	-0.0625	0	0	0	0	0	0	0	0	0	0
	-43.1	-2.7e-06	-0.10156	0.097654	0.125001	0.019529	0.26563	-0.05078	-0.09765	0.125005	-0.01562	0	0	0	0	0	0	0	0	0	0
	-43	-0.01172	-0.11133	0.085934	0.08789	-0.01172	0.205081	0.021484	-0.14648	0.193363	-0.00195	0	0	0	0	0	0	0	0	0	0
	-42.9	-0.01367	-0.04102	0.013672	0.052732	-0.06445	0.287105	0.099607	-0.13086	0.111324	-0.04102	0	0	0	0	0	0	0	0	0	0
	-42.8	-0.00977	-0.00977	0.029297	0.052732	-0.06445	0.337885	0.162107	-0.10352	0.107416	-0.05665	0	0	0	0	0	0	0	0	0	0
	-42.7	-0.00586	0.007813	0.056641	0.066406	-0.02539	0.332031	0.15625	-0.10938	-0.01563	-0.03906	0	0	0	0	0	0	0	0	0	0
	-42.6	-0.00391	-0.03125	0.039063	0.062502	-0.00781	0.250004	0.230471	-0.125	-0.01562	-0.08203	0	0	0	0	0	0	0	0	0	0
	-42.5	-0.00391	-0.01367	0.04297	0.06836	-0.00391	0.322266	0.177735	-0.12695	-0.05273	-0.11133	0	0	0	0	0	0	0	0	0	0
	-42.4	-0.0293	-0.01367	0.041016	0.068357	-0.00586	0.380854	0.2207	-0.10352	-0.01758	-0.08399	0	0	0	0	0	0	0	0	0	0
	-42.3	0.033203	-0.05664	0.095703	0.06055	0.041016	0.376956	0.142581	-0.11914	-0.09179	-0.06836	0	0	0	0	0	0	0	0	0	0
	-42.2	0.001957	-0.08007	0.083989	0.087894	0.033207	0.306644	0.126957	-0.15039	-0.11523	-0.06445	0	0	0	0	0	0	0	0	0	0
	-42.1	0.013674	-0.02539	0.083987	0.083987	0.009768	0.255861	0.130862	-0.13476	-0.11914	-0.09961	0	0	0	0	0	0	0	0	0	0
	-42	0.033208	0.01953	0.099614	0.117186	-0.00195	0.289058	0.167968	-0.07813	-0.08594	-0.03125	0	0	0	0	0	0	0	0	0	0
	-41.9	0.078124	0.027344	0.164061	0.117188	0.078124	0.199218	0.078125	-0.08203	-0.09766	-0.04297	0	0	0	0	0	0	0	0	0	0
	-41.8	0.062502	0.001955	0.187502	0.119142	0.101564	0.189457	0.001955	-0.07617	-0.03711	-0.02539	0	0	0	0	0	0	0	0	0	0
	-41.7	0.068359	0.015626	0.212891	0.121095	0.107422	0.226564	-0.04297	-0.05859	-0.05859	-0.05469	0	0	0	0	0	0	0	0	0	0
	-41.6	0.074219	0.023435	0.214844	0.179685	0.101563	0.22265	0.00781	-0.05079	-0.05469	-0.03516	0	0	0	0	0	0	0	0	0	0
	-41.5	0.078126	0.009768	0.242189	0.162112	0.128907	0.2168	0.009768	-0.08398	-0.11523	-0.06054	0	0	0	0	0	0	0	0	0	0
	-41.4	0.041018	0.02734	0.208987	0.187496	0.111331	0.195311	-0.00782	-0.0625	-0.10156	-0.00782	0	0	0	0	0	0	0	0	0	0
	-41.3	0.05468	0.031246	0.183587	0.144527	0.152337	0.242186	-0.01954	-0.09766	-0.10938	-0.05078	0	0	0	0	0	0	0	0	0	0
	-41.2	0.062492	0.001956	0.156242	0.119143	0.132805	0.193362	-0.05273	-0.14648	-0.18945	-0.0957	0	0	0	0	0	0	0	0	0	0
	-41.1	-0.00586	0.015628	0.08789	0.097659	0.115234	0.191407	-0.02343	-0.14844	-0.19531	-0.12109	0	0	0	0	0	0	0	0	0	0
	-41	-0.01171	0.009767	0.085943	0.138673	0.085943	0.162109	-0.00976	-0.10352	-0.17773	-0.08789	0	0	0	0	0	0	0	0	0	0
	-40.9	-0.0332	0.033202	0.095705	0.185546	0.099611	0.166011	0.021483	-0.05664	-0.12305	-0.10352	0	0	0	0	0	0	0	0	0	0
	-40.8	0.037111	0.029297	0.123049	0.169922	0.123049	0.181645	-0.00977	-0.06445	-0.16211	-0.0957	0	0	0	0	0	0	0	0	0	0
	-40.7	-0.00196	-0.01953	0.103513	0.152344	0.119138	0.160156	0.007813	-0.07422	-0.22656	-0.10547	0	0	0	0	0	0	0	0	0	0
	-40.6	-0.03515	-0.0293	0.09766	0.158203	0.09766	0.197265	0.041016	-0.03711	-0.18945	-0.07227	0	0	0	0	0	0	0	0	0	0
	-40.5	-0.13477	-0.01758	0.16211	0.181637	0.13086	0.169921	0.044918	-0.0293	-0.16992	-0.0957	0	0	0	0	0	0	0	0	0	0
	-40.4	-0.08789	-0.01368	0.154293	0.142574	0.166012	0.154296	0.017574	-0.07227	-0.20117	-0.11133	0	0	0	0	0	0	0	0	0	0
	-40.3	-0.09962	-0.03711	0.119132	0.111331	0.193351	0.091796	-0.00586	-0.10742	-0.22852	-0.13086	0	0	0	0	0	0	0	0	0	0
	-40.2	0.080084	0.001953	0.103522	0.130859	0.173834	0.123046	0.037109	-0.08398	-0.20508	-0.09961	0	0	0	0	0	0	0	0	0	0
	-40.1	0.259768	0.001954	0.076174	0.189454	0.173831	0.150392	0.021485	-0.07617	-0.17773	-0.11914	0	0	0	0	0	0	0	0	0	0
	-40	0.400391	0.009763	0.091797	0.123044	0.177735	0.162111	0.021482	-0.09179	-0.15429	-0.08008	0	0	0	0	0	0	0	0	0	0
	-39.9	0.259763	-0.02344	0.091794	0.093751	0.146482	0.128907	0.023438	-0.10937	-0.19531	-0.08984	0	0	0	0	0	0	0	0	0	0
	-39.8	0.062501	-0.04102	0.078126	0.107422	0.132813	0.158203	0.033204	-0.11914	-0.16992	-0.08008	0	0	0	0	0	0	0	0	0	0
	-39.7	0.005861	-0.04102	0.056642	0.15039	0.169923	0.18164	0.052734	-0.08398	-0.1582	-0.08398	0	0	0	0	0	0	0	0	0	0
	-39.6	0.052732	-0.05859	0.04492	0.128905	0.150389	0.13282	0.035155	-0.08202	-0.15624	-0.12891	0	0	0	0	0	0	0	0	0	0
	-39.5	-0.04298	-0.05469	0.01171	0.101559	0.097647	0.082031	0.007809	-0.09375	-0.20313	-0.16797	0	0	0	0	0	0	0	0	0	0
	-39.4	-0.14063	-0.05859	-0.02344	0.089846	0.066403	0.058592	-0.00781	-0.10547	-0.20703	-0.15234	0	0	0	0	0	0	0	0	0	0
	-39.3	-0.26562	-0.07422	-0.07421	0.117189	0.023443	0.109375	-0.0039	-0.13281	-0.17578	-0.13281	0	0	0	0	0	0	0	0	0	0
	-39.2	-0.2539	-0.08008	-0.01953	0.107424	0.003909	0.126956	-0.00586	-0.15429	-0.14648	-0.11914	0	0	0	0	0	0	0	0	0	0
	-39.1	-0.3418	-0.07617	-0.00586	0.142575	-0.04492	0.111329	-0.00196	-0.18945	-0.1582	-0.12305	0	0	0	0	0	0	0	0	0	0
	-39	-0.32618	-0.11523	0.033197	0.14258	-0.04883	0.111328	-0.02539	-0.20508	-0.17773	-0.12305	0	0	0	0	0	0	0	0	0	0
	-38.9	-0.35351	-0.03125	0.001955	0.140627	-0.05664	0.105469	-0.01172	-0.19922	-0.17188	-0.12109	0	0	0	0	0	0	0	0	0	0
	-38.8	-0.23437	0.019533	3.58e-06	0.109377	-0.01953	0.160154	0.027346	-0.10156	-0.14063	-0.06641	0	0	0	0	0	0	0	0	0	0
	-38.7	-0.27343	0.00586	0.031256	0.076173	0.02735	0.169923	0.041017	-0.02539	-0.12695	-0.04492	0	0	0	0	0	0	0	0	0	0
	-38.6	-0.2793	-0.00195	0.041013	0.056639	0.060544	0.181638	0.005858	0.044919	-0.11524	-0.02149	0	0	0	0	0	0	0	0	0	0
	-38.5	-0.16602	-0.00586	-0.04492	0.052736	0.099609	0.208985	-0.00195	0.013672	-0.11523	-0.00977	0	0	0	0	0	0	0	0	0	0
	-38.4	0.009767	0.029295	-0.05273	0.068358	0.091798	0.197262	0.029295	-0.0293	-0.13086	-0.01758	0	0	0	0	0	0	0	0	0	0
	-38.3	0.056641	2.09e-06	-0.01758	0.109377	0.119141	0.164066	0.019533	-0.00781	-0.15234	-0.01953	0	0	0	0	0	0	0	0	0	0
	-38.2	0.128907	0.056638	0.101563	0.1582	0.152344	0.185544	0.044919	0.052731	-0.12696	0.060544	0	0	0	0	0	0	0	0	0	0
	-38.1	0.16992	0.054689	0.048826	0.226564	0.162108	0.144532	0.050782	0.039063	-0.11328	0.117189	0	0	0	0	0	0	0	0	0	0
	-38	0.203127	0.115233	-0.00781	0.162108	0.156252	0.115235	0.048827	0.001954	-0.11914	0.09961	0	0	0	0	0	0	0	0	0	0
	-37.9	0.107421	0.085946	-0.16992	0.14454	0.169921	0.066415	0.027353	-0.05858	-0.14843	0.027353	0	0	0	0	0	0	0	0	0	0
	-37.8	0.128915	0.128907	0.042978	0.13672	0.136728	0.109374	0.066407	0.007812	-0.11719	0.058593	0	0	0	0	0	0	0	0	0	0
	-37.7	0.136721	0.074221	0.382815	0.253908	0.175784	0.136721	0.050783	0.027346	-0.08984	0.089846	0	0	0	0	0	0	0	0	0	0
	-37.6	0.105468	0.042967	0.433593	0.324217	0.195312	0.18359	0.07031	0.02734	-0.10157	0.07031	0	0	0	0	0	0	0	0	0	0
	-37.5	0.0625	1.19e-06	0.304688	0.250001	0.199219	0.125002	0.050782	-0.00781	-0.125	-0.04297	0	0	0	0	0	0	0	0	0	0
	-37.4	0.113282	0.035154	0.656251	0.093748	0.19922	0.113284	0.074216	0.035159	-0.15625	-0.07422	0	0	0	0	0	0	0	0	0	0
	-37.3	0.183587	0.013668	0.386712	-0.00586	0.226555	0.021492	0.029293	0.009773	-0.19726	-0.1621	0	0	0	0	0	0	0	0	0	0
	-37.2	0.099594	0.054685	0.224594	0.035154	0.208969	-0.00781	-0.01563	-0.09375	-0.19531	-0.19922	0	0	0	0	0	0	0	0	0	0
	-37.1	-0.00781	0.148435	0.17969	0.003904	0.17969	0.019523	0.00781	-0.06641	-0.13282	-0.21485	0	0	0	0	0	0	0	0	0	0
	-37	-0.0039	0.20117	0.22266	-0.10742	0.210942	0.041016	0.025389	-0.0332	-0.14258	-0.21289	0	0	0	0	0	0	0	0	0	0
	-36.9	0.041014	0.140609	0.166014	-0.17189	0.212889	0.128896	0.058577	0.062489	-0.14064	-0.14845	0	0	0	0	0	0	0	0	0	0
	-36.8	0.074197	0.003906	0.124978	-0.17188	0.242165	0.093749	0	-0.00781	-0.21484	-0.1875	0	0	0	0	0	0	0	0	0	0
	-36.7	-0.02734	-0.01758	0.085938	-0.16993	0.167969	0.134762	0.021481	-0.0293	-0.16602	-0.18164	0	0	0	0	0	0	0	0	0	0
	-36.6	0.037107	-0.01563	0.115232	-0.11328	0.185544	0.062495	0.042966	-0.02344	-0.17188	-0.23438	0	0	0	0	0	0	0	0	0	0
	-36.5	-0.02734	0.070311	0.132812	-0.05469	0.191406	0.035155	0.023436	-0.01563	-0.16797	-0.23047	0	0	0	0	0	0	0	0	0	0
	-36.4	-0.04688	0.015633	0.109373	-0.0078	0.218748	0.007816	0.023446	-0.0625	-0.17968	-0.20312	0	0	0	0	0	0	0	0	0	0
	-36.3	-0.04686	0.150394	0.105481	0.021487	0.167981	0.083983	0.048831	-0.04102	-0.1582	-0.0957	0	0	0	0	0	0	0	0	0	0
	-36.2	0.017585	0.164062	0.12696	0.039062	0.193367	0.078125	0.085937	-0.00781	-0.14453	-0.08203	0	0	0	0	0	0	0	0	0	0
	-36.1	-0.01563	0.060534	0.148428	0.009753	0.195303	0.013675	0.009753	-0.09179	-0.23242	-0.15822	0	0	0	0	0	0	0	0	0	0
	-36	-0.11526	-0.05861	0.095673	-0.08595	0.103486	-0.02343	-0.10548	-0.21093	-0.33984	-0.25	0	0	0	0	0	0	0	0	0	0
	-35.9	-0.1758	-0.17576	-0.0547	-0.17185	0.00389	-0.10938	-0.25779	-0.31641	-0.4375	-0.31247	0	0	0	0	0	0	0	0	0	0
	-35.8	-0.25385	0.107448	-0.14057	-0.03318	-0.09369	-0.00976	-0.09177	-0.12304	-0.23632	-0.1582	0	0	0	0	0	0	0	0	0	0
	-35.7	-0.1269	0.236333	-0.0019	0.123052	0.084033	0.099614	0.029302	0.013677	-0.06054	-0.06445	0	0	0	0	0	0	0	0	0	0
	-35.6	-0.05661	0.367195	0.162137	0.304695	0.185574	0.207043	0.160164	0.16798	0.089855	0.097664	0	0	0	0	0	0	0	0	0	0
	-35.5	0.117192	0.162113	0.265629	0.333988	0.343754	0.208981	0.224613	0.18945	0.111325	0.224606	0	0	0	0	0	0	0	0	0	0
	-35.4	0.173831	0.132799	0.259769	0.343736	0.349613	0.257814	0.24608	0.210939	0.156251	0.253893	0	0	0	0	0	0	0	0	0	0
	-35.3	0.160128	0.021463	0.328096	0.267556	0.335909	0.208979	0.103494	0.150385	0.107417	0.150385	0	0	0	0	0	0	0	0	0	0
	-35.2	0.033165	-0.03906	0.220665	0.144532	0.279259	0.07422	-0.03906	0.019532	-0.0625	-0.01562	0	0	0	0	0	0	0	0	0	0
	-35.1	-0.09376	-0.09182	-0.0547	0.029275	0.187485	-0.11133	-0.07229	-0.0918	-0.16992	-0.11916	0	0	0	0	0	0	0	0	0	0
	-35	-0.15825	-0.26951	-0.20903	-0.14061	0.068314	-0.27734	-0.16795	-0.29687	-0.32422	-0.33594	0	0	0	0	0	0	0	0	0	0
	-34.9	-0.32811	-0.2656	-0.34373	-0.04685	-0.12889	-0.14844	-0.10154	-0.18359	-0.22265	-0.24998	0	0	0	0	0	0	0	0	0	0
	-34.8	-0.28121	-0.14647	-0.17964	0.080095	-0.01558	0.005867	-0.00975	-0.07226	-0.11523	-0.17773	0	0	0	0	0	0	0	0	0	0
	-34.7	-0.13083	-0.03711	-0.09958	0.173827	0.087917	0.091796	0.072265	-0.00586	-0.04492	-0.08399	0	0	0	0	0	0	0	0	0	0
	-34.6	-0.04101	-0.01953	-0.02148	0.218755	0.162111	0.152334	0.148443	0.011709	0.058584	-0.05468	0	0	0	0	0	0	0	0	0	0
	-34.5	0.007833	0.031234	0.015646	0.312484	0.210958	0.27734	0.210921	0.12109	0.226559	0.046871	0	0	0	0	0	0	0	0	0	0
	-34.4	0.050765	-0.03126	0.16014	0.246081	0.304671	0.199211	0.085924	0.089836	0.050774	-0.06642	0	0	0	0	0	0	0	0	0	0
	-34.3	-0.05471	-0.04298	0.089825	0.199212	0.187482	0.101557	0.062493	0.074213	-0.02344	-0.12501	0	0	0	0	0	0	0	0	0	0
	-34.2	-0.0547	-0.08008	0.070304	0.162111	0.07421	0.041018	0.076174	0.025393	-0.10742	-0.24023	0	0	0	0	0	0	0	0	0	0
	-34.1	-0.06445	-0.12304	0.04883	0.150394	0.083986	0.068365	0.056644	-0.01757	-0.2246	-0.30664	0	0	0	0	0	0	0	0	0	0
	-34	-0.04883	-0.10352	0.001954	0.173829	0.146485	0.099609	0.025391	-0.05664	-0.2793	-0.31055	0	0	0	0	0	0	0	0	0	0
	-33.9	-0.07227	-0.08985	0.009766	0.187496	0.205079	0.124998	0.023434	0.031248	-0.26953	-0.32032	0	0	0	0	0	0	0	0	0	0
	-33.8	-0.04297	-0.0625	0.035151	0.187499	0.210932	0.10156	0.027342	0.109372	-0.20313	-0.30469	0	0	0	0	0	0	0	0	0	0
	-33.7	-0.03516	-0.06445	0.042969	0.173831	0.207031	0.033206	0.048831	0.080081	-0.30664	-0.36914	0	0	0	0	0	0	0	0	0	0
	-33.6	-0.0293	-0.06836	-0.00586	0.142578	0.18945	0.029299	-0.04492	0.005862	-0.17383	-0.39258	0	0	0	0	0	0	0	0	0	0
	-33.5	-0.03321	-0.11328	-0.04492	0.160156	0.1582	0.027345	-0.05078	-0.03516	-0.09375	-0.34766	0	0	0	0	0	0	0	0	0	0
	-33.4	-0.04688	-0.07617	-0.05469	0.189451	0.125	0.044917	-0.04883	-0.03711	-0.04493	-0.33789	0	0	0	0	0	0	0	0	0	0
	-33.3	-0.0293	-0.05078	-0.04492	0.230466	0.083985	0.062498	0.027341	-0.04688	-0.16406	-0.25781	0	0	0	0	0	0	0	0	0	0
	-33.2	-0.00391	-0.06836	-0.0586	0.173832	0.207029	0.060551	0.052738	-0.14648	-0.27929	-0.25195	0	0	0	0	0	0	0	0	0	0
	-33.1	-0.04883	-0.09375	-0.0918	0.113283	0.189454	0.011724	0.089845	-0.17968	-0.23437	-0.1875	0	0	0	0	0	0	0	0	0	0
	-33	-0.02735	-0.08789	-0.08985	0.091797	0.160154	0.009765	0.037109	-0.15039	-0.24023	-0.19336	0	0	0	0	0	0	0	0	0	0
	-32.9	-0.04102	0.011714	-0.11914	0.070307	0.048828	0.03124	0.062495	-0.10548	-0.17188	-0.1836	0	0	0	0	0	0	0	0	0	0
	-32.8	0.027343	-0.01758	-0.14844	0.048829	0.070312	0.013675	0.041017	-0.20117	-0.22851	-0.24414	0	0	0	0	0	0	0	0	0	0
	-32.7	0.037108	-0.02735	-0.08008	0.027341	0.16992	-0.00782	0.085935	-0.21485	-0.21875	-0.23047	0	0	0	0	0	0	0	0	0	0
	-32.6	0.050781	0.023437	-0.03516	0.023437	0.128906	0.023438	0.074218	-0.19141	-0.19922	-0.26563	0	0	0	0	0	0	0	0	0	0
	-32.5	0.085936	0.07422	-0.03516	-0.06641	0.128904	0.074214	0.078126	-0.19922	-0.12501	-0.18751	0	0	0	0	0	0	0	0	0	0
	-32.4	0.093751	0.03516	8.94e-07	-0.0625	-0.07422	0.058598	0.164066	-0.29687	-0.16015	-0.14453	0	0	0	0	0	0	0	0	0	0
	-32.3	0.027347	-0.03711	3.58e-06	-0.05664	-0.09765	0.072263	0.283201	-0.31836	-0.23633	-0.04102	0	0	0	0	0	0	0	0	0	0
	-32.2	-0.00195	-0.00781	0.068359	-0.07031	0.158203	0.101562	0.269531	-0.27344	-0.28906	-0.03125	0	0	0	0	0	0	0	0	0	0
	-32.1	0.01953	0.046874	0.078124	-0.14063	-0.01953	0.093751	0.230468	-0.19531	-0.25391	-0.0625	0	0	0	0	0	0	0	0	0	0
	-32	0.070311	0.070312	0.062498	-0.52344	0.175779	0.070315	0.167968	-0.23437	-0.1875	-0.17187	0	0	0	0	0	0	0	0	0	0
	-31.9	0.003906	0.056641	0.023437	-0.30664	0.367187	0.037111	0.169922	-0.21289	-0.24414	-0.2207	0	0	0	0	0	0	0	0	0	0
	-31.8	-0.00586	0.11328	0.041015	-0.02734	0.138671	0.074219	0.218749	-0.20703	-0.20313	-0.27734	0	0	0	0	0	0	0	0	0	0
	-31.7	-0.02344	0.050785	0.031248	0.054691	0.046873	0.050785	0.19141	-0.24218	-0.23437	-0.33203	0	0	0	0	0	0	0	0	0	0
	-31.6	0.023437	0.001956	-0.02344	0.1543	0.046874	0.080078	0.099613	-0.25195	-0.16992	-0.25976	0	0	0	0	0	0	0	0	0	0
	-31.5	-0.13866	0.058593	-0.04491	0.421874	0.080085	0.066401	-0.10156	-0.17188	-0.12891	-0.13282	0	0	0	0	0	0	0	0	0	0
	-31.4	-0.13672	0.044917	0.097656	0.236323	0.140624	0.185542	-0.23633	-0.05665	-0.17383	-0.04883	0	0	0	0	0	0	0	0	0	0
	-31.3	-0.45899	0.044917	0.068355	0.154292	0.080074	0.064456	-0.20118	-0.00586	-0.16211	-0.10351	0	0	0	0	0	0	0	0	0	0
	-31.2	-0.38868	-0.05859	0.056629	0.117192	0.052722	0.023442	-0.13281	-0.01171	-0.14062	-0.16406	0	0	0	0	0	0	0	0	0	0
	-31.1	-0.24218	-0.01953	-0.01172	0.164064	-0.0664	-0.23047	-0.14453	-0.00391	-0.11719	-0.13672	0	0	0	0	0	0	0	0	0	0
	-31	-0.08984	-0.0332	0.085943	0.189453	-0.05859	-0.16992	-0.17773	0.033202	-0.16992	-0.07617	0	0	0	0	0	0	0	0	0	0
	-30.9	0.033203	0.001951	0.103515	0.158201	0.009765	-0.0957	-0.2168	-0.01367	-0.27539	-0.16992	0	0	0	0	0	0	0	0	0	0
	-30.8	0.294917	-0.08008	0.060542	0.16211	0.064448	-0.17773	-0.36914	-0.06835	-0.27929	-0.2246	0	0	0	0	0	0	0	0	0	0
	-30.7	0.123042	-0.08789	0.056636	0.189451	0.048823	-0.04492	-0.29883	-0.06445	-0.20508	-0.18555	0	0	0	0	0	0	0	0	0	0
	-30.6	0.052739	-0.02539	0.083989	0.240239	-0.0332	0.3496	-0.08398	-0.01759	-0.13868	-0.0957	0	0	0	0	0	0	0	0	0	0
	-30.5	0.068378	0.00197	0.146503	0.224627	0.01369	0.158204	-0.02147	-0.01367	-0.09961	-0.05273	0	0	0	0	0	0	0	0	0	0
	-30.4	0.12697	0.08009	0.162127	0.302746	0.09572	0.173833	-0.02147	0.068364	0.068364	0.064465	0	0	0	0	0	0	0	0	0	0
	-30.3	0.236347	0.185547	0.279315	0.353516	0.212909	0.189458	-0.05664	0.095708	0.119146	0.130865	0	0	0	0	0	0	0	0	0	0
	-30.2	0.224604	0.22461	0.369135	0.326172	0.267573	0.169922	0.013672	0.087891	0.017578	0.06836	0	0	0	0	0	0	0	0	0	0
	-30.1	0.2207	0.199219	0.326168	0.34375	0.193356	0.277343	-0.00391	-6e-07	-0.05469	-0.0625	0	0	0	0	0	0	0	0	0	0
	-30	0.191407	0.140619	0.222657	0.367182	0.136719	0.234374	0.054682	-1.5e-06	-0.08203	-0.04688	0	0	0	0	0	0	0	0	0	0
	-29.9	0.210932	0.060562	0.199213	0.361343	0.152338	0.181648	0.103531	-0.16601	-0.13476	-0.18163	0	0	0	0	0	0	0	0	0	0
	-29.8	0.126976	0.124996	0.095726	0.425778	0.099633	0.308597	0.187496	-0.07812	-0.0625	-0.17187	0	0	0	0	0	0	0	0	0	0
	-29.7	0.199208	0.066407	0.160146	0.35547	0.187489	0.367189	0.218751	-0.13281	-0.05078	-0.22266	0	0	0	0	0	0	0	0	0	0
	-29.6	0.152338	0.023406	0.097651	0.292937	0.136713	0.300776	0.199187	-0.19141	-0.01563	-0.3555	0	0	0	0	0	0	0	0	0	0
	-29.5	0.167912	-0.10351	0.05463	0.068364	0.124943	0.158201	0.130864	-0.68164	-0.16992	-0.4043	0	0	0	0	0	0	0	0	0	0
	-29.4	-0.02929	-0.00781	-0.14257	0.117187	-0.06836	0.257812	0.097655	-0.41797	-0.1875	-0.28125	0	0	0	0	0	0	0	0	0	0
	-29.3	0.023436	0.03712	-0.06641	0.134776	-0.07031	0.298829	0.123058	-0.19727	-0.26367	0.056641	0	0	0	0	0	0	0	0	0	0
	-29.2	0.009786	0.083982	-0.1074	0.197263	-0.13474	0.357419	0.263669	0.060544	-0.19727	0.06445	0	0	0	0	0	0	0	0	0	0
	-29.1	0.080078	0.042988	-0.05273	0.14455	-0.07227	0.242189	0.328144	-0.04687	-0.19531	0.062519	0	0	0	0	0	0	0	0	0	0
	-29	0.046911	0.150395	-0.12887	0.240239	-0.07809	0.314453	0.306645	0.357422	-0.05273	0.056641	0	0	0	0	0	0	0	0	0	0
	-28.9	0.181645	0.19921	0.00977	0.29296	0.068364	0.390623	0.210929	0.246091	-0.00391	0.089835	0	0	0	0	0	0	0	0	0	0
	-28.8	0.23436	0.132794	0.10936	0.273419	0.152329	0.30468	0.148419	0.11718	-0.06251	0.070305	0	0	0	0	0	0	0	0	0	0
	-28.7	0.210909	-0.02344	0.082003	0.175782	0.152315	0.152344	0.136719	-0.02344	-0.07422	0.031251	0	0	0	0	0	0	0	0	0	0
	-28.6	0.101554	-0.0664	0.003897	0.117193	0.035147	0.078121	0.007818	-0.05078	-0.07422	5.07e-06	0	0	0	0	0	0	0	0	0	0
	-28.5	0.082045	0.001954	0.078139	0.16211	0.031264	0.158204	0.001954	0.001954	-0.05273	-0.05273	0	0	0	0	0	0	0	0	0	0
	-28.4	0.13086	0.058588	0.212891	0.226557	0.056641	0.160141	0.039057	0.011704	-0.08986	-0.04297	0	0	0	0	0	0	0	0	0	0
	-28.3	0.156254	0.0293	0.238285	0.208987	0.121098	0.099612	0.087894	0.048831	-0.06445	0.044924	0	0	0	0	0	0	0	0	0	0
	-28.2	0.126957	-0.01757	0.259769	0.185555	0.126957	-0.00976	-0.01366	0.056648	-0.05273	0.052742	0	0	0	0	0	0	0	0	0	0
	-28.1	0.103524	0.029284	0.197274	0.228503	0.119149	0.076176	-0.13087	0.037114	0.052739	0.091784	0	0	0	0	0	0	0	0	0	0
	-28	0.158173	-0.06837	0.294892	0.134751	0.189423	0.033204	-0.30665	-0.07226	-0.06445	-0.0332	0	0	0	0	0	0	0	0	0	0
	-27.9	0.087876	-0.15429	0.126939	-0.00195	0.095689	-0.01366	-0.36523	-0.17382	-0.12304	-0.07226	0	0	0	0	0	0	0	0	0	0
	-27.8	-0.0293	-0.15237	0.044919	0.003877	-0.04492	-0.03906	-0.30862	-0.14844	-0.06641	-0.09375	0	0	0	0	0	0	0	0	0	0
	-27.7	-0.0274	-0.36718	0.019475	-0.20702	-0.03912	-0.19921	-0.53515	-0.40624	-0.27734	-0.35155	0	0	0	0	0	0	0	0	0	0
	-27.6	-0.30468	-0.33397	-0.22265	-0.21678	-0.28515	-0.08397	-0.38865	-0.41991	-0.2285	-0.3535	0	0	0	0	0	0	0	0	0	0
	-27.5	-0.32225	-0.26367	-0.27537	-0.19336	-0.28709	-0.01757	-0.31836	-0.35351	-0.19335	-0.36132	0	0	0	0	0	0	0	0	0	0
	-27.4	-0.30273	-0.22657	-0.2832	-0.1836	-0.24805	-0.01563	-0.25	-0.31251	-0.14454	-0.3125	0	0	0	0	0	0	0	0	0	0
	-27.3	-0.26563	-0.24414	-0.35547	-0.15821	-0.23828	0.029296	-0.20899	-0.35742	-0.12695	-0.29883	0	0	0	0	0	0	0	0	0	0
	-27.2	-0.27149	-0.26757	-0.30665	-0.19336	-0.2129	0.009769	-0.18945	-0.41211	-0.18554	-0.36523	0	0	0	0	0	0	0	0	0	0
	-27.1	-0.33398	-0.15821	-0.31445	-0.12305	-0.23632	0.119127	-0.09962	-0.29103	-0.10744	-0.29493	0	0	0	0	0	0	0	0	0	0
	-27	-0.23242	-0.13281	-0.24805	-0.11328	-0.13867	0.117188	-0.10156	-0.22266	-0.08594	-0.30469	0	0	0	0	0	0	0	0	0	0
	-26.9	-0.22265	-0.0879	-0.21484	-0.06837	-0.15234	0.166008	-0.02149	-0.17774	-0.04493	-0.25977	0	0	0	0	0	0	0	0	0	0
	-26.8	-0.17383	-0.10156	-0.09962	-0.08203	-0.11915	0.140627	0.007817	-0.24219	-0.05078	-0.28515	0	0	0	0	0	0	0	0	0	0
	-26.7	-0.20312	-0.00782	-0.08593	-4.5e-06	-0.1289	0.218746	0.136714	-0.1836	0.011714	-0.21485	0	0	0	0	0	0	0	0	0	0
	-26.6	-0.13672	0.085938	-0.07422	0.01172	-0.03906	0.132807	0.10547	-0.14454	0.042963	-0.19141	0	0	0	0	0	0	0	0	0	0
	-26.5	-0.14452	0.097654	-0.09374	0.058592	7.15e-06	0.113281	0.171873	-0.13672	0.070312	-0.13281	0	0	0	0	0	0	0	0	0	0
	-26.4	-0.11328	0.101563	-0.02344	0.058595	0.023435	0.023437	0.195313	-0.10156	0.062499	-0.14844	0	0	0	0	0	0	0	0	0	0
	-26.3	-0.16015	0.164071	0.066409	0.031259	0.058596	0.027357	0.109384	-0.1328	0.007826	-0.21483	0	0	0	0	0	0	0	0	0	0
	-26.2	-0.17578	0.236331	0.066411	0.041019	0.003911	-0.00586	0.177738	-0.16992	0.037113	-0.24023	0	0	0	0	0	0	0	0	0	0
	-26.1	-0.17383	0.226569	-0.00977	0.070319	0.033203	-0.03515	0.183601	-0.22265	-0.02343	-0.26171	0	0	0	0	0	0	0	0	0	0
	-26	-0.15624	0.226564	0.011725	0.105471	-0.00781	0.007811	0.210939	-0.16406	0.015624	-0.21094	0	0	0	0	0	0	0	0	0	0
	-25.9	-0.11719	0.207038	0.050783	0.089851	0.023439	-0.04686	0.097663	-0.17577	-0.00389	-0.25781	0	0	0	0	0	0	0	0	0	0
	-25.8	-0.1289	0.222656	0.011721	0.0625	-0.0039	-0.05859	0.15625	-0.1875	-0.02734	-0.25781	0	0	0	0	0	0	0	0	0	0
	-25.7	-0.10938	0.240225	0.015621	0.134757	-4.2e-06	-0.03712	0.267569	-0.16212	0.009757	-0.20509	0	0	0	0	0	0	0	0	0	0
	-25.6	-0.05664	0.24414	0.08008	0.130858	0.01758	-0.00977	0.294921	-0.12696	0.037105	-0.17383	0	0	0	0	0	0	0	0	0	0
	-25.5	-0.01758	0.226563	0.107424	0.113282	0.017581	-0.05859	0.128907	-0.10937	-0.03125	-0.21875	0	0	0	0	0	0	0	0	0	0
	-25.4	-0.01953	0.224607	0.066407	0.123045	-0.01172	-0.04102	0.111326	-0.11914	-0.0293	-0.20899	0	0	0	0	0	0	0	0	0	0
	-25.3	0.021484	0.326157	0.072265	0.263657	0.021484	0.037078	0.173813	-0.05667	0.064422	-0.13089	0	0	0	0	0	0	0	0	0	0
	-25.2	0.134767	0.347644	0.134767	0.355457	0.111329	0.1328	0.183582	0.035144	0.156238	-0.05861	0	0	0	0	0	0	0	0	0	0
	-25.1	0.230472	0.281263	0.214847	0.312513	0.191409	0.070334	0.089857	0.015646	0.085959	-0.10936	0	0	0	0	0	0	0	0	0	0
	-25	0.183599	0.283201	0.144537	0.306639	0.148443	0.091797	0.162108	0.005859	0.115234	-0.07617	0	0	0	0	0	0	0	0	0	0
	-24.9	0.208983	0.294918	0.16992	0.333981	0.193358	0.130852	0.134762	0.005852	0.12304	-0.04493	0	0	0	0	0	0	0	0	0	0
	-24.8	0.220703	0.234379	0.154296	0.312504	0.205078	0.101568	0.117191	-0.03124	0.085943	-0.06249	0	0	0	0	0	0	0	0	0	0
	-24.7	0.191407	0.277339	0.128907	0.316401	0.152345	0.113276	0.117183	0.039058	0.124995	-0.03516	0	0	0	0	0	0	0	0	0	0
	-24.6	0.269532	0.214845	0.167969	0.289064	0.167969	0.066411	0.089845	0.007817	0.097661	-0.0664	0	0	0	0	0	0	0	0	0	0
	-24.5	0.246092	0.160158	0.144529	0.292971	0.175779	0.105467	0.101564	0.023436	0.121092	-0.07422	0	0	0	0	0	0	0	0	0	0
	-24.4	0.238283	0.144531	0.128908	0.320313	0.203127	0.093751	0.105469	0.003907	0.093751	-0.09766	0	0	0	0	0	0	0	0	0	0
	-24.3	0.214843	0.136716	0.132811	0.32031	0.191405	0.105464	0.10156	0.035151	0.10937	-0.08594	0	0	0	0	0	0	0	0	0	0
	-24.2	0.246093	0.148437	0.160155	0.324218	0.191405	0.089843	0.093749	0.031249	0.109374	-0.0625	0	0	0	0	0	0	0	0	0	0
	-24.1	0.242188	0.207032	0.152345	0.347657	0.19922	0.140621	0.121094	0.054683	0.12109	-0.04297	0	0	0	0	0	0	0	0	0	0
	-24	0.26563	0.201171	0.14063	0.353514	0.218755	0.154299	0.111327	0.052736	0.11133	-0.01758	0	0	0	0	0	0	0	0	0	0
	-23.9	0.216796	0.197265	0.173827	0.326172	0.181639	0.134764	0.115234	0.033202	0.083983	-0.04883	0	0	0	0	0	0	0	0	0	0
	-23.8	0.201172	0.183593	0.158204	0.324218	0.138672	0.136716	0.14453	0.058591	0.078123	-0.03516	0	0	0	0	0	0	0	0	0	0
	-23.7	0.187501	0.195313	0.164063	0.316407	0.140626	0.148438	0.132813	0.027344	0.074219	-0.04687	0	0	0	0	0	0	0	0	0	0
	-23.6	0.167971	0.210937	0.113283	0.347656	0.179689	0.179685	0.144531	0.03906	0.097654	-0.03516	0	0	0	0	0	0	0	0	0	0
	-23.5	0.187501	0.195313	0.125001	0.328125	0.191407	0.164063	0.140625	0.023438	0.089844	-0.04297	0	0	0	0	0	0	0	0	0	0
	-23.4	0.179688	0.169922	0.152344	0.298828	0.210938	0.158203	0.123047	0.064453	0.091797	-0.07227	0	0	0	0	0	0	0	0	0	0
	-23.3	0.220704	0.20703	0.146485	0.296874	0.205079	0.17187	0.152342	0.062495	0.089839	-0.04297	0	0	0	0	0	0	0	0	0	0
	-23.2	0.207033	0.179688	0.117189	0.304688	0.218752	0.191407	0.148438	0.062501	0.085938	-0.04687	0	0	0	0	0	0	0	0	0	0
	-23.1	0.195313	0.197263	0.125	0.318356	0.199219	0.173825	0.142575	0.06445	0.068356	-0.04492	0	0	0	0	0	0	0	0	0	0
	-23	0.173825	0.164063	0.154294	0.281251	0.212888	0.164063	0.152345	0.070313	0.066406	-0.09375	0	0	0	0	0	0	0	0	0	0
	-22.9	0.179688	0.181635	0.121095	0.310541	0.207032	0.193351	0.169916	0.087882	0.091789	-0.0879	0	0	0	0	0	0	0	0	0	0
	-22.8	0.185543	0.185547	0.0957	0.25586	0.216793	0.169923	0.146485	0.076173	0.048829	-0.0918	0	0	0	0	0	0	0	0	0	0
	-22.7	0.142578	0.166015	0.052734	0.27539	0.216796	0.15039	0.130859	0.072265	0.029297	-0.08789	0	0	0	0	0	0	0	0	0	0
	-22.6	0.123049	0.162107	0.08008	0.271482	0.201174	0.150389	0.154294	0.072264	0.048827	-0.0918	0	0	0	0	0	0	0	0	0	0
	-22.5	0.154293	0.164063	0.103511	0.242188	0.232418	0.140623	0.171875	0.058591	0.042966	-0.10547	0	0	0	0	0	0	0	0	0	0
	-22.4	0.148438	0.134767	0.078125	0.205079	0.214844	0.134773	0.134767	0.041023	0.01368	-0.11523	0	0	0	0	0	0	0	0	0	0
	-22.3	0.115228	0.099615	0.060541	0.14649	0.189447	0.095707	0.076177	0.005863	-0.01367	-0.13476	0	0	0	0	0	0	0	0	0	0
	-22.2	0.068367	0.121096	0.06446	0.175783	0.162117	0.105471	0.093752	0.011721	-0.03515	-0.14453	0	0	0	0	0	0	0	0	0	0
	-22.1	0.054686	0.117188	0.089842	0.148438	0.167967	0.105465	0.113282	0.02734	-4.2e-06	-0.15234	0	0	0	0	0	0	0	0	0	0
	-22	0.058599	0.130857	0.089849	0.154295	0.175787	0.119141	0.123045	0.041016	-0.01758	-0.14258	0	0	0	0	0	0	0	0	0	0
	-21.9	0.056639	0.103517	0.068357	0.119142	0.197264	0.123046	0.138674	0.037109	0.001953	-0.16601	0	0	0	0	0	0	0	0	0	0
	-21.8	0.04102	0.115231	0.060551	0.142574	0.173832	0.11914	0.150387	0.076171	-0.06445	-0.1543	0	0	0	0	0	0	0	0	0	0
	-21.7	0.048821	0.091796	0.119133	0.099608	0.193352	0.103514	0.142577	0.103514	-0.06445	-0.19336	0	0	0	0	0	0	0	0	0	0
	-21.6	0.013677	0.068365	0.076177	0.076178	0.181645	0.103525	0.11524	0.099619	-0.17382	-0.20117	0	0	0	0	0	0	0	0	0	0
	-21.5	0.029299	0.103512	0.111331	0.044918	0.201174	0.158203	0.162106	0.111328	-0.19727	-0.20117	0	0	0	0	0	0	0	0	0	0
	-21.4	0.00195	0.046879	0.115231	0.015629	0.201168	0.117187	0.121098	0.089843	-0.33984	-0.25781	0	0	0	0	0	0	0	0	0	0
	-21.3	-0.03905	0.091803	0.203133	0.029303	0.183602	0.166011	0.162115	0.142574	-0.31055	-0.21289	0	0	0	0	0	0	0	0	0	0
	-21.2	-0.00194	0.140626	0.193375	0.062501	0.224625	0.195314	0.191408	0.179689	-0.08594	-0.1875	0	0	0	0	0	0	0	0	0	0
	-21.1	0.023454	0.230463	0.132829	0.124994	0.257829	0.335936	0.320307	0.242186	-0.02344	-0.06251	0	0	0	0	0	0	0	0	0	0
	-21	0.124989	0.20116	0.136708	0.005847	0.367177	0.271483	0.240222	-0.04883	0.052733	-0.14258	0	0	0	0	0	0	0	0	0	0
	-20.9	0.083972	0.099608	0.056628	-0.07227	0.333972	0.189461	0.08789	-0.33007	0.185555	-0.24414	0	0	0	0	0	0	0	0	0	0
	-20.8	-0.05274	0.046878	-0.08009	-0.04687	0.240225	0.101567	3.28e-06	-0.5	0.265629	-0.28125	0	0	0	0	0	0	0	0	0	0
	-20.7	-0.125	-0.04491	-0.21875	-0.18163	0.160159	0.083992	-0.12695	-0.6582	0.236336	-0.26366	0	0	0	0	0	0	0	0	0	0
	-20.6	-0.1621	-0.02345	-0.28319	0.191399	0.134778	0.199217	-0.14454	-0.46875	0.175779	-0.19532	0	0	0	0	0	0	0	0	0	0
	-20.5	-0.09767	-0.10552	-0.23048	0.417917	0.265611	0.152339	-0.16802	-0.29297	0.183589	-0.16407	0	0	0	0	0	0	0	0	0	0
	-20.4	-0.11724	-0.37105	-0.39458	0.234423	0.167917	-0.07423	-0.38667	-0.59377	-0.06252	-0.60933	0	0	0	0	0	0	0	0	0	0
	-20.3	-0.39051	0.152264	-0.92176	0.660076	-0.30067	0.378862	0.335857	-0.01176	0.3398	-0.19145	0	0	0	0	0	0	0	0	0	0
	-20.2	0.156134	-0.47847	-0.24621	-0.24019	0.015509	-0.22456	-0.17769	-0.99409	-0.30269	-0.08003	0	0	0	0	0	0	0	0	0	0
	-20.1	-0.57229	-0.71675	-1.18557	-0.42378	-0.71292	-0.50973	-0.20503	-1.10348	-0.29489	-1.15034	0	0	0	0	0	0	0	0	0	0
	-20	-0.77532	-0.67381	-0.59173	-0.40037	-1.05657	-0.52536	-0.3574	-0.39254	-0.11911	0.287143	0	0	0	0	0	0	0	0	0	0
	-19.9	-0.71287	-0.54491	-0.38084	-0.3535	-0.98631	-0.40427	-0.27538	-0.01755	-0.18161	0.224622	0	0	0	0	0	0	0	0	0	0
	-19.8	-0.66211	-0.13675	-0.22852	-0.0469	-0.79492	-0.22666	0.039033	0.687402	0.538965	0.058496	0	0	0	0	0	0	0	0	0	0
	-19.7	-0.37887	-0.13086	0.152382	0.099607	-0.59762	0.251951	0.119139	1.43164	0.349607	-0.12305	0	0	0	0	0	0	0	0	0	0
	-19.6	-0.20898	0.025322	-0.45898	0.646416	-0.04102	0.943223	0.583916	1.23619	0.869004	0.333916	0	0	0	0	0	0	0	0	0	0
	-19.5	0.318359	-0.125	0.853515	0.593751	0.345703	1.45704	0.441407	-0.05858	0.238291	-0.35546	0	0	0	0	0	0	0	0	0	0
	-19.4	0.234376	0.533218	0.351564	0.349625	-0.02344	0.814501	0.216812	-0.40815	-0.20894	-0.75584	0	0	0	0	0	0	0	0	0	0
	-19.3	0.220685	0.564452	-0.07228	0.240233	0.11131	0.396488	0.080077	-0.33398	-0.69726	-0.75195	0	0	0	0	0	0	0	0	0	0
	-19.2	0.248042	1.09376	0.216792	0.191411	1.29882	-0.01171	0.050786	-0.20312	-0.91015	-0.10546	0	0	0	0	0	0	0	0	0	0
	-19.1	0.300783	1.18555	2.45313	0.173826	1.23047	0.06055	-0.05664	-0.16601	-0.85742	0.080076	0	0	0	0	0	0	0	0	0	0
	-19	0.349602	1.01757	1.21679	0.154294	1.00976	-0.04882	-0.07227	-0.16211	-0.70507	-0.25976	0	0	0	0	0	0	0	0	0	0
	-18.9	0.271481	-0.11523	1.57617	0.177735	-0.28711	0.013669	-0.01367	-0.25196	-0.1543	0.166016	0	0	0	0	0	0	0	0	0	0
	-18.8	0.646489	-0.3379	-0.49023	0.158197	-0.14648	0.076176	-0.01758	-0.28711	-0.12695	0.177739	0	0	0	0	0	0	0	0	0	0
	-18.7	0.408186	-0.35743	0.34178	0.099605	0.115218	-0.08008	-0.08399	-0.29102	-0.19336	-0.01368	0	0	0	0	0	0	0	0	0	0
	-18.6	0.365238	-0.25586	-0.49414	0.083986	-0.02929	0.037112	-0.0332	-0.15429	-0.61523	-0.03711	0	0	0	0	0	0	0	0	0	0
	-18.5	-0.13867	-0.19141	-0.50976	0.078125	0.103517	0.035157	-0.07422	-0.10547	0.085938	0.054688	0	0	0	0	0	0	0	0	0	0
	-18.4	-0.02344	-0.02343	-0.17187	0.109386	0.058594	0.035163	-0.03124	-0.05859	0.667975	0.410167	0	0	0	0	0	0	0	0	0	0
	-18.3	-0.28124	0.144535	-0.1953	0.195317	0.011734	0.011718	-0.0039	0.070312	0.753906	0.058593	0	0	0	0	0	0	0	0	0	0
	-18.2	-0.05858	0.162106	-0.12499	0.193356	0.105478	0.115231	0.068356	0.25195	0.5332	-0.22852	0	0	0	0	0	0	0	0	0	0
	-18.1	-0.08789	0.150385	-0.16211	0.201167	0.115235	0.119138	0.13476	0.291013	0.513669	-0.38868	0	0	0	0	0	0	0	0	0	0
	-18	0.044914	0.218732	-0.14259	0.171857	0.099602	0.140622	0.124982	0.253903	-0.0586	-0.26172	0	0	0	0	0	0	0	0	0	0
	-17.9	0.124982	0.027325	-0.16799	0.078106	0.050763	-0.0625	0.007793	-0.05469	-0.21094	-0.55471	0	0	0	0	0	0	0	0	0	0
	-17.8	-0.04691	-0.22458	-0.33207	-0.00973	-0.00394	-0.2207	-0.11911	-0.10742	-0.5918	-0.36914	0	0	0	0	0	0	0	0	0	0
	-17.7	-0.11907	-0.19727	-0.42767	0.201172	-0.15423	0.009766	0.044922	0.072266	0.017579	0.013672	0	0	0	0	0	0	0	0	0	0
	-17.6	0.080092	-0.0039	-0.27538	0.316409	0.087905	0.058591	0.17969	0.019529	0.187498	0.121097	0	0	0	0	0	0	0	0	0	0
	-17.5	0.14454	0.048831	-0.3164	0.326174	0.140633	0.150389	0.181643	-0.19727	0.13867	0.220701	0	0	0	0	0	0	0	0	0	0
	-17.4	0.072268	0.166019	-0.50976	0.318363	0.267581	0.158197	0.306644	-0.20899	0.32226	0.130863	0	0	0	0	0	0	0	0	0	0
	-17.3	0.119154	0.253895	0.009779	0.39452	0.251967	0.20312	0.265614	-0.25	0.082026	-0.02344	0	0	0	0	0	0	0	0	0	0
	-17.2	0.171857	0.289059	0.55467	0.390621	0.363263	0.164059	0.445309	-0.03125	-0.0625	-0.27735	0	0	0	0	0	0	0	0	0	0
	-17.1	0.148436	0.230466	0.371093	0.421872	0.285155	0.304684	0.406247	0.12109	-0.125	-0.29688	0	0	0	0	0	0	0	0	0	0
	-17	0.089841	0.251958	0.640623	0.462895	0.394529	0.380857	-0.10742	0.20117	0.01367	-0.19727	0	0	0	0	0	0	0	0	0	0
	-16.9	0.076176	0.201171	0.685551	0.443358	0.427739	0.318358	-0.06445	0.064451	0.07617	-0.14649	0	0	0	0	0	0	0	0	0	0
	-16.8	0.037109	0.179689	0.662109	0.425783	0.486328	0.250001	-0.14844	-0.03125	0.007814	-0.16016	0	0	0	0	0	0	0	0	0	0
	-16.7	-0.01562	0.16602	0.636721	0.376957	0.144533	0.138676	-0.1582	-0.04101	-0.02929	-0.24023	0	0	0	0	0	0	0	0	0	0
	-16.6	0.021484	0.169925	0.966797	0.427738	0.037109	0.064454	-0.16992	-0.00976	-0.08398	-0.24804	0	0	0	0	0	0	0	0	0	0
	-16.5	-0.02148	0.173829	0.814459	0.400392	-0.06054	0.119138	-0.0293	0.044919	-0.01758	-0.17383	0	0	0	0	0	0	0	0	0	0
	-16.4	0.072267	0.210934	0.607423	0.273434	0.119142	0.136715	0.003902	0.02734	-0.03907	-0.15625	0	0	0	0	0	0	0	0	0	0
	-16.3	0.249996	0.20703	0.207028	0.218749	0.179684	0.121091	-0.03516	0.031248	-0.01172	-0.16406	0	0	0	0	0	0	0	0	0	0
	-16.2	0.386719	0.199217	0.371094	0.296873	0.160157	0.187498	-0.02735	0.074217	-0.04297	-0.16016	0	0	0	0	0	0	0	0	0	0
	-16.1	0.550783	0.15821	0.113283	0.181647	0.152345	0.138678	-0.00976	0.056647	-0.06054	-0.14257	0	0	0	0	0	0	0	0	0	0
	-16	0.833992	0.212887	-0.13476	0.205074	0.064461	0.154294	0.001949	0.087888	-0.02539	-0.06446	0	0	0	0	0	0	0	0	0	0
	-15.9	0.958981	0.158202	0.068356	0.208983	0.162106	0.150391	-0.0293	0.048829	-0.04492	-0.06055	0	0	0	0	0	0	0	0	0	0
	-15.8	0.642575	0.080074	0.060543	0.166011	0.115231	0.166008	-0.03321	0.072258	-0.01759	-0.04884	0	0	0	0	0	0	0	0	0	0
	-15.7	0.158202	0.019534	0.154296	0.14844	0.146483	0.132815	0.007815	0.042971	-0.02734	-0.08593	0	0	0	0	0	0	0	0	0	0
	-15.6	0.234376	0.02344	0.109376	0.17969	0.093751	0.078129	-0.0039	0.027347	-0.07422	-0.07812	0	0	0	0	0	0	0	0	0	0
	-15.5	0.050784	-0.03515	0.05469	0.191408	0.093752	0.132815	-0.0039	-0.00781	-0.04297	-0.10156	0	0	0	0	0	0	0	0	0	0
	-15.4	-0.07031	-0.0664	0.066408	0.160166	0.078126	0.121105	-0.0703	-0.02343	-0.03905	-0.09765	0	0	0	0	0	0	0	0	0	0
	-15.3	0.058601	-0.00586	0.078133	0.154301	0.046883	0.107428	-0.06445	-0.04101	-0.02538	-0.10351	0	0	0	0	0	0	0	0	0	0
	-15.2	0.099611	-0.03125	0.099611	0.19531	0.095705	0.085935	-0.03906	-2.4e-06	-0.04297	-0.09375	0	0	0	0	0	0	0	0	0	0
	-15.1	0.171877	-0.05079	0.109377	0.226554	0.066408	0.128893	-0.00391	0.046861	-0.01954	-0.03907	0	0	0	0	0	0	0	0	0	0
	-15	0.218746	-0.08984	0.164059	0.238286	0.105465	0.140624	-0.01953	0.070312	-0.02734	-0.03125	0	0	0	0	0	0	0	0	0	0
	-14.9	0.128911	-0.00195	0.144536	0.267582	0.085943	0.193361	0.048832	0.076173	0.017579	-0.00586	0	0	0	0	0	0	0	0	0	0
	-14.8	0.20899	0.050783	0.193365	0.238283	0.126959	0.281253	0.117189	0.097659	0.02344	2.98e-06	0	0	0	0	0	0	0	0	0	0
	-14.7	0.226563	0.056642	0.179688	0.216798	0.128907	0.244142	0.130861	0.091798	0.001954	-0.01367	0	0	0	0	0	0	0	0	0	0
	-14.6	0.158194	-0.04688	0.150382	0.195311	0.091788	0.179693	-0.03125	0.039068	-0.07421	-0.06641	0	0	0	0	0	0	0	0	0	0
	-14.5	0.07421	-0.11328	0.066398	0.124998	0.007804	0.050787	-0.13281	5.36e-06	-0.11718	-0.13281	0	0	0	0	0	0	0	0	0	0
	-14.4	-0.03125	-0.09766	0.015623	0.132811	-0.06641	0.136718	-0.08985	0.031249	-0.125	-0.13672	0	0	0	0	0	0	0	0	0	0
	-14.3	0.050779	-0.0918	0.027342	0.158199	-0.07813	0.193347	0.119136	0.048816	-0.0879	-0.10353	0	0	0	0	0	0	0	0	0	0
	-14.2	0.072269	-0.10352	0.021487	0.177729	-0.05664	0.216791	0.16601	0.083979	-0.06055	-0.04493	0	0	0	0	0	0	0	0	0	0
	-14.1	0.060543	-0.15234	0.064449	0.226562	0.005855	0.175784	0.109374	0.05469	-0.09765	-0.08594	0	0	0	0	0	0	0	0	0	0
	-14	-0.07032	-0.08203	0.066402	0.19141	-0.03516	0.210937	0.113285	0.09375	-0.11719	-0.08984	0	0	0	0	0	0	0	0	0	0
	-13.9	-0.02343	-0.08789	0.062503	0.177737	-0.03515	0.193367	0.201174	0.09571	-0.08788	-0.08398	0	0	0	0	0	0	0	0	0	0
	-13.8	0.021482	-0.11328	0.052732	0.136715	-0.05274	0.089853	0.132809	8.94e-06	-0.09765	-0.10546	0	0	0	0	0	0	0	0	0	0
	-13.7	0.04686	-0.13867	0.003891	0.087889	-0.09767	0.087889	0.10742	-0.07617	-0.14258	-0.14258	0	0	0	0	0	0	0	0	0	0
	-13.6	-0.05274	-0.16406	0.001949	0.011718	-0.13086	0.101559	0.078124	-0.13672	-0.15625	-0.17578	0	0	0	0	0	0	0	0	0	0
	-13.5	-0.08594	-0.16992	2.38e-06	-0.0371	-0.15625	0.166017	0.060553	-0.17383	-0.16601	-0.17773	0	0	0	0	0	0	0	0	0	0
	-13.4	-0.10742	-0.16797	-0.0371	-0.01953	-0.18554	0.113285	0.046874	-0.20312	-0.10547	-0.11719	0	0	0	0	0	0	0	0	0	0
	-13.3	-0.12891	-0.19728	-0.03125	-0.00978	-0.16407	0.076175	0.048818	-0.18554	-0.11133	-0.09179	0	0	0	0	0	0	0	0	0	0
	-13.2	-0.2637	-0.30273	-0.04104	-0.08007	-0.17385	-0.04492	-0.05664	-0.25976	-0.20898	-0.20898	0	0	0	0	0	0	0	0	0	0
	-13.1	-0.35743	-0.29297	-0.16602	-0.17187	-0.29493	-0.11718	-0.125	-0.24999	-0.30859	-0.3125	0	0	0	0	0	0	0	0	0	0
	-13	-0.39844	-0.32032	-0.25781	-0.16407	-0.39844	-0.1875	-0.13282	-0.28907	-0.28125	-0.3086	0	0	0	0	0	0	0	0	0	0
	-12.9	-0.32032	-0.32421	-0.27735	-0.25781	-0.38672	-0.19923	-0.14843	-0.36329	-0.25782	-0.32421	0	0	0	0	0	0	0	0	0	0
	-12.8	-0.34764	-0.2617	-0.23045	-0.17577	-0.37498	-0.11329	-0.11717	-0.31251	-0.19532	-0.26563	0	0	0	0	0	0	0	0	0	0
	-12.7	-0.26949	-0.1543	-0.13277	-0.03711	-0.27731	0.072267	0.013673	-0.1543	-0.06836	-0.1582	0	0	0	0	0	0	0	0	0	0
	-12.6	-0.18553	-0.01172	0.052748	0.078125	-0.14256	0.136721	0.113281	-0.05469	0.007814	-0.07422	0	0	0	0	0	0	0	0	0	0
	-12.5	-0.03906	0.019523	0.179686	0.039054	-0.07813	0.08594	0.148429	-0.07812	2.68e-06	-0.05078	0	0	0	0	0	0	0	0	0	0
	-12.4	-0.12891	0.001956	0.128898	-0.0332	-0.12501	0.009765	0.099612	-0.05664	-0.02539	-0.0957	0	0	0	0	0	0	0	0	0	0
	-12.3	-0.13476	0.015632	0.025397	0.011726	-0.25195	0.019534	0.085944	-0.05078	0.011721	-0.07031	0	0	0	0	0	0	0	0	0	0
	-12.2	-0.12108	0.003907	-0.03514	0.039063	-0.19139	0.03125	0.105469	-0.00781	0.019532	-0.03906	0	0	0	0	0	0	0	0	0	0
	-12.1	-0.03906	-0.00976	-0.0039	0.060553	-0.11718	0.013668	0.189459	0.005855	0.064449	0.005865	0	0	0	0	0	0	0	0	0	0
	-12	-0.11912	0.091788	0.041032	0.06835	-0.08787	0.072262	0.267569	0.087887	0.162106	0.091793	0	0	0	0	0	0	0	0	0	0
	-11.9	-0.05274	0.048815	0.181632	0.056628	-0.04493	0.08398	0.22069	0.087886	0.123042	0.025378	0	0	0	0	0	0	0	0	0	0
	-11.8	-0.03322	-0.00978	0.173807	-0.03712	-0.09182	0.080083	0.103503	-0.00195	0.013677	-0.07226	0	0	0	0	0	0	0	0	0	0
	-11.7	-0.08401	-0.07227	0.16208	-0.16211	-0.22073	-0.05273	0.017579	-0.11523	-0.0918	-0.1543	0	0	0	0	0	0	0	0	0	0
	-11.6	-0.23242	0.04102	0.060554	-0.13085	-0.23632	0.021489	0.025395	-0.07617	-0.04101	-0.11132	0	0	0	0	0	0	0	0	0	0
	-11.5	-0.16601	0.039067	0.044927	-0.08593	-0.1582	0.015626	4.17e-06	-0.10156	0.003907	-0.10937	0	0	0	0	0	0	0	0	0	0
	-11.4	-0.09375	0.044924	-0.03906	-0.04883	-0.1914	0.025394	0.103518	-0.06836	0.025394	-0.12304	0	0	0	0	0	0	0	0	0	0
	-11.3	-0.0332	-0.0254	-0.01367	-0.01368	-0.19336	-0.0957	0.044917	-0.08399	-0.02539	-0.13086	0	0	0	0	0	0	0	0	0	0
	-11.2	-0.06837	-0.02735	0.001944	-0.09766	-0.07618	-0.10547	-0.13672	-0.08203	-0.01172	-0.14063	0	0	0	0	0	0	0	0	0	0
	-11.1	-0.19141	-0.00586	0.007812	-0.08398	-0.05859	-0.04883	-0.18554	-0.09571	-0.0293	-0.12304	0	0	0	0	0	0	0	0	0	0
	-11	-0.19725	0.099609	-0.00585	0.017578	-0.0371	0.080077	-0.09961	0.021483	-0.00977	-0.11524	0	0	0	0	0	0	0	0	0	0
	-10.9	-0.09961	0.066411	0.064453	0.031255	-0.03711	0.031255	0.003911	-0.0039	-0.07812	-0.11328	0	0	0	0	0	0	0	0	0	0
	-10.8	-0.05078	0.052732	0.011724	0.005857	-0.04296	0.048829	-0.15821	-0.00586	-0.06836	-0.11133	0	0	0	0	0	0	0	0	0	0
	-10.7	-0.07227	0.046875	0.017572	-0.05078	-0.00587	0.011719	-0.24609	-0.0625	-0.07031	-0.09766	0	0	0	0	0	0	0	0	0	0
	-10.6	-0.08594	0.056648	0.015625	-0.02148	0.042969	-0.01367	-0.56445	-0.08398	-0.06836	-0.09179	0	0	0	0	0	0	0	0	0	0
	-10.5	-0.05663	0.099608	0.076187	0.052733	0.013687	0.064454	-0.27539	-0.01758	-0.04883	-0.0293	0	0	0	0	0	0	0	0	0	0
	-10.4	0.021483	0.072257	0.154295	0.017569	0.080077	0.068356	0.033194	-0.05274	-0.07227	0.001944	0	0	0	0	0	0	0	0	0	0
	-10.3	-0.01369	0.035155	0.154283	-0.06641	0.048814	0.050781	0.117186	-0.08594	-0.08984	0.031249	0	0	0	0	0	0	0	0	0	0
	-10.2	-0.08985	0.093746	0.070311	-0.05469	-1.8e-06	0.039059	0.105465	-0.0586	-0.09375	0.08984	0	0	0	0	0	0	0	0	0	0
	-10.1	-0.08203	0.11915	0.070318	-0.00976	-0.02343	0.001959	0.349619	-0.00195	-0.12695	0.064462	0	0	0	0	0	0	0	0	0	0
	-9.99998	-0.02147	0.134761	0.072278	-0.00196	-0.01757	0.052734	0.095699	0.05664	0.005859	0.083984	0	0	0	0	0	0	0	0	0	0
	-9.89999	0.033199	0.087883	0.111324	-0.02149	-0.02539	0.072264	0.103508	0.056639	-0.01367	0.103508	0	0	0	0	0	0	0	0	0	0
	-9.79999	-0.01368	0.058591	0.083971	-0.07422	0.00194	0.046874	0.062497	0.003906	-0.03906	0.128906	0	0	0	0	0	0	0	0	0	0
	-9.69998	-0.05469	0.035156	0.058588	-0.05469	-0.01172	0.023437	0.050781	-3e-07	-0.03906	0.097656	0	0	0	0	0	0	0	0	0	0
	-9.59999	-0.03906	0.019529	0.11719	-0.14063	0.019533	0.05469	0.042967	0.019534	-0.04297	0.042967	0	0	0	0	0	0	0	0	0	0
	-9.49998	-0.06251	-0.01953	0.113275	-0.14062	-0.01173	0.070314	0.011719	-0.03125	-0.03515	-0.00781	0	0	0	0	0	0	0	0	0	0
	-9.39999	-0.06641	0.007814	0.058594	-0.0664	-0.02344	0.085936	0.023439	-0.01953	0.011717	0.015626	0	0	0	0	0	0	0	0	0	0
	-9.29999	-0.07421	0.035158	0.042974	1.79e-06	-0.00781	0.078126	0.046877	0.019532	0.04297	0.007814	0	0	0	0	0	0	0	0	0	0
	-9.19998	-0.03515	0.015623	0.062502	-0.00781	-0.00781	0.089841	0.082029	0.07031	0.062498	-0.01953	0	0	0	0	0	0	0	0	0	0
	-9.09999	-0.0039	0.031248	0.070317	0.050779	0.007817	0.125002	0.10156	0.066408	0.078127	-2.1e-06	0	0	0	0	0	0	0	0	0	0
	-8.99998	0.019525	0.060542	0.136713	0.037105	0.050775	0.142579	0.087886	0.017579	0.076173	-0.02539	0	0	0	0	0	0	0	0	0	0
	-8.89999	-0.03711	0.027347	0.08398	-0.03515	0.009761	0.093751	0.039065	1.19e-06	0.07422	-0.05468	0	0	0	0	0	0	0	0	0	0
	-8.79999	-0.07812	0.050779	0.058599	-0.10938	-0.07031	0.117185	0.062498	0.023435	0.066404	-0.05078	0	0	0	0	0	0	0	0	0	0
	-8.69998	-0.03516	0.015625	0.066404	-0.11328	-0.08594	0.113281	0.054688	-0.02734	0.0625	-0.125	0	0	0	0	0	0	0	0	0	0
	-8.59999	-0.05078	0.009764	0.074219	-0.05274	-0.02344	0.134766	0.072264	0.033203	0.052734	-0.21289	0	0	0	0	0	0	0	0	0	0
	-8.49998	-0.05664	0.023444	0.064449	-0.00781	0.013668	0.128904	0.058601	0.007811	-0.02344	-0.23828	0	0	0	0	0	0	0	0	0	0
	-8.39999	-0.03906	0.068366	0.054694	0.005866	6.85e-06	0.169921	0.119147	0.068358	-0.04492	-0.18163	0	0	0	0	0	0	0	0	0	0
	-8.29999	0.044937	0.12695	0.107437	0.068357	0.037124	0.212891	0.177732	0.080079	0.017579	-0.12695	0	0	0	0	0	0	0	0	0	0
	-8.19998	0.060541	0.093751	0.150385	0.062501	0.107416	0.191407	0.144532	0.078126	0.023438	-0.15234	0	0	0	0	0	0	0	0	0	0
	-8.09999	0.031244	0.046873	0.136713	0.00781	0.062494	0.160155	0.082029	0.042968	0.027343	-0.20313	0	0	0	0	0	0	0	0	0	0
	-7.99998	0.00781	0.033204	0.085935	0.017579	0.046872	0.158203	0.095704	0.060547	-0.11133	-0.20898	0	0	0	0	0	0	0	0	0	0
	-7.89999	0.017579	0.052729	0.068361	0.017573	0.044923	0.150388	0.142573	0.048826	-0.09571	-0.14258	0	0	0	0	0	0	0	0	0	0
	-7.79999	0.041007	0.035155	0.04882	0.011718	0.013664	0.132814	0.121093	-0.01953	-0.15625	-0.14453	0	0	0	0	0	0	0	0	0	0
	-7.69998	0.019527	0.021486	0.031246	-0.02148	0.02734	0.091798	0.095704	-0.04101	-0.16211	-0.12305	0	0	0	0	0	0	0	0	0	0
	-7.59999	0.01758	0.039062	-0.00976	0.019531	0.021486	0.109374	0.144531	-0.02344	-0.21094	-0.08984	0	0	0	0	0	0	0	0	0	0
	-7.49998	0.039063	0.054686	0.019532	0.023436	0.074219	0.101562	0.121093	-0.03125	-0.17578	-0.05469	0	0	0	0	0	0	0	0	0	0
	-7.39999	0.035155	0.03906	-1.2e-06	0.003904	0.015624	0.093751	0.117185	-0.06641	-0.11719	-0.05469	0	0	0	0	0	0	0	0	0	0
	-7.29999	-0.00391	0.035161	-0.01172	-0.01171	-0.01172	0.054693	0.058598	-0.08203	-0.16015	-0.08984	0	0	0	0	0	0	0	0	0	0
	-7.19998	-0.04687	0.015625	-0.0664	-0.02344	-0.03125	0.066407	0.082032	-0.07812	-0.11328	-0.06641	0	0	0	0	0	0	0	0	0	0
	-7.09999	-0.03516	0.015626	-0.05078	-0.03516	0.035156	0.066406	0.113282	-0.09766	-0.11328	-0.03125	0	0	0	0	0	0	0	0	0	0
	-6.99998	-0.01953	-2.1e-06	-0.03125	-0.04688	0.035159	0.04297	0.07031	-0.13672	-0.00391	-0.00391	0	0	0	0	0	0	0	0	0	0
	-6.89999	-0.03516	-0.00195	-0.01953	-0.04101	0.035154	-0.00585	0.009767	-0.06445	-0.05273	-0.00586	0	0	0	0	0	0	0	0	0	0
	-6.79999	-0.06055	0.031246	-0.03711	-0.03125	-0.02539	0.01562	0.015621	-0.09766	-0.01172	0.035151	0	0	0	0	0	0	0	0	0	0
	-6.69998	-0.02735	0.013673	-0.01172	-0.04883	-3e-06	-0.00976	0.021486	-0.10351	0.056642	0.005861	0	0	0	0	0	0	0	0	0	0
	-6.59999	-0.00976	0.048826	-0.0332	-0.03711	-0.06445	-0.00586	0.04492	-0.10742	0.072263	0.033201	0	0	0	0	0	0	0	0	0	0
	-6.49998	0.005858	0.009765	-0.03711	-0.04492	-0.02149	-0.00195	0.02539	-0.04883	-0.01367	0.017581	0	0	0	0	0	0	0	0	0	0
	-6.39999	-0.02148	5.96e-07	-0.06055	-0.02344	-0.04492	-0.00391	0.039063	-0.04688	-0.03516	0.015626	0	0	0	0	0	0	0	0	0	0
	-6.29999	-0.02343	0.025392	-0.0664	-0.04101	0.015628	0.013673	0.037111	-0.0293	-0.04101	0.052736	0	0	0	0	0	0	0	0	0	0
	-6.19998	0.01758	0.005859	-0.03711	-0.02148	0.029299	0.005859	0.017578	-0.01367	0.009765	0.072265	0	0	0	0	0	0	0	0	0	0
	-6.09999	0.009766	0.011719	0.001952	-0.02344	0.052734	0.003909	-0.00391	0.050781	-0.02734	0.03125	0	0	0	0	0	0	0	0	0	0
	-5.99998	0.00781	0.005858	-0.00391	0.005858	0.054685	-0.01758	0.009764	0.068361	-0.0332	-0.01758	0	0	0	0	0	0	0	0	0	0
	-5.89999	0.005858	-0.01758	-0.00977	-0.00195	0.037108	-0.00586	0.005858	0.076168	-0.00586	-0.00977	0	0	0	0	0	0	0	0	0	0
	-5.79999	0.037111	0.007811	-0.00586	0.015624	0.01758	0.003905	-0.00781	0.124999	0.054686	0.031249	0	0	0	0	0	0	0	0	0	0
	-5.69998	0.035154	0.015625	-0.00391	-0.01563	0.035154	0.019531	-0.05859	0.152344	0.03125	0.023438	0	0	0	0	0	0	0	0	0	0
	-5.59998	0.027344	0.017578	-0.02344	0.017578	0.039063	0.009766	-0.06836	0.115234	0.021484	-0.00195	0	0	0	0	0	0	0	0	0	0
	-5.5	0.013672	-0.0039	-0.00586	3.58e-06	0.017578	0.003906	-0.07031	0.082031	-6e-07	0.007816	0	0	0	0	0	0	0	0	0	0
	-5.39999	0.023441	0.023434	0.007816	0.015621	0.00391	0.035154	-0.06641	0.078123	0.031248	0.050779	0	0	0	0	0	0	0	0	0	0
	-5.29999	0.042965	0.037106	0.007809	0.017575	0.003903	0.041013	-0.08789	0.037106	0.025388	0.005856	0	0	0	0	0	0	0	0	0	0
	-5.19998	0.029297	0.007818	0.021485	0.054693	-0.01758	0.02735	-0.10546	0.015631	0.007818	0.003912	0	0	0	0	0	0	0	0	0	0
	-5.09998	0.003902	0.001953	-0.00782	0.025391	-0.03125	-0.00586	-0.09961	-0.01367	-0.01758	-0.02148	0	0	0	0	0	0	0	0	0	0
	-5	-0.00586	-0.00781	0.009766	0.019529	-0.04102	0.015626	-0.10938	-0.00781	0.003907	0.011717	0	0	0	0	0	0	0	0	0	0
	-4.89999	-1.8e-06	-0.01953	-0.01953	-0.01563	-0.01172	-0.0039	-0.15235	-0.01953	-0.01562	-0.03125	0	0	0	0	0	0	0	0	0	0
	-4.79999	-2.4e-06	-0.03711	-0.01563	-0.02929	-0.01953	-0.03711	-0.13867	-0.0332	-0.02929	-0.02929	0	0	0	0	0	0	0	0	0	0
	-4.69998	-0.0332	-0.05859	-0.03711	-0.01953	-0.04492	-0.05078	-0.10546	-0.05468	-0.03125	-0.04687	0	0	0	0	0	0	0	0	0	0
	-4.59998	-0.01172	-0.03711	-0.03125	-0.00586	-0.07813	-0.05273	-0.11133	-0.0293	-0.05273	-0.00586	0	0	0	0	0	0	0	0	0	0
	-4.5	-0.02539	-0.05469	0.001953	-0.01563	-0.09961	-0.05859	-0.10938	-0.03125	-0.03906	-0.01563	0	0	0	0	0	0	0	0	0	0
	-4.39999	-0.01953	-0.04101	-1.2e-06	0.001957	-0.0625	-0.04883	-0.09179	-0.01368	-0.04493	0.001949	0	0	0	0	0	0	0	0	0	0
	-4.29999	-0.04882	-0.04102	0.013676	0.03711	-0.06054	-0.02148	-0.0293	-0.02148	-0.00195	0.00586	0	0	0	0	0	0	0	0	0	0
	-4.19998	-0.02148	-0.01758	0.017579	0.060544	-0.02148	-0.03711	-0.03321	-0.00977	-0.00586	0.017576	0	0	0	0	0	0	0	0	0	0
	-4.09998	-0.01367	-0.00586	0.044926	0.068359	-0.01367	-0.0332	0.001953	-0.0293	0.021484	0.029297	0	0	0	0	0	0	0	0	0	0
	-4	0.005859	-0.00585	0.044922	0.02149	0.033203	0.001952	0.001958	-0.00586	0.013671	-0.00195	0	0	0	0	0	0	0	0	0	0
	-3.89999	-0.02929	0.039052	0.060552	0.007802	0.044927	0.027341	0.070302	0.011716	0.046873	0.03906	0	0	0	0	0	0	0	0	0	0
	-3.79999	0.015614	-0.00586	0.109364	0.041015	0.054677	0.021484	-0.01758	-0.0293	-0.0293	-0.01758	0	0	0	0	0	0	0	0	0	0
	-3.69998	-0.07618	0.039055	0.072262	0.035149	-0.00196	0.042961	-0.00391	-0.04298	-0.06641	0.007805	0	0	0	0	0	0	0	0	0	0
	-3.59998	-0.0039	0.037109	0.066416	0.029297	-0.05858	0.107422	0.068359	0.033203	-0.02148	0.005859	0	0	0	0	0	0	0	0	0	0
	-3.5	0.107422	-0.01563	0.072266	-0.03907	-0.01367	0.054708	0.113272	-0.05467	-0.04295	-0.0547	0	0	0	0	0	0	0	0	0	0
	-3.39999	-8.9e-06	-0.03907	-0.00782	0.003895	-0.04298	0.042963	0.121082	0.01562	-0.07422	-0.11329	0	0	0	0	0	0	0	0	0	0
	-3.29999	-0.02345	-0.08593	0.007801	-0.07812	0.01952	0.023445	0.074226	-0.08202	-0.16796	-0.14452	0	0	0	0	0	0	0	0	0	0
	-3.19998	-0.00781	-0.05274	-0.01953	-0.08789	-0.0625	-0.04883	0.103513	-0.06446	-0.07617	-0.13867	0	0	0	0	0	0	0	0	0	0
	-3.09998	0.017564	-0.16602	0.025376	-0.15039	0.060533	-0.18555	0.076172	-0.1543	-0.11133	-0.20117	0	0	0	0	0	0	0	0	0	0
	-3	0.162109	-0.30272	0.099609	-0.24803	0.001953	-0.31443	0.111341	-0.19333	0.056668	-0.18944	0	0	0	0	0	0	0	0	0	0
	-2.89999	0.314466	-0.13084	0.193372	-0.15038	-0.09569	-0.15824	0.119156	-0.12699	-0.02543	-0.03715	0	0	0	0	0	0	0	0	0	0
	-2.79999	0.419937	-0.0547	0.189469	-0.07033	0.119156	-0.23048	0.128894	-0.07423	-0.25392	-0.01564	0	0	0	0	0	0	0	0	0	0
	-2.69998	0.511713	-0.05861	0.031245	0.011699	0.148432	-0.33596	0.234355	-0.01174	-0.26955	-0.28908	0	0	0	0	0	0	0	0	0	0
	-2.59998	0.082061	0.041016	-0.10544	0.033203	0.078155	-0.36133	0.271484	0.052734	-0.07227	-0.26758	0	0	0	0	0	0	0	0	0	0
	-2.5	-0.0957	0.060513	0.146484	0.150357	0.330078	-0.03714	-0.08011	0.005831	-0.20901	-0.49417	0	0	0	0	0	0	0	0	0	0
	-2.39999	-0.0723	0.144599	0.005825	-0.03899	0.349575	0.160191	-0.37493	-0.21872	-0.53512	-0.19918	0	0	0	0	0	0	0	0	0	0
	-2.29999	-0.11712	0.130912	-0.34759	-0.37299	-0.28899	0.115287	-0.05659	-0.57612	0.209037	0.15435	0	0	0	0	0	0	0	0	0	0
	-2.19998	0.017554	-0.26171	-0.29495	-0.04296	0.130836	-0.27343	-0.13671	-0.26952	0.058601	0.07032	0	0	0	0	0	0	0	0	0	0
	-2.09998	0.26947	-0.48633	0.078064	0.251953	0.124939	-0.29102	-0.25977	-0.08398	-0.1543	-0.83398	0	0	0	0	0	0	0	0	0	0
	-2	-0.01367	0.107803	-0.23242	1.19374	-0.3457	-1.93841	1.63124	1.88971	-1.32123	-1.46251	0	0	0	0	0	0	0	0	0	0
	-1.89999	3.01015	-2.11855	-1.13438	-0.71621	-1.97813	-1.62525	3.75645	3.21069	-1.19166	-1.1565	0	0	0	0	0	0	0	0	0	0
	-1.79999	6.42442	-0.64664	-2.17324	-0.31851	-2.12637	0.33383	0.33383	0.775236	0.283049	0.872892	0	0	0	0	0	0	0	0	0	0
	-1.69998	-0.24799	-0.72264	-0.22845	0.19533	-0.33783	0.457048	0.433611	0.722673	0.144548	0.472673	0	0	0	0	0	0	0	0	0	0
	-1.59998	-0.02738	-0.10938	-0.63285	-0.84375	-0.53129	-0.17969	-0.19141	0.023438	0.238281	1.24609	0	0	0	0	0	0	0	0	0	0
	-1.5	-0.68359	-0.60946	-0.82031	-0.62502	-1.07813	-0.13672	0.17967	0.023438	0.238281	0.624916	0	0	0	0	0	0	0	0	0	0
	-1.39999	-0.68359	-0.54099	-0.35939	-0.53915	-0.26955	0.410156	0.119171	0.14097	0.269531	0.814484	0	0	0	0	0	0	0	0	0	0
	-1.29999	-0.68359	-0.54099	-0.35939	0.095734	-0.02937	0.552765	-0.19141	0.023438	0.435577	1.24609	0	0	0	0	0	0	0	0	0	0
	-1.19998	-0.89455	-0.10938	-0.08602	0.095734	0.003822	0.552765	0.119171	0.023438	0.435577	1.24609	0	0	0	0	0	0	0	0	0	0
	-1.09998	-0.68741	-0.10938	-0.08602	0.095734	0.003822	0.410156	0.17967	0.14097	0.269531	0.814484	0	0	0	0	0	0	0	0	0	0
	-1	-0.68359	0.113446	-0.35939	0.095734	-0.01953	-0.13672	0.17967	0.238281	0.238281	0.624916	0	0	0	0	0	0	0	0	0	0
	-0.89999	-0.6778	0.29722	-0.35939	0.302771	-0.01953	-0.13672	0.119171	0.238281	0.046875	0.351563	0	0	0	0	0	0	0	0	0	0
	-0.79999	-0.62118		-0.08602		-0.00976						0	0	0	0	0	0	0	0	0	0
	-0.69998											0	0	0	0	0	0	0	0	0	0
	-0.59998											0	0	0	0	0	0	0	0	0	0
	-0.5											0	0	0	0	0	0	0	0	0	0
	-0.39999											0	0	0	0	0	0	0	0	0	0
	-0.29999											0	0	0	0	0	0	0	0	0	0
	-0.19998											0	0	0	0	0	0	0	0	0	0
	-0.09998											0	0	0	0	0	0	0	0	0	0
	0											0	0	0	0	0	0	0	0	0	0
	0.100006											0	0.91435	0	0.218849	0	0.054167	0.028164	0.01451	0.007583	0.003683
	0.200012											1.98487	1.8082	0.45169	0.436433	0.10587	0.108249	0.056303	0.029012	0.015164	0.007365
	0.300018											3.88203	2.682	0.898249	0.652759	0.211424	0.162245	0.084418	0.043507	0.022742	0.011046
	0.400024											5.69537	3.53594	1.33973	0.867769	0.316664	0.21614	0.112499	0.057989	0.030316	0.014725
	0.5											7.42807	4.371	1.77607	1.0816	0.421558	0.269967	0.140565	0.072469	0.037889	0.018404
	0.600006											9.08472	5.18733	2.20759	1.2942	0.526172	0.323708	0.168606	0.086941	0.045459	0.022082
	0.700012											10.6682	5.98535	2.6342	1.50557	0.630474	0.377365	0.196623	0.101406	0.053027	0.025759
	0.800018											12.1817	6.76548	3.05596	1.71571	0.734465	0.430938	0.224615	0.115863	0.060592	0.029435
	0.900024											13.6283	7.52788	3.47294	1.92458	0.838147	0.48441	0.252574	0.130308	0.068152	0.033109
	1											15.0106	8.27341	3.88505	2.1323	0.941488	0.537814	0.280517	0.144749	0.075712	0.036784
	1.10001											16.3322	9.00223	4.29261	2.33883	1.04455	0.591133	0.308436	0.159184	0.083269	0.040457
	1.20001											17.5954	9.7147	4.69553	2.54415	1.14731	0.644369	0.336331	0.173611	0.090824	0.044129
	1.30002											18.8028	10.4112	5.09388	2.7483	1.24976	0.697521	0.364201	0.18803	0.098376	0.047801
	1.40002											19.9568	11.0919	5.4877	2.9512	1.35191	0.750573	0.392038	0.202437	0.105923	0.05147
	1.5											21.0596	11.7575	5.87693	3.15299	1.45372	0.803558	0.41986	0.216842	0.11347	0.05514
	1.60001											22.1139	12.4082	6.26186	3.35361	1.55526	0.856459	0.447657	0.231238	0.121014	0.058809
	1.70001		11.3945		3.36328		0.976558	0.505889	0.113277	-0.05275	0.038995	23.1216	13.0442	6.64241	3.55307	1.6565	0.909276	0.47543	0.245628	0.128555	0.062476
	1.80002	19.9727	12.1679	6.31643	3.61717	1.86721	1.10154	0.554667	0.195292	-0.01174	0.042948	24.0849	13.6661	7.01864	3.75138	1.75743	0.962011	0.503179	0.260009	0.136094	0.066143
	1.90002	20.9961	12.8652	6.81252	3.86914	2.00002	1.17383	0.564453	0.248047	0.037109	0.042948	25.0055	14.2738	7.3906	3.94848	1.85806	1.01465	0.530895	0.274379	0.143628	0.069808
	2	21.8457	13.4414	7.2793	4.07032	2.08789	1.27343	0.578127	0.3203	0.113269	0.042948	25.8852	14.868	7.75822	4.14451	1.95837	1.06722	0.558595	0.288746	0.151162	0.073473
	2.10001	22.7891	13.9961	7.76172	4.22266	2.15625	1.3203	0.580068	0.367179	0.15038	0.042948	26.7263	15.449	8.12178	4.3394	2.0584	1.1197	0.586271	0.303105	0.158693	0.077137
	2.20001	23.5938	14.5547	8.21875	4.34765	2.24219	1.34765	0.593743	0.386712	0.156241	0.011712	27.5303	16.0169	8.4812	4.53316	2.15814	1.1721	0.613923	0.317457	0.166222	0.0808
	2.30002	24.418	15.1309	8.65625	4.56835	2.28906	1.40038	0.593743	0.423818	0.164056	-0.00391	28.2987	16.572	8.83654	4.72581	2.25758	1.22442	0.641551	0.331801	0.173748	0.084462
	2.40002	25.1465	15.6914	9.07618	4.84375	2.3379	1.46484	0.625	0.472656	0.164063	-0.00391	29.0332	17.1146	9.18785	4.91728	2.35672	1.27665	0.669147	0.346134	0.181269	0.088122
	2.5	25.8477	16.2559	9.30469	5.08789	2.46875	1.52148	0.677734	0.48632	0.181632	0.013671	29.735	17.6451	9.53506	5.1077	2.45554	1.3288	0.696726	0.360463	0.18879	0.091782
	2.60001	26.5879	16.7871	9.49414	5.30274	2.62695	1.57617	0.701179	0.490229	0.19726	0.001948	30.406	18.1638	9.87843	5.29703	2.5541	1.38088	0.724282	0.374785	0.196308	0.095441
	2.70001	27.291	17.2852	9.7129	5.51562	2.68946	1.67187	0.742182	0.499995	0.226557	-0.01172	31.0473	18.6708	10.2179	5.48526	2.65236	1.43287	0.751813	0.3891	0.203824	0.099099
	2.80002	27.8477	17.752	9.92579	5.74413	2.8047	1.74804	0.775385	0.501948	0.224604	-0.00586	31.6603	19.1664	10.5535	5.6724	2.75033	1.48478	0.779321	0.403406	0.211337	0.102757
	2.90002	28.1855	18.1816	10.2168	5.9707	2.92383	1.83008	0.783203	0.486328	0.236328	0.005859	32.2463	19.6508	10.8853	5.8584	2.848	1.53659	0.806796	0.417702	0.218845	0.106412
	3	28.998	18.5859	10.5762	6.21485	3.04883	1.91406	0.808599	0.480463	0.242182	0.027349	32.8061	20.1245	11.2132	6.04338	2.94536	1.58834	0.834255	0.431994	0.226352	0.110067
	3.10001	29.5391	19.0078	10.9844	6.42188	3.17969	1.99999	0.847662	0.480463	0.246088	0.027338	33.3414	20.5876	11.5375	6.22729	3.04245	1.64	0.861691	0.446278	0.233858	0.113722
	3.20001	30.0117	19.4531	11.3789	6.62109	3.32032	2.07812	0.906243	0.457024	0.300774	0.05468	33.8531	21.0402	11.8582	6.41015	3.13926	1.69158	0.889102	0.460555	0.24136	0.117375
	3.30002	30.5195	19.8535	11.7969	6.82617	3.48828	2.14648	0.947264	0.423826	0.314451	0.041014	34.3421	21.4827	12.1752	6.59194	3.23578	1.74309	0.91649	0.474825	0.24886	0.121028
	3.40002	31.0098	20.2715	12.1504	7.02539	3.61133	2.21289	0.978516	0.435547	0.322266	0.060547	34.8095	21.9152	12.4885	6.77263	3.33201	1.79449	0.943845	0.489083	0.256355	0.124678
	3.5	31.498	20.707	12.4746	7.23438	3.73633	2.25	1	0.429684	0.316403	0.074222	35.2562	22.3381	12.7982	6.95233	3.42792	1.84583	0.971185	0.503338	0.26385	0.128329
	3.60001	31.8672	21.1699	12.8203	7.44728	3.85157	2.30663	1.0254	0.419915	0.314447	0.064447	35.6832	22.7515	13.1045	7.13099	3.52358	1.89709	0.998501	0.517585	0.271342	0.131979
	3.70001	32.209	21.6133	13.166	7.64843	3.9629	2.39452	1.06249	0.468743	0.332024	0.089837	36.0914	23.1556	13.4074	7.30861	3.61895	1.94827	1.02579	0.531825	0.278832	0.135628
	3.80002	32.543	21.9551	13.5391	7.82617	4.10547	2.45898	1.10742	0.478511	0.30273	0.107417	36.4815	23.5507	13.7067	7.48521	3.71404	1.99937	1.05306	0.546058	0.286319	0.139276
	3.90002	32.8418	22.2832	13.8379	8.01758	4.20508	2.55273	1.13867	0.498047	0.310547	0.111328	36.8544	23.9368	14.0027	7.66074	3.80884	2.05037	1.0803	0.560279	0.293801	0.142922
	4	33.1426	22.6016	14.1816	8.22657	4.31445	2.60937	1.17188	0.523436	0.285154	0.121099	37.2107	24.3144	14.2952	7.8353	3.90334	2.1013	1.10752	0.574496	0.301283	0.146568
	4.10001	33.4609	22.9531	14.4688	8.42188	4.39454	2.65234	1.22657	0.539058	0.308589	0.136714	37.5514	24.6834	14.5846	8.00886	3.99758	2.15216	1.13471	0.588707	0.308763	0.150213
	4.20001	33.8164	23.2715	14.7969	8.59179	4.49219	2.69726	1.27929	0.564451	0.333982	0.146482	37.877	25.0443	14.8705	8.18141	4.09154	2.20294	1.16189	0.60291	0.316239	0.153857
	4.30002	34.127	23.5918	15.0957	8.76758	4.58399	2.75976	1.30664	0.580076	0.353514	0.162108	38.1883	25.397	15.1533	8.35297	4.18522	2.25363	1.18904	0.617105	0.323714	0.1575
	4.40002	34.4668	23.9043	15.3457	8.92773	4.66992	2.79883	1.33008	0.607422	0.365234	0.166016	38.4857	25.7417	15.4329	8.52348	4.27862	2.30423	1.21616	0.631289	0.331183	0.161141
	4.5	34.7676	24.2656	15.5957	9.08594	4.76758	2.83203	1.34766	0.613281	0.382813	0.167969	38.77	26.0787	15.7091	8.69305	4.37171	2.35477	1.24326	0.64547	0.338652	0.164783
	4.60001	34.9766	24.6074	15.8242	9.26758	4.85156	2.90039	1.37305	0.626953	0.373047	0.169922	39.0418	26.4083	15.9824	8.86165	4.46456	2.40523	1.27034	0.659643	0.346118	0.168423
	4.70001	35.1777	24.875	16.0801	9.42969	4.95508	2.93359	1.41016	0.640626	0.351564	0.16797	39.3015	26.7304	16.2525	9.02928	4.55713	2.45561	1.29739	0.673809	0.353582	0.172063
	4.80002	35.4102	25.1543	16.3359	9.63867	5.05469	3.01758	1.43164	0.677733	0.365233	0.169921	39.5498	27.0453	16.5196	9.19593	4.64942	2.50591	1.32442	0.687967	0.361043	0.175701
	4.90002	35.6855	25.4258	16.6035	9.83203	5.16211	3.0625	1.47656	0.710938	0.367188	0.179688	39.7871	27.3531	16.7836	9.36157	4.74144	2.55611	1.35142	0.702114	0.3685	0.179338
	5	35.9336	25.709	16.832	9.99805	5.26172	3.11914	1.49023	0.716795	0.365233	0.189453	40.0139	27.654	17.0445	9.5263	4.83316	2.60625	1.37841	0.716258	0.375956	0.182974
	5.10001	36.1699	25.998	17.0957	10.1699	5.38867	3.1582	1.5332	0.740233	0.357421	0.193358	40.2307	27.9482	17.3026	9.69008	4.92463	2.65631	1.40537	0.730394	0.383409	0.18661
	5.20001	36.4316	26.2695	17.3301	10.3477	5.50195	3.22656	1.58203	0.753906	0.363281	0.210937	40.438	28.2358	17.5577	9.85291	5.01583	2.70629	1.4323	0.744523	0.39086	0.190245
	5.30002	36.6875	26.5508	17.582	10.5078	5.61719	3.29296	1.61718	0.773433	0.382808	0.226558	40.636	28.517	17.81	10.0148	5.10675	2.7562	1.45922	0.758645	0.398309	0.193879
	5.40002	36.9297	26.8203	17.8203	10.6602	5.74219	3.32031	1.66406	0.796875	0.390625	0.25	40.8254	28.7917	18.0593	10.1757	5.19741	2.80601	1.4861	0.772755	0.405752	0.19751
	5.5	37.1719	27.0703	18.0742	10.8086	5.86328	3.35938	1.69532	0.824219	0.421875	0.261726	41.0063	29.0604	18.3058	10.3357	5.28777	2.85575	1.51296	0.786862	0.413195	0.201142
	5.60001	37.4063	27.3477	18.2969	10.9844	5.98438	3.44531	1.75	0.859375	0.445313	0.277344	41.1792	29.323	18.5495	10.4948	5.37788	2.90542	1.53981	0.800962	0.420636	0.204773
	5.70001	37.6445	27.6328	18.5508	11.1562	6.13281	3.50391	1.78516	0.890626	0.457032	0.285157	41.3445	29.5798	18.7905	10.653	5.46773	2.95501	1.56663	0.815054	0.428074	0.208404
	5.80002	37.8594	27.8789	18.7734	11.3047	6.26953	3.5625	1.79688	0.902346	0.480471	0.292971	41.5026	29.8308	19.0287	10.8103	5.55731	3.00452	1.59342	0.829139	0.43551	0.212033
	5.90002	38.0508	28.1113	18.9844	11.4707	6.37891	3.60742	1.81836	0.919922	0.494141	0.298828	41.6536	30.0761	19.2642	10.9666	5.64663	3.05394	1.62019	0.843212	0.44294	0.21566
	6	38.2285	28.3535	19.209	11.748	6.48633	3.66992	1.85352	0.935549	0.498049	0.302736	41.7979	30.316	19.497	11.1221	5.73565	3.1033	1.64694	0.857282	0.450371	0.219287
	6.10001	38.4082	28.5605	19.4434	12.002	6.60742	3.74804	1.89258	0.970701	0.521483	0.314451	41.9359	30.5505	19.7272	11.2766	5.82443	3.15258	1.67366	0.871345	0.457798	0.222913
	6.20001	38.5762	28.7012	19.666	12.1348	6.70899	3.80273	1.91992	1.00195	0.544921	0.318359	42.0678	30.7797	19.9548	11.4303	5.91295	3.20178	1.70036	0.885401	0.465224	0.226539
	6.30002	38.748	28.8359	19.8574	12.2148	6.83399	3.85156	1.95703	1.01953	0.550782	0.304689	42.1938	31.0038	20.1798	11.5831	6.0012	3.2509	1.72704	0.899449	0.472646	0.230163
	6.40002	38.9141	28.9277	20.0625	12.3379	6.92969	3.93164	1.98633	1.04883	0.572266	0.302734	42.3143	31.2228	20.4022	11.7349	6.08919	3.29993	1.75369	0.913486	0.480064	0.233786
	6.5	39.0957	29.2578	20.2988	12.4375	7.0293	4.01953	2.02344	1.08203	0.585938	0.300781	42.4295	31.437	20.6221	11.8859	6.1769	3.3489	1.78032	0.927519	0.487482	0.237408
	6.60001	39.2773	29.4883	20.5117	12.6016	7.11719	4.09765	2.05469	1.10937	0.593749	0.296874	42.5395	31.6464	20.8395	12.036	6.26436	3.39779	1.80693	0.941545	0.494897	0.24103
	6.70001	39.4375	29.7773	20.7148	12.7539	7.22266	4.17578	2.07031	1.12109	0.60547	0.300782	42.6448	31.851	21.0544	12.1853	6.35157	3.4466	1.83352	0.955564	0.502309	0.244651
	6.80002	39.5703	29.8809	20.8984	12.9473	7.32031	4.24805	2.0957	1.1543	0.619139	0.310545	42.7453	32.0511	21.2669	12.3337	6.43852	3.49534	1.86008	0.969576	0.509719	0.248271
	6.90002	39.752	29.9277	21.123	13.1035	7.42773	4.31445	2.13086	1.17383	0.634766	0.298828	42.8414	32.2466	21.477	12.4812	6.52521	3.54399	1.88662	0.983576	0.517124	0.251889
	7	39.916	30.0801	21.3262	13.252	7.51367	4.38086	2.16602	1.21289	0.646485	0.310549	42.9333	32.4378	21.6847	12.6279	6.61161	3.59257	1.91313	0.997573	0.524529	0.255507
	7.10001	40.002	30.3984	21.541	13.3945	7.62305	4.42578	2.20313	1.24609	0.667968	0.320312	43.0211	32.6247	21.89	12.7738	6.69778	3.64108	1.93963	1.01156	0.531931	0.259124
	7.20001	40.1211	30.6309	21.7422	13.5488	7.73438	4.48242	2.24023	1.2793	0.685547	0.326172	43.105	32.8075	22.093	12.9188	6.7837	3.68951	1.9661	1.02554	0.539331	0.26274
	7.30002	40.2129	30.7773	21.9551	13.6875	7.86914	4.52344	2.25	1.29297	0.691409	0.316409	43.1853	32.9861	22.2937	13.063	6.86936	3.73786	1.99254	1.03952	0.546728	0.266355
	7.40002	40.293	30.9395	22.1328	13.8027	7.94531	4.59961	2.29492	1.31445	0.712891	0.322266	43.2619	33.1606	22.4922	13.2063	6.95476	3.78613	2.01896	1.05348	0.55412	0.269968
	7.5	40.3965	31.0957	22.3223	13.9746	8.05664	4.67774	2.33398	1.33398	0.740235	0.330078	43.3352	33.3314	22.6883	13.3488	7.03989	3.83433	2.04536	1.06744	0.561512	0.273581
	7.60001	40.4902	31.2461	22.498	14.1523	8.1582	4.74609	2.35938	1.36328	0.746094	0.328126	43.4053	33.4982	22.8822	13.4904	7.12479	3.88245	2.07174	1.0814	0.568901	0.277194
	7.70001	40.5703	31.4199	22.6797	14.3105	8.26172	4.82617	2.39648	1.40039	0.759765	0.349609	43.4722	33.6614	23.074	13.6313	7.20943	3.93051	2.09809	1.09534	0.576288	0.280805
	7.80002	40.6582	31.5625	22.877	14.4883	8.36133	4.85938	2.41797	1.41797	0.750001	0.347657	43.5362	33.8208	23.2635	13.7714	7.29382	3.97848	2.12443	1.10928	0.583672	0.284416
	7.90002	40.7344	31.7207	23.0625	14.6895	8.44922	4.93555	2.44336	1.44727	0.751953	0.353516	43.5974	33.9767	23.4509	13.9106	7.37796	4.02636	2.15073	1.12321	0.591052	0.288024
	8	40.8301	31.8789	23.2285	14.8711	8.5332	4.98438	2.47266	1.46094	0.761719	0.363281	43.6559	34.1291	23.6362	14.049	7.46183	4.07419	2.17701	1.13713	0.598431	0.291633
	8.10001	40.9141	32.0449	23.4023	14.9512	8.61328	5.05273	2.50586	1.48242	0.779296	0.353515	43.7118	34.2781	23.8194	14.1866	7.54547	4.12194	2.20328	1.15105	0.605808	0.295241
	8.20001	40.9746	32.1855	23.5879	15.0332	8.69336	5.13476	2.55273	1.50586	0.787108	0.380858	43.7652	34.4237	24.0005	14.3235	7.62886	4.16961	2.22952	1.16496	0.613182	0.298847
	8.30002	41.0723	32.3184	23.7676	15.1387	8.77539	5.17383	2.58008	1.49805	0.806641	0.376953	43.8162	34.5661	24.1795	14.4595	7.712	4.21721	2.25574	1.17886	0.620553	0.302453
	8.40002	41.1621	32.4629	23.9434	15.2246	8.84961	5.18945	2.61523	1.50586	0.798828	0.373047	43.865	34.7052	24.3565	14.5947	7.79489	4.26472	2.28192	1.19276	0.62792	0.306057
	8.5	41.2598	32.6074	24.127	15.2793	8.93945	5.2207	2.64258	1.51758	0.82617	0.376955	43.9117	34.8413	24.5314	14.7292	7.87751	4.31217	2.30809	1.20664	0.635287	0.309661
	8.60001	41.3457	32.7305	24.3105	15.5312	9.03321	5.28125	2.67578	1.54297	0.828125	0.390625	43.9562	34.9743	24.7045	14.8629	7.95992	4.35954	2.33424	1.22052	0.64265	0.313264
	8.70001	41.4219	32.8574	24.4766	15.6465	9.14453	5.31445	2.69336	1.54883	0.849608	0.388671	43.9989	35.1044	24.8755	14.9959	8.04207	4.40684	2.36037	1.2344	0.650012	0.316866
	8.80002	41.502	32.959	24.5996	15.8379	9.24805	5.36523	2.69727	1.55664	0.857422	0.400391	44.0396	35.2315	25.0446	15.128	8.12398	4.45406	2.38647	1.24826	0.657371	0.320468
	8.90002	41.5762	33.0879	24.7207	15.9668	9.31836	5.44336	2.73242	1.57227	0.880859	0.423828	44.0785	35.3557	25.2118	15.2594	8.20565	4.5012	2.41254	1.26212	0.664725	0.324067
	9	41.6738	33.1934	24.8184	16.0254	9.39648	5.49414	2.74804	1.58008	0.896486	0.419919	44.1157	35.4772	25.377	15.39	8.28705	4.54827	2.4386	1.27597	0.672078	0.327666
	9.10001	41.7637	33.2891	24.9199	16.1836	9.48242	5.54297	2.76172	1.58203	0.890625	0.410156	44.1513	35.5959	25.5404	15.5199	8.36823	4.59528	2.46464	1.28981	0.67943	0.331265
	9.20001	41.8633	33.3789	25.0234	16.3008	9.55469	5.60156	2.79688	1.60547	0.890626	0.41797	44.1853	35.712	25.7019	15.649	8.44917	4.6422	2.49065	1.30365	0.686778	0.334862
	9.30002	41.9766	33.5137	25.125	16.4629	9.66797	5.69336	2.8457	1.63476	0.919921	0.435546	44.2178	35.8255	25.8617	15.7774	8.52987	4.68906	2.51664	1.31748	0.694124	0.338459
	9.40002	42.0879	33.6348	25.2285	16.6191	9.76367	5.77148	2.87305	1.63867	0.927734	0.439453	44.2488	35.9364	26.0195	15.905	8.61033	4.73582	2.5426	1.3313	0.701466	0.342053
	9.5	42.1777	33.7441	25.3145	16.748	9.83789	5.86914	2.91211	1.6543	0.947265	0.451169	44.2785	36.0449	26.1756	16.0319	8.69052	4.78253	2.56854	1.34512	0.708807	0.345648
	9.60001	42.2363	33.8262	25.4707	16.8652	9.90429	5.92383	2.93164	1.64649	0.943361	0.458986	44.3069	36.1509	26.3299	16.1581	8.7705	4.82916	2.59446	1.35892	0.716145	0.349242
	9.70001	42.3066	33.8984	25.6699	16.9883	9.98633	5.98438	2.95703	1.65234	0.949219	0.460938	44.334	36.2546	26.4825	16.2836	8.85024	4.87572	2.62036	1.37273	0.723481	0.352835
	9.80002	42.3555	34.0137	25.8359	17.127	10.0703	6.04492	2.97852	1.67773	0.974609	0.470703	44.3599	36.3559	26.6334	16.4083	8.92975	4.92221	2.64624	1.38652	0.730815	0.356427
	9.90002	42.4238	34.1074	25.9707	17.252	10.1543	6.08398	2.99805	1.68945	0.990234	0.474609	44.3847	36.4549	26.7825	16.5322	9.00901	4.96861	2.67208	1.4003	0.738143	0.360017
	10	42.498	34.1836	26.0879	17.3789	10.2559	6.10938	3.01172	1.69531	0.988281	0.46875	44.4084	36.5517	26.9299	16.6555	9.08802	5.01494	2.69791	1.41408	0.745472	0.363607
	10.1	42.5391	34.2891	26.2266	17.5195	10.3594	6.14844	3.04688	1.69922	0.996094	0.488281	44.431	36.6464	27.0756	16.7781	9.16681	5.06121	2.72372	1.42786	0.752798	0.367196
	10.2	42.5898	34.3867	26.3867	17.6523	10.4531	6.18359	3.05469	1.72266	1.01172	0.492186	44.4527	36.7389	27.2197	16.8999	9.24537	5.1074	2.74951	1.44162	0.760121	0.370784
	10.3	42.6328	34.4961	26.5352	17.7773	10.5469	6.21484	3.09765	1.73828	1.02344	0.499998	44.4733	36.8294	27.3622	17.0211	9.3237	5.15353	2.77527	1.45538	0.767442	0.374371
	10.4	42.6797	34.5547	26.6836	17.8867	10.6406	6.24609	3.11328	1.74609	1.01562	0.507813	44.4931	36.9178	27.5031	17.1415	9.40179	5.19956	2.801	1.46913	0.774758	0.377957
	10.5	42.7305	34.627	26.8047	17.998	10.7188	6.30664	3.1582	1.75586	1.02539	0.525388	44.512	37.0042	27.6423	17.2613	9.47963	5.24554	2.82672	1.48287	0.782074	0.381542
	10.6	42.7949	34.7051	26.9043	18.1152	10.791	6.33789	3.17382	1.75586	1.02539	0.525391	44.5301	37.0887	27.7799	17.3803	9.55726	5.29144	2.85242	1.49661	0.789387	0.385127
	10.7	42.8496	34.7852	27.0215	18.2422	10.8652	6.38281	3.21484	1.76172	1.02734	0.531251	44.5473	37.1713	27.916	17.4987	9.63466	5.33727	2.87809	1.51034	0.796697	0.388711
	10.8	42.9102	34.8906	27.1367	18.3633	10.9453	6.41016	3.23828	1.77344	1.01562	0.539063	44.5638	37.2521	28.0506	17.6164	9.71182	5.38303	2.90374	1.52406	0.804006	0.392293
	10.9	42.9922	34.9922	27.2422	18.4609	11.0234	6.46094	3.26562	1.77344	1.03125	0.554688	44.5796	37.331	28.1836	17.7334	9.78876	5.4287	2.92937	1.53777	0.811309	0.395874
	11	43.0586	35.0781	27.3789	18.5898	11.0859	6.53515	3.29688	1.78516	1.03906	0.554688	44.5946	37.4082	28.3151	17.8497	9.86544	5.47431	2.95497	1.55148	0.818612	0.399455
	11.1	43.1172	35.1953	27.5	18.7148	11.1523	6.58203	3.31641	1.80078	1.05078	0.5625	44.6091	37.4837	28.4451	17.9654	9.94192	5.51986	2.98056	1.56518	0.825913	0.403035
	11.2	43.1641	35.2949	27.6055	18.8184	11.1992	6.63476	3.35351	1.79883	1.05273	0.572264	44.6228	37.5574	28.5737	18.0804	10.0182	5.56533	3.00612	1.57887	0.833211	0.406614
	11.3	43.2324	35.4004	27.7207	18.9238	11.2793	6.70508	3.38086	1.81836	1.06445	0.580078	44.636	37.6295	28.7007	18.1947	10.0942	5.61073	3.03166	1.59256	0.840506	0.410192
	11.4	43.2754	35.4922	27.8418	19.0273	11.3379	6.75781	3.39453	1.83203	1.07812	0.578125	44.6486	37.7	28.8264	18.3084	10.17	5.65604	3.05717	1.60624	0.847797	0.413768
	11.5	43.2969	35.5977	27.9414	19.1328	11.4023	6.8164	3.42969	1.85156	1.08203	0.585937	44.6606	37.7689	28.9506	18.4214	10.2455	5.7013	3.08266	1.61991	0.855087	0.417344
	11.6	43.3477	35.6934	28.043	19.2168	11.4727	6.85742	3.46289	1.85742	1.0918	0.580079	44.6721	37.8362	29.0734	18.5337	10.3209	5.74648	3.10813	1.63357	0.862375	0.42092
	11.7	43.377	35.7617	28.127	19.3008	11.5566	6.89063	3.50781	1.87109	1.08594	0.582032	44.6831	37.9021	29.1948	18.6454	10.396	5.7916	3.13358	1.64723	0.869661	0.424494
	11.8	43.4102	35.8418	28.2188	19.3809	11.6211	6.92774	3.55664	1.87305	1.08008	0.572267	44.6936	37.9665	29.3148	18.7565	10.4709	5.83664	3.15901	1.66088	0.876944	0.428068
	11.9	43.4316	35.9258	28.3145	19.4688	11.6973	6.98438	3.59375	1.89453	1.08984	0.585938	44.7036	38.0294	29.4335	18.8669	10.5456	5.8816	3.18441	1.67452	0.884222	0.431639
	12	43.457	35.9746	28.4219	19.5801	11.7734	7.0332	3.62695	1.9082	1.08008	0.576172	44.7132	38.0909	29.5508	18.9767	10.62	5.9265	3.20979	1.68816	0.8915	0.435211
	12.1	43.4668	36.041	28.5176	19.6738	11.8379	7.0918	3.65039	1.91211	1.0957	0.580078	44.7223	38.151	29.6668	19.0858	10.6943	5.97133	3.23516	1.70179	0.898775	0.438781
	12.2	43.502	36.0723	28.6152	19.7559	11.9238	7.11133	3.6582	1.91992	1.08008	0.572266	44.7311	38.2098	29.7814	19.1944	10.7683	6.01609	3.2605	1.71541	0.906048	0.442351
	12.3	43.5137	36.1016	28.7168	19.8555	11.9785	7.14844	3.66016	1.91797	1.08203	0.570314	44.7395	38.2673	29.8948	19.3022	10.8421	6.06078	3.28581	1.72903	0.913319	0.44592
	12.4	43.5469	36.1445	28.8242	19.9648	12.0625	7.19531	3.67969	1.94141	1.08984	0.570313	44.7475	38.3235	30.0069	19.4095	10.9156	6.10538	3.3111	1.74263	0.920584	0.449487
	12.5	43.5898	36.1816	28.9219	20.041	12.1602	7.22852	3.68555	1.94727	1.08399	0.560547	44.7552	38.3784	30.1176	19.5161	10.9889	6.14993	3.33637	1.75623	0.92785	0.453054
	12.6	43.627	36.2363	29.0176	20.123	12.248	7.25195	3.70117	1.95898	1.08398	0.560547	44.7625	38.4321	30.2272	19.6222	11.0621	6.19441	3.36162	1.76983	0.935112	0.45662
	12.7	43.6582	36.2578	29.1309	20.2266	12.334	7.26953	3.72266	1.96484	1.08984	0.554688	44.7694	38.4846	30.3355	19.7276	11.135	6.23882	3.38685	1.78341	0.942373	0.460186
	12.8	43.6797	36.3379	29.2617	20.3418	12.4336	7.30273	3.74414	1.98242	1.09961	0.560547	44.7761	38.5359	30.4426	19.8324	11.2077	6.28316	3.41206	1.79699	0.949631	0.46375
	12.9	43.7207	36.416	29.3691	20.459	12.5098	7.35352	3.77148	2.01367	1.11914	0.560547	44.7825	38.586	30.5484	19.9366	11.2802	6.32741	3.43724	1.81056	0.956884	0.467312
	13	43.7715	36.4609	29.502	20.5664	12.623	7.41406	3.79687	2.03516	1.12891	0.562499	44.7886	38.6351	30.653	20.0402	11.3524	6.37161	3.4624	1.82413	0.964136	0.470875
	13.1	43.793	36.5312	29.6055	20.6602	12.6992	7.46484	3.83594	2.04297	1.13281	0.562499	44.7945	38.683	30.7565	20.1432	11.4245	6.41574	3.48754	1.83769	0.971387	0.474436
	13.2	43.832	36.6074	29.7109	20.7676	12.793	7.51758	3.86914	2.06055	1.14258	0.564453	44.8	38.7299	30.8588	20.2456	11.4963	6.4598	3.51266	1.85124	0.978634	0.477997
	13.3	43.8613	36.709	29.8145	20.8535	12.9004	7.56055	3.89258	2.08398	1.14648	0.560547	44.8054	38.7757	30.9599	20.3474	11.5679	6.50379	3.53776	1.86478	0.98588	0.481557
	13.4	43.8809	36.8008	29.8965	20.9453	12.9941	7.60547	3.92578	2.10547	1.14062	0.554688	44.8105	38.8205	31.0599	20.4486	11.6393	6.5477	3.56283	1.87832	0.99312	0.485114
	13.5	43.9023	36.8438	29.9609	21.043	13.0742	7.66016	3.9375	2.1211	1.13672	0.546874	44.8153	38.8642	31.1587	20.5492	11.7105	6.59155	3.58788	1.89185	1.00036	0.488672
	13.6	43.9219	36.8867	30.0508	21.1445	13.1445	7.70703	3.94531	2.13281	1.13672	0.539064	44.82	38.907	31.2564	20.6493	11.7815	6.63533	3.61291	1.90537	1.0076	0.492229
	13.7	43.957	36.9531	30.1289	21.2539	13.1992	7.77734	3.98047	2.14453	1.12891	0.546875	44.8244	38.9489	31.353	20.7488	11.8522	6.67905	3.63792	1.91889	1.01483	0.495785
	13.8	43.9883	37.0117	30.2188	21.3438	13.2852	7.82813	3.99219	2.15234	1.12891	0.550782	44.8287	38.9898	31.4485	20.8477	11.9228	6.72269	3.66291	1.9324	1.02207	0.49934
	13.9	44.0352	37.0566	30.2852	21.4434	13.3594	7.9043	4.0332	2.16992	1.13867	0.556641	44.8327	39.0297	31.543	20.946	11.9932	6.76625	3.68787	1.9459	1.0293	0.502893
	14	44.0684	37.1055	30.3574	21.5195	13.4199	7.96094	4.0664	2.19531	1.13672	0.558591	44.8366	39.0688	31.6363	21.0437	12.0633	6.80976	3.71281	1.95939	1.03652	0.506447
	14.1	44.1016	37.1523	30.4062	21.625	13.5156	8.00391	4.09375	2.21484	1.14062	0.554688	44.8404	39.107	31.7286	21.1409	12.1332	6.8532	3.73773	1.97288	1.04375	0.509999
	14.2	44.1289	37.2129	30.4805	21.709	13.5938	8.05274	4.12305	2.24024	1.1582	0.560547	44.8439	39.1444	31.8198	21.2376	12.2029	6.89657	3.76263	1.98636	1.05097	0.513551
	14.3	44.1348	37.252	30.5645	21.8027	13.6582	8.11524	4.16602	2.25977	1.16211	0.548829	44.8473	39.1809	31.91	21.3337	12.2724	6.93987	3.78751	1.99984	1.05819	0.517101
	14.4	44.1426	37.2871	30.6426	21.9004	13.7285	8.18555	4.19727	2.28711	1.17383	0.548828	44.8505	39.2166	31.9992	21.4292	12.3417	6.98309	3.81236	2.0133	1.06541	0.52065
	14.5	44.166	37.3223	30.7246	21.9863	13.7949	8.24414	4.22851	2.29883	1.18555	0.537109	44.8536	39.2515	32.0874	21.5241	12.4108	7.02626	3.8372	2.02676	1.07262	0.524198
	14.6	44.2012	37.375	30.8223	22.0391	13.8457	8.3125	4.26562	2.3125	1.19922	0.54297	44.8566	39.2856	32.1745	21.6186	12.4797	7.06936	3.86201	2.04021	1.07983	0.527746
	14.7	44.2266	37.4102	30.8984	22.1094	13.9101	8.33984	4.3125	2.32812	1.19531	0.53125	44.8594	39.3189	32.2607	21.7124	12.5484	7.11239	3.8868	2.05366	1.08705	0.531293
	14.8	44.2383	37.4551	30.9688	22.2012	13.9609	8.38086	4.33789	2.3457	1.20508	0.529297	44.8621	39.3515	32.3459	21.8058	12.6169	7.15535	3.91158	2.0671	1.09425	0.534839
	14.9	44.2715	37.4883	31.0332	22.2695	14.0332	8.42969	4.37109	2.35156	1.21875	0.539063	44.8647	39.3834	32.4301	21.8985	12.6852	7.19823	3.93632	2.08053	1.10146	0.538383
	15	44.3125	37.5273	31.1055	22.3516	14.082	8.47656	4.40234	2.36328	1.21875	0.535156	44.8672	39.4145	32.5134	21.9908	12.7532	7.24106	3.96104	2.09395	1.10866	0.541927
	15.1	44.3438	37.5781	31.168	22.4766	14.1367	8.55078	4.42969	2.38672	1.23437	0.546874	44.8695	39.445	32.5957	22.0825	12.8211	7.28382	3.98575	2.10737	1.11586	0.545471
	15.2	44.3789	37.6484	31.25	22.5469	14.1836	8.59375	4.46875	2.40625	1.23047	0.546875	44.8718	39.4748	32.6771	22.1737	12.8888	7.32651	4.01043	2.12078	1.12306	0.549013
	15.3	44.4297	37.6816	31.3164	22.6113	14.2461	8.66211	4.49024	2.41992	1.22852	0.541017	44.874	39.5039	32.7576	22.2644	12.9563	7.36913	4.0351	2.13418	1.13025	0.552554
	15.4	44.4629	37.7168	31.3613	22.6895	14.3105	8.68555	4.52539	2.43555	1.2168	0.544922	44.876	39.5323	32.8372	22.3545	13.0235	7.41168	4.05973	2.14758	1.13744	0.556094
	15.5	44.4863	37.7461	31.4121	22.7656	14.373	8.71094	4.53516	2.44922	1.21875	0.53125	44.878	39.5601	32.9158	22.4441	13.0906	7.45417	4.08435	2.16097	1.14463	0.559633
	15.6	44.5078	37.7969	31.4805	22.8281	14.4258	8.75391	4.57422	2.46094	1.23047	0.53125	44.8799	39.5873	32.9935	22.5332	13.1575	7.49659	4.10895	2.17435	1.15182	0.563172
	15.7	44.5312	37.8574	31.5312	22.9082	14.5117	8.79883	4.61523	2.4707	1.23242	0.533203	44.8817	39.6139	33.0704	22.6218	13.2241	7.53895	4.13352	2.18773	1.15901	0.56671
	15.8	44.5645	37.9082	31.5957	22.998	14.5801	8.82617	4.6582	2.48633	1.25195	0.548828	44.8834	39.6399	33.1464	22.7099	13.2906	7.58124	4.15808	2.2011	1.16619	0.570247
	15.9	44.5879	37.9531	31.6621	23.0859	14.6426	8.875	4.70312	2.50781	1.26172	0.554688	44.8851	39.6653	33.2216	22.7975	13.3569	7.62345	4.1826	2.21445	1.17337	0.573782
	16	44.6094	37.9922	31.7383	23.1719	14.7227	8.91406	4.73437	2.51172	1.26172	0.562499	44.8866	39.6901	33.2958	22.8845	13.4229	7.66561	4.20712	2.22781	1.18055	0.577317
	16.1	44.6289	38.0273	31.8008	23.2578	14.8047	8.94141	4.75781	2.50391	1.28516	0.558596	44.8881	39.7144	33.3693	22.9711	13.4888	7.7077	4.23161	2.24116	1.18772	0.580851
	16.2	44.6367	38.0625	31.8789	23.3359	14.875	8.96094	4.78516	2.51172	1.30078	0.570313	44.8896	39.7381	33.4419	23.0571	13.5545	7.74972	4.25608	2.2545	1.1949	0.584384
	16.3	44.6602	38.1113	31.9414	23.4316	14.9531	8.99804	4.82617	2.53711	1.30664	0.57617	44.8909	39.7613	33.5136	23.1427	13.62	7.79168	4.28053	2.26783	1.20206	0.587916
	16.4	44.6973	38.1484	31.998	23.5117	15.0293	9.02734	4.85156	2.54297	1.31641	0.570313	44.8923	39.784	33.5846	23.2277	13.6853	7.83356	4.30495	2.28116	1.20923	0.591447
	16.5	44.7227	38.1836	32.0508	23.5781	15.0938	9.07422	4.86328	2.55469	1.33203	0.585938	44.8935	39.8062	33.6547	23.3123	13.7504	7.87538	4.32935	2.29448	1.2164	0.594977
	16.6	44.75	38.2168	32.1055	23.6738	15.168	9.11523	4.88867	2.56836	1.33398	0.595703	44.8947	39.8278	33.7241	23.3964	13.8153	7.91715	4.35374	2.30779	1.22356	0.598507
	16.7	44.7559	38.2676	32.166	23.7871	15.248	9.14648	4.93164	2.58008	1.34961	0.599609	44.8959	39.849	33.7927	23.48	13.88	7.95884	4.3781	2.3211	1.23072	0.602035
	16.8	44.7871	38.3164	32.2168	23.8945	15.3223	9.17578	4.96484	2.59765	1.36328	0.605467	44.897	39.8698	33.8605	23.5631	13.9445	8.00047	4.40244	2.3344	1.23788	0.605563
	16.9	44.8125	38.3457	32.293	23.9668	15.3945	9.19727	4.97852	2.60742	1.35352	0.607422	44.898	39.89	33.9275	23.6457	14.0088	8.04202	4.42675	2.34769	1.24503	0.609089
	17	44.8145	38.3789	32.3379	24.0391	15.4277	9.23828	5.00391	2.6211	1.35156	0.601563	44.899	39.9098	33.9937	23.7279	14.073	8.08352	4.45105	2.36097	1.25219	0.612615
	17.1	44.8086	38.416	32.4023	24.1074	15.4961	9.28711	5.0332	2.63086	1.3457	0.611329	44.9	39.9291	34.0593	23.8096	14.1369	8.12495	4.47533	2.37425	1.25934	0.61614
	17.2	44.8223	38.4414	32.4473	24.168	15.5332	9.3125	5.06641	2.64063	1.33984	0.605469	44.9009	39.9481	34.124	23.8908	14.2006	8.16632	4.49959	2.38752	1.26648	0.619664
	17.3	44.8164	38.4668	32.4727	24.2246	15.5586	9.3418	5.0918	2.65039	1.3457	0.611327	44.9018	39.9665	34.1881	23.9715	14.2642	8.20762	4.52382	2.40079	1.27363	0.623187
	17.4	44.8262	38.4805	32.5215	24.3125	15.6074	9.37891	5.12109	2.65625	1.33594	0.609375	44.9026	39.9846	34.2514	24.0518	14.3276	8.24884	4.54803	2.41404	1.28077	0.626709
	17.5	44.8438	38.5039	32.5859	24.3906	15.6562	9.41016	5.15625	2.64844	1.33594	0.613279	44.9034	40.0023	34.3139	24.1316	14.3908	8.29001	4.57222	2.42729	1.28791	0.63023
	17.6	44.8477	38.5371	32.668	24.4434	15.707	9.45898	5.19336	2.6543	1.33008	0.611328	44.9042	40.0196	34.3758	24.211	14.4537	8.33112	4.5964	2.44054	1.29505	0.63375
	17.7	44.8496	38.5625	32.748	24.5078	15.7441	9.50391	5.21484	2.67187	1.33203	0.617187	44.9049	40.0365	34.437	24.2898	14.5166	8.37216	4.62055	2.45378	1.30219	0.63727
	17.8	44.8555	38.5957	32.8164	24.5684	15.7969	9.54492	5.25976	2.70508	1.3418	0.634765	44.9056	40.053	34.4975	24.3683	14.5792	8.41314	4.64468	2.46701	1.30932	0.640789
	17.9	44.8613	38.6328	32.8965	24.6406	15.8613	9.57031	5.29688	2.71484	1.33984	0.648438	44.9062	40.0691	34.5573	24.4462	14.6416	8.45404	4.66878	2.48023	1.31645	0.644305
	18	44.8711	38.6582	32.9492	24.7051	15.9141	9.59961	5.32617	2.73633	1.3418	0.658204	44.9069	40.0849	34.6163	24.5238	14.7038	8.49489	4.69287	2.49344	1.32358	0.647822
	18.1	44.8926	38.6875	32.9941	24.7695	15.9863	9.64453	5.35156	2.74609	1.34766	0.66797	44.9075	40.1003	34.6748	24.6009	14.7659	8.53567	4.71693	2.50665	1.3307	0.651338
	18.2	44.8984	38.7246	33.0508	24.8691	16.0625	9.69336	5.37695	2.76758	1.35352	0.677734	44.9081	40.1154	34.7326	24.6775	14.8278	8.57639	4.74098	2.51986	1.33783	0.654853
	18.3	44.9199	38.7559	33.1309	24.9434	16.1582	9.75977	5.4043	2.78711	1.34961	0.677734	44.9086	40.1301	34.7897	24.7537	14.8895	8.61705	4.765	2.53305	1.34495	0.658368
	18.4	44.9277	38.7832	33.1973	25.0059	16.2363	9.80273	5.42773	2.79492	1.35742	0.689453	44.9092	40.1445	34.8462	24.8294	14.951	8.65763	4.789	2.54624	1.35207	0.66188
	18.5	44.9316	38.7988	33.248	25.041	16.3184	9.83398	5.46289	2.81445	1.35742	0.705078	44.9097	40.1586	34.902	24.9047	15.0123	8.69815	4.81298	2.55942	1.35918	0.665392
	18.6	44.9395	38.8223	33.2949	25.0879	16.3848	9.90039	5.50976	2.83008	1.36523	0.716795	44.9102	40.1724	34.9572	24.9796	15.0734	8.73862	4.83694	2.5726	1.3663	0.668904
	18.7	44.9629	38.8242	33.3574	25.1484	16.4512	9.96484	5.52344	2.83984	1.36719	0.710938	44.9106	40.1858	35.0117	25.0541	15.1344	8.77902	4.86088	2.58576	1.37341	0.672414
	18.8	44.9531	38.8359	33.4141	25.207	16.4922	10.0195	5.5586	2.83984	1.36328	0.707032	44.9111	40.199	35.0657	25.1281	15.1952	8.81936	4.88481	2.59893	1.38051	0.675924
	18.9	44.9609	38.8672	33.4883	25.2578	16.5664	10.0859	5.58594	2.86719	1.37109	0.710938	44.9115	40.2118	35.119	25.2017	15.2558	8.85962	4.9087	2.61208	1.38762	0.679431
	19	44.9727	38.8945	33.5508	25.332	16.625	10.1367	5.61328	2.88281	1.37891	0.722656	44.9119	40.2244	35.1717	25.2748	15.3162	8.89983	4.93258	2.62522	1.39472	0.682939
	19.1	44.9766	38.9258	33.6172	25.4062	16.6797	10.2031	5.63672	2.91406	1.38672	0.722656	44.9123	40.2367	35.2238	25.3476	15.3764	8.93997	4.95643	2.63837	1.40183	0.686446
	19.2	44.9883	38.9648	33.6953	25.4531	16.7305	10.2773	5.66406	2.92188	1.40234	0.730469	44.9127	40.2487	35.2754	25.4199	15.4365	8.98006	4.98027	2.6515	1.40892	0.689952
	19.3	44.9883	39.002	33.75	25.5059	16.7773	10.3457	5.70117	2.94336	1.42773	0.732421	44.913	40.2605	35.3263	25.4918	15.4964	9.02008	5.00409	2.66463	1.41602	0.693457
	19.4	45.0059	39.041	33.8066	25.5645	16.8301	10.4043	5.72461	2.95898	1.42773	0.736328	44.9134	40.272	35.3767	25.5633	15.5561	9.06002	5.02787	2.67774	1.42311	0.69696
	19.5	45.0176	39.0742	33.8652	25.6367	16.8926	10.4648	5.75391	2.98438	1.44922	0.746096	44.9137	40.2832	35.4265	25.6343	15.6156	9.09991	5.05165	2.69086	1.4302	0.700464
	19.6	45.0273	39.1211	33.9375	25.7305	16.9648	10.5078	5.78516	2.99219	1.45703	0.765625	44.914	40.2942	35.4757	25.705	15.6749	9.13974	5.0754	2.70397	1.43729	0.703966
	19.7	45.043	39.1523	34.0117	25.8086	17.0547	10.5664	5.8125	3.01172	1.46484	0.765625	44.9143	40.3049	35.5244	25.7752	15.7341	9.17951	5.09914	2.71706	1.44438	0.707468
	19.8	45.0547	39.1875	34.0547	25.8828	17.1289	10.6133	5.83203	3.03125	1.47656	0.765625	44.9146	40.3154	35.5725	25.8451	15.7931	9.21922	5.12285	2.73016	1.45147	0.710968
	19.9	45.0742	39.207	34.0859	25.9414	17.2188	10.6562	5.85547	3.05469	1.48828	0.769531	44.9148	40.3256	35.6201	25.9145	15.8519	9.25885	5.14653	2.74324	1.45854	0.714467
	20	45.0938	39.2422	34.125	26.0078	17.2852	10.6758	5.86719	3.05859	1.5	0.777342	44.9151	40.3357	35.6671	25.9836	15.9106	9.29843	5.1702	2.75632	1.46562	0.717966
	20.1	45.1133	39.248	34.1641	26.0527	17.3555	10.7012	5.88476	3.06836	1.49414	0.771484	44.9153	40.3455	35.7136	26.0522	15.969	9.33795	5.19385	2.76939	1.4727	0.721464
	20.2	45.127	39.2891	34.1934	26.1094	17.416	10.7461	5.90234	3.07422	1.51172	0.765623	44.9156	40.355	35.7596	26.1205	16.0273	9.3774	5.21748	2.78246	1.47978	0.724961
	20.3	45.1367	39.3164	34.2188	26.1758	17.4727	10.793	5.93359	3.08594	1.51953	0.761719	44.9158	40.3644	35.8051	26.1883	16.0855	9.4168	5.24109	2.79552	1.48685	0.728457
	20.4	45.1484	39.3398	34.25	26.25	17.543	10.8398	5.96094	3.10156	1.52734	0.757813	44.916	40.3736	35.85	26.2558	16.1434	9.45612	5.26467	2.80857	1.49392	0.731951
	20.5	45.1562	39.3633	34.2969	26.3164	17.6172	10.8672	5.98437	3.10938	1.54688	0.769531	44.9162	40.3825	35.8944	26.3228	16.2011	9.49539	5.28824	2.82161	1.50098	0.735445
	20.6	45.168	39.3848	34.3281	26.3652	17.6719	10.8926	5.99805	3.11914	1.54102	0.775391	44.9164	40.3913	35.9383	26.3895	16.2588	9.53459	5.31179	2.83465	1.50805	0.738939
	20.7	45.1934	39.4141	34.3809	26.4102	17.6973	10.9375	6.03906	3.13281	1.55469	0.777344	44.9166	40.3998	35.9817	26.4558	16.3162	9.57374	5.33531	2.84768	1.51511	0.742431
	20.8	45.2188	39.4531	34.4258	26.4883	17.7227	10.9805	6.07422	3.15234	1.57031	0.792968	44.9168	40.4082	36.0247	26.5217	16.3734	9.61283	5.35882	2.86071	1.52217	0.745923
	20.9	45.2383	39.4941	34.4688	26.5449	17.7617	11.0176	6.10352	3.16602	1.58398	0.798828	44.917	40.4163	36.0671	26.5872	16.4305	9.65184	5.3823	2.87372	1.52923	0.749412
	21	45.2402	39.5254	34.5098	26.5918	17.8301	11.0684	6.12695	3.18164	1.60351	0.810548	44.9171	40.4243	36.1091	26.6524	16.4874	9.6908	5.40576	2.88673	1.53628	0.752902
	21.1	45.2559	39.5605	34.5566	26.6504	17.8809	11.1152	6.15039	3.18945	1.61133	0.822266	44.9173	40.4321	36.1506	26.7172	16.5442	9.7297	5.42921	2.89974	1.54333	0.756391
	21.2	45.2676	39.6055	34.5957	26.7383	17.9277	11.1719	6.17969	3.20703	1.625	0.828123	44.9174	40.4398	36.1916	26.7816	16.6008	9.76854	5.45263	2.91274	1.55038	0.759879
	21.3	45.2656	39.627	34.6328	26.8184	17.9922	11.2168	6.2207	3.22461	1.64258	0.841796	44.9176	40.4472	36.2321	26.8456	16.6572	9.80731	5.47603	2.92573	1.55743	0.763366
	21.4	45.2754	39.6309	34.6816	26.873	18.0645	11.2793	6.24023	3.24023	1.6543	0.861328	44.9177	40.4545	36.2722	26.9093	16.7134	9.84602	5.49941	2.93871	1.56447	0.766851
	21.5	45.291	39.6543	34.7129	26.9395	18.1309	11.334	6.27148	3.25976	1.66992	0.873046	44.9178	40.4617	36.3118	26.9725	16.7695	9.88467	5.52277	2.95169	1.57152	0.770337
	21.6	45.3066	39.6758	34.7441	27	18.1777	11.375	6.28516	3.26563	1.67188	0.867188	44.918	40.4686	36.351	27.0355	16.8254	9.92327	5.54612	2.96466	1.57856	0.773821
	21.7	45.3203	39.7051	34.7617	27.0527	18.2188	11.416	6.31055	3.2793	1.67383	0.86914	44.9181	40.4755	36.3897	27.098	16.8812	9.9618	5.56944	2.97762	1.5856	0.777305
	21.8	45.3223	39.7227	34.7988	27.1133	18.2715	11.4648	6.34765	3.30859	1.69531	0.886718	44.9182	40.4821	36.428	27.1603	16.9367	10.0003	5.59274	2.99058	1.59263	0.780787
	21.9	45.3516	39.7422	34.8516	27.1602	18.3477	11.5	6.36719	3.31641	1.70312	0.894531	44.9183	40.4886	36.4659	27.2221	16.9921	10.0387	5.61601	3.00353	1.59966	0.784268
	22	45.3711	39.7598	34.8828	27.2168	18.4141	11.541	6.38086	3.32227	1.70508	0.880859	44.9184	40.495	36.5033	27.2836	17.0474	10.077	5.63927	3.01647	1.60669	0.787749
	22.1	45.3652	39.7852	34.9082	27.293	18.4785	11.5781	6.40235	3.32813	1.70313	0.878907	44.9185	40.5012	36.5403	27.3447	17.1025	10.1153	5.66251	3.02941	1.61372	0.791229
	22.2	45.3672	39.8125	34.9453	27.3633	18.5195	11.625	6.44531	3.34375	1.72265	0.91406	44.9186	40.5073	36.5769	27.4055	17.1574	10.1535	5.68574	3.04234	1.62075	0.794708
	22.3	45.4023	39.8301	34.9922	27.4043	18.5625	11.6621	6.4668	3.36133	1.74024	0.912111	44.9187	40.5133	36.613	27.4659	17.2121	10.1917	5.70894	3.05526	1.62777	0.798186
	22.4	45.4004	39.8379	35.0215	27.4551	18.6113	11.7051	6.50195	3.36914	1.74805	0.912109	44.9188	40.5191	36.6488	27.526	17.2667	10.2298	5.73211	3.06818	1.63479	0.801662
	22.5	45.4199	39.8633	35.0645	27.5117	18.6582	11.7461	6.52735	3.38672	1.75781	0.91797	44.9189	40.5248	36.6841	27.5857	17.3211	10.2679	5.75527	3.08109	1.64181	0.805138
	22.6	45.4336	39.8867	35.0977	27.5625	18.707	11.7812	6.55469	3.41406	1.76953	0.921875	44.919	40.5303	36.7191	27.6451	17.3754	10.3059	5.77841	3.09399	1.64882	0.808614
	22.7	45.4531	39.9023	35.1484	27.6016	18.7578	11.8164	6.58203	3.42188	1.76953	0.921875	44.919	40.5358	36.7536	27.7041	17.4295	10.3438	5.80153	3.10689	1.65584	0.812088
	22.8	45.457	39.918	35.1914	27.6562	18.8008	11.8476	6.61328	3.44922	1.78906	0.933592	44.9191	40.5411	36.7878	27.7628	17.4835	10.3817	5.82462	3.11978	1.66285	0.815562
	22.9	45.4844	39.9414	35.2344	27.7383	18.8672	11.8945	6.64453	3.47266	1.80078	0.945313	44.9192	40.5463	36.8216	27.8211	17.5372	10.4195	5.8477	3.13266	1.66986	0.819034
	23	45.5	39.9766	35.2812	27.7969	18.9297	11.9375	6.66797	3.49609	1.81641	0.945313	44.9192	40.5513	36.8549	27.8792	17.5908	10.4572	5.87075	3.14553	1.67686	0.822505
	23.1	45.5117	39.9961	35.3359	27.8398	18.9805	11.9766	6.67969	3.51953	1.82812	0.945313	44.9193	40.5563	36.8879	27.9368	17.6443	10.4949	5.89379	3.1584	1.68387	0.825976
	23.2	45.5117	40.0137	35.3867	27.9004	19.0234	12.0098	6.70508	3.54101	1.85352	0.951171	44.9194	40.5611	36.9206	27.9942	17.6976	10.5325	5.91681	3.17127	1.69087	0.829447
	23.3	45.5293	40.0449	35.4473	27.9629	19.084	12.0371	6.73633	3.54883	1.86523	0.955079	44.9194	40.5659	36.9528	28.0512	17.7508	10.5701	5.93981	3.18412	1.69787	0.832916
	23.4	45.5488	40.0566	35.5098	28.0137	19.123	12.0762	6.75586	3.56055	1.87305	0.955078	44.9195	40.5705	36.9847	28.1079	17.8038	10.6076	5.96278	3.19697	1.70486	0.836383
	23.5	45.541	40.0762	35.5723	28.0566	19.1699	12.1035	6.77148	3.57617	1.87695	0.951169	44.9195	40.5751	37.0163	28.1643	17.8566	10.6451	5.98574	3.20981	1.71186	0.83985
	23.6	45.541	40.084	35.6035	28.0996	19.2324	12.1387	6.79101	3.58008	1.87305	0.958983	44.9196	40.5795	37.0474	28.2203	17.9092	10.6825	6.00868	3.22265	1.71885	0.843317
	23.7	45.5449	40.1016	35.6465	28.1719	19.291	12.1875	6.82812	3.58984	1.87109	0.949218	44.9196	40.5838	37.0783	28.276	17.9617	10.7198	6.0316	3.23548	1.72584	0.846782
	23.8	45.543	40.1191	35.6641	28.2246	19.3516	12.209	6.86523	3.61523	1.87695	0.958984	44.9197	40.5881	37.1087	28.3314	18.0141	10.7571	6.05449	3.2483	1.73283	0.850247
	23.9	45.5527	40.1406	35.7051	28.2852	19.4199	12.2461	6.90625	3.64453	1.88672	0.964844	44.9197	40.5922	37.1389	28.3865	18.0663	10.7943	6.07737	3.26111	1.73981	0.85371
	24	45.5664	40.1621	35.7344	28.3379	19.4805	12.2715	6.93555	3.66601	1.9082	0.974609	44.9198	40.5962	37.1686	28.4412	18.1183	10.8315	6.10022	3.27392	1.74679	0.857173
	24.1	45.5762	40.1934	35.7598	28.377	19.5488	12.3145	6.95117	3.68945	1.9043	0.978514	44.9198	40.6002	37.1981	28.4957	18.1702	10.8686	6.12306	3.28673	1.75377	0.860635
	24.2	45.584	40.2207	35.7832	28.4238	19.584	12.3496	6.99414	3.71289	1.91992	0.986327	44.9198	40.6041	37.2272	28.5498	18.222	10.9056	6.14588	3.29952	1.76075	0.864096
	24.3	45.5996	40.2402	35.8262	28.4707	19.6309	12.3887	7.02148	3.72461	1.92773	1.00586	44.9199	40.6078	37.256	28.6036	18.2736	10.9426	6.16868	3.31231	1.76772	0.867556
	24.4	45.6035	40.2461	35.8535	28.5039	19.6895	12.4375	7.04688	3.74609	1.92969	1.01562	44.9199	40.6115	37.2844	28.6571	18.325	10.9795	6.19145	3.32509	1.77469	0.871015
	24.5	45.6055	40.2617	35.875	28.5508	19.7383	12.4766	7.08203	3.76953	1.94531	1.02344	44.9199	40.6151	37.3125	28.7103	18.3762	11.0164	6.21421	3.33787	1.78166	0.874473
	24.6	45.6016	40.2852	35.8906	28.6016	19.7812	12.5195	7.11328	3.78906	1.95703	1.03516	44.92	40.6187	37.3404	28.7632	18.4274	11.0532	6.23695	3.35064	1.78863	0.877931
	24.7	45.5977	40.293	35.918	28.6406	19.8203	12.5547	7.13281	3.78906	1.95312	1.03125	44.92	40.6221	37.3678	28.8157	18.4783	11.0899	6.25967	3.3634	1.7956	0.881387
	24.8	45.6016	40.3105	35.9531	28.6934	19.875	12.5957	7.1582	3.79883	1.95508	1.04883	44.92	40.6255	37.395	28.868	18.5292	11.1266	6.28237	3.37616	1.80256	0.884843
	24.9	45.6113	40.3203	35.9824	28.7461	19.9316	12.6289	7.17578	3.8125	1.96094	1.05469	44.9201	40.6288	37.4219	28.92	18.5798	11.1633	6.30504	3.3889	1.80952	0.888297
	25	45.6094	40.3438	36.0078	28.793	19.9766	12.6523	7.20703	3.82812	1.97266	1.05859	44.9201	40.632	37.4485	28.9716	18.6303	11.1998	6.3277	3.40164	1.81648	0.891751
	25.1	45.6211	40.3594	36.0391	28.8164	20.0234	12.6797	7.23828	3.83984	1.97266	1.0625	44.9201	40.6352	37.4747	29.023	18.6807	11.2364	6.35034	3.41438	1.82343	0.895204
	25.2	45.6055	40.3867	36.0625	28.8438	20.0664	12.7266	7.25781	3.85938	1.97266	1.07031	44.9201	40.6383	37.5007	29.0741	18.7309	11.2728	6.37296	3.42711	1.83038	0.898657
	25.3	45.6211	40.4043	36.1016	28.8926	20.0859	12.7402	7.27149	3.87305	1.9668	1.06445	44.9202	40.6413	37.5264	29.1249	18.781	11.3093	6.39556	3.43983	1.83734	0.902108
	25.4	45.627	40.4023	36.1152	28.9297	20.1035	12.7617	7.30078	3.88672	1.96875	1.06641	44.9202	40.6442	37.5517	29.1753	18.8309	11.3456	6.41813	3.45255	1.84428	0.905557
	25.5	45.6406	40.4336	36.1406	28.9883	20.1289	12.7969	7.31641	3.91016	1.96484	1.07031	44.9202	40.6471	37.5768	29.2255	18.8807	11.3819	6.44069	3.46526	1.85123	0.909007
	25.6	45.6641	40.4453	36.1719	29.0273	20.1953	12.8359	7.33203	3.93359	1.98828	1.07031	44.9202	40.6499	37.6016	29.2754	18.9303	11.4181	6.46323	3.47796	1.85817	0.912456
	25.7	45.6641	40.4453	36.207	29.0625	20.2422	12.8594	7.35938	3.94922	1.99609	1.0625	44.9203	40.6527	37.6262	29.3251	18.9797	11.4543	6.48575	3.49066	1.86511	0.915903
	25.8	45.6758	40.4512	36.2266	29.0996	20.3047	12.9004	7.36914	3.95117	1.99805	1.06055	44.9203	40.6554	37.6504	29.3744	19.0291	11.4904	6.50825	3.50335	1.87205	0.91935
	25.9	45.6855	40.4551	36.2441	29.1387	20.3457	12.9629	7.38867	3.9707	2.01758	1.06445	44.9203	40.658	37.6744	29.4234	19.0783	11.5265	6.53073	3.51603	1.87899	0.922795
	26	45.7168	40.4746	36.2754	29.1816	20.3965	13.0098	7.38867	3.97852	2.01758	1.07227	44.9203	40.6606	37.6981	29.4722	19.1273	11.5625	6.55319	3.5287	1.88592	0.92624
	26.1	45.7324	40.4941	36.3066	29.2363	20.4434	13.0605	7.41602	3.99805	2.04492	1.08789	44.9203	40.6631	37.7215	29.5206	19.1762	11.5984	6.57563	3.54137	1.89285	0.929685
	26.2	45.752	40.5059	36.3535	29.2637	20.4902	13.1035	7.43164	4.01367	2.04492	1.08399	44.9203	40.6655	37.7447	29.5688	19.2249	11.6343	6.59806	3.55404	1.89978	0.933128
	26.3	45.748	40.5137	36.3809	29.3027	20.5176	13.1426	7.45508	4.0293	2.06445	1.0957	44.9203	40.6679	37.7676	29.6168	19.2735	11.6702	6.62046	3.56669	1.90671	0.93657
	26.4	45.7637	40.5254	36.4238	29.3496	20.5605	13.1582	7.4668	4.0293	2.07617	1.0957	44.9204	40.6703	37.7902	29.6644	19.322	11.7059	6.64284	3.57934	1.91363	0.940011
	26.5	45.7715	40.541	36.4512	29.377	20.6035	13.1973	7.47852	4.04492	2.08398	1.0957	44.9204	40.6726	37.8126	29.7118	19.3702	11.7417	6.6652	3.59199	1.92056	0.943452
	26.6	45.7715	40.5469	36.4824	29.4141	20.6426	13.2422	7.50781	4.05859	2.08594	1.09766	44.9204	40.6748	37.8347	29.7588	19.4184	11.7773	6.68755	3.60462	1.92747	0.946892
	26.7	45.793	40.5391	36.5156	29.457	20.6875	13.2852	7.52344	4.0586	2.08203	1.09375	44.9204	40.677	37.8566	29.8057	19.4664	11.8129	6.70987	3.61725	1.93439	0.95033
	26.8	45.8008	40.5449	36.5391	29.4941	20.7344	13.3184	7.5293	4.06055	2.08399	1.08789	44.9204	40.6791	37.8782	29.8522	19.5143	11.8485	6.73218	3.62988	1.94131	0.953769
	26.9	45.7949	40.5566	36.5645	29.5371	20.7871	13.3652	7.56445	4.08398	2.08789	1.0918	44.9204	40.6812	37.8996	29.8985	19.562	11.884	6.75446	3.64249	1.94822	0.957205
	27	45.8105	40.5684	36.6035	29.5762	20.8262	13.4082	7.5918	4.09961	2.08789	1.0957	44.9204	40.6833	37.9207	29.9445	19.6096	11.9194	6.77672	3.6551	1.95513	0.960641
	27.1	45.8066	40.5723	36.6152	29.6152	20.8691	13.4629	7.60742	4.10352	2.0918	1.10352	44.9205	40.6853	37.9416	29.9903	19.6571	11.9548	6.79897	3.66771	1.96204	0.964076
	27.2	45.8184	40.582	36.627	29.6523	20.916	13.5	7.63672	4.10547	2.09375	1.09766	44.9205	40.6873	37.9623	30.0357	19.7044	11.9901	6.8212	3.6803	1.96894	0.967511
	27.3	45.8125	40.5938	36.6406	29.6992	20.9375	13.5312	7.66016	4.10938	2.09375	1.10156	44.9205	40.6892	37.9827	30.081	19.7515	12.0254	6.84341	3.69289	1.97584	0.970944
	27.4	45.8242	40.6016	36.6602	29.7305	20.9609	13.5898	7.67969	4.13672	2.10156	1.10938	44.9205	40.691	38.0029	30.1259	19.7986	12.0606	6.86559	3.70547	1.98274	0.974376
	27.5	45.8242	40.5957	36.6797	29.7637	20.9961	13.6309	7.69336	4.13867	2.11133	1.10351	44.9205	40.6929	38.0229	30.1706	19.8454	12.0958	6.88776	3.71805	1.98964	0.977808
	27.6	45.8379	40.5938	36.6816	29.7812	21.0137	13.6641	7.71875	4.13672	2.11328	1.09766	44.9205	40.6947	38.0426	30.2151	19.8922	12.1309	6.90991	3.73062	1.99654	0.981239
	27.7	45.8398	40.5996	36.6914	29.8262	21.043	13.7012	7.73633	4.14649	2.12305	1.0957	44.9205	40.6964	38.0621	30.2592	19.9388	12.166	6.93204	3.74319	2.00343	0.984669
	27.8	45.8379	40.6055	36.7207	29.8672	21.0957	13.7461	7.75781	4.15625	2.15234	1.09766	44.9205	40.6981	38.0814	30.3032	19.9853	12.201	6.95416	3.75575	2.01032	0.988098
	27.9	45.8398	40.6152	36.75	29.9004	21.1211	13.8027	7.79102	4.16211	2.1582	1.10352	44.9205	40.6998	38.1005	30.3468	20.0316	12.2359	6.97624	3.7683	2.01721	0.991526
	28	45.8457	40.623	36.7637	29.9277	21.1543	13.8535	7.81055	4.16992	2.16211	1.10742	44.9205	40.7014	38.1194	30.3902	20.0778	12.2708	6.99832	3.78084	2.02409	0.994953
	28.1	45.8379	40.6348	36.7793	29.959	21.1816	13.8809	7.84961	4.19336	2.17383	1.10742	44.9205	40.703	38.138	30.4334	20.1238	12.3056	7.02037	3.79338	2.03098	0.998379
	28.2	45.8496	40.6367	36.8027	29.9922	21.2246	13.9258	7.8711	4.20313	2.1875	1.10156	44.9205	40.7046	38.1564	30.4763	20.1697	12.3404	7.0424	3.80591	2.03786	1.00181
	28.3	45.8477	40.6445	36.8242	30.0195	21.2734	13.9805	7.91016	4.22656	2.19531	1.10547	44.9205	40.7061	38.1747	30.519	20.2155	12.3751	7.06442	3.81844	2.04474	1.00523
	28.4	45.8516	40.6523	36.8477	30.0586	21.3125	14.0312	7.94922	4.24609	2.22656	1.10938	44.9205	40.7076	38.1927	30.5614	20.2612	12.4098	7.08641	3.83095	2.05161	1.00865
	28.5	45.8516	40.6562	36.8711	30.0977	21.3633	14.0703	7.97266	4.25391	2.23047	1.11328	44.9205	40.7091	38.2105	30.6036	20.3067	12.4444	7.10839	3.84347	2.05849	1.01208
	28.6	45.8477	40.666	36.8945	30.1465	21.4102	14.0957	8.00196	4.27149	2.22852	1.11133	44.9206	40.7105	38.2281	30.6456	20.352	12.479	7.13035	3.85597	2.06536	1.0155
	28.7	45.8418	40.6758	36.9043	30.2031	21.4668	14.1211	8.03516	4.29297	2.26172	1.12109	44.9206	40.7119	38.2455	30.6872	20.3973	12.5135	7.15228	3.86847	2.07223	1.01892
	28.8	45.8477	40.6797	36.9141	30.2344	21.5117	14.1602	8.07422	4.3125	2.25781	1.12109	44.9206	40.7132	38.2627	30.7287	20.4424	12.5479	7.1742	3.88096	2.0791	1.02234
	28.9	45.8438	40.6953	36.9453	30.2656	21.5703	14.1914	8.10156	4.31641	2.26953	1.125	44.9206	40.7146	38.2797	30.7699	20.4873	12.5823	7.1961	3.89345	2.08596	1.02576
	29	45.8359	40.6992	36.957	30.3164	21.625	14.1914	8.12109	4.33984	2.28125	1.12891	44.9206	40.7159	38.2965	30.8109	20.5322	12.6167	7.21798	3.90593	2.09282	1.02918
	29.1	45.8477	40.7207	36.9844	30.3613	21.6914	14.2324	8.13477	4.35351	2.29883	1.12305	44.9206	40.7171	38.3132	30.8516	20.5769	12.651	7.23984	3.9184	2.09969	1.03259
	29.2	45.8574	40.7441	37.0098	30.4277	21.7402	14.2559	8.14648	4.37695	2.30664	1.13086	44.9206	40.7184	38.3296	30.8921	20.6214	12.6852	7.26168	3.93087	2.10654	1.03601
	29.3	45.8496	40.7637	37.0527	30.4707	21.7871	14.2949	8.16992	4.38867	2.32617	1.13867	44.9206	40.7196	38.3459	30.9324	20.6659	12.7194	7.28351	3.94333	2.1134	1.03943
	29.4	45.8535	40.7695	37.0723	30.5117	21.834	14.332	8.19141	4.39453	2.32812	1.13281	44.9206	40.7208	38.3619	30.9724	20.7102	12.7535	7.30531	3.95578	2.12025	1.04284
	29.5	45.8555	40.7812	37.0898	30.543	21.8711	14.3672	8.20312	4.40234	2.33984	1.14453	44.9206	40.7219	38.3778	31.0122	20.7543	12.7876	7.32709	3.96823	2.1271	1.04626
	29.6	45.8555	40.7891	37.1172	30.582	21.9297	14.3867	8.22656	4.41406	2.34766	1.15625	44.9206	40.7231	38.3935	31.0518	20.7984	12.8216	7.34886	3.98067	2.13395	1.04967
	29.7	45.8477	40.8008	37.1367	30.6211	21.9844	14.4102	8.25391	4.42578	2.35938	1.16406	44.9206	40.7242	38.4091	31.0911	20.8423	12.8556	7.37061	3.9931	2.14079	1.05308
	29.8	45.8555	40.8145	37.1523	30.6582	22.0156	14.4277	8.26367	4.42773	2.37305	1.16992	44.9206	40.7253	38.4244	31.1303	20.8861	12.8895	7.39234	4.00553	2.14764	1.05649
	29.9	45.8613	40.8145	37.1621	30.6855	22.0566	14.4434	8.27539	4.43555	2.37305	1.16992	44.9206	40.7263	38.4396	31.1691	20.9297	12.9233	7.41404	4.01795	2.15448	1.0599
	30	45.8535	40.834	37.1699	30.7246	22.0918	14.4629	8.29492	4.44727	2.38477	1.17773	44.9206	40.7274	38.4546	31.2078	20.9732	12.9571	7.43573	4.03036	2.16132	1.06331
	30.1	45.8613	40.8379	37.1934	30.7715	22.1191	14.4668	8.30664	4.45117	2.38867	1.18164	44.9206	40.7284	38.4694	31.2463	21.0166	12.9909	7.4574	4.04277	2.16815	1.06672
	30.2	45.8652	40.834	37.2168	30.7871	22.1426	14.4746	8.33008	4.45898	2.39258	1.18164	44.9206	40.7294	38.4841	31.2845	21.0599	13.0246	7.47906	4.05517	2.17499	1.07013
	30.3	45.8496	40.8418	37.2324	30.7988	22.166	14.5059	8.35352	4.4707	2.39648	1.18945	44.9206	40.7304	38.4986	31.3225	21.103	13.0582	7.50069	4.06757	2.18182	1.07354
	30.4	45.8535	40.8457	37.2598	30.8379	22.1855	14.5371	8.38086	4.4668	2.42773	1.20117	44.9206	40.7313	38.5129	31.3603	21.146	13.0918	7.5223	4.07995	2.18865	1.07694
	30.5	45.8535	40.8516	37.2793	30.8672	22.2402	14.5781	8.40625	4.47656	2.42188	1.20703	44.9206	40.7322	38.5271	31.3978	21.1888	13.1254	7.5439	4.09234	2.19548	1.08035
	30.6	45.8516	40.8652	37.2891	30.8926	22.2773	14.627	8.42773	4.49024	2.44727	1.21289	44.9206	40.7331	38.5411	31.4352	21.2316	13.1589	7.56548	4.10471	2.2023	1.08375
	30.7	45.8418	40.875	37.3105	30.9102	22.3145	14.668	8.45312	4.51172	2.46875	1.22266	44.9206	40.734	38.555	31.4723	21.2742	13.1923	7.58704	4.11708	2.20912	1.08716
	30.8	45.8633	40.8828	37.3242	30.9453	22.3633	14.7188	8.47656	4.51953	2.47656	1.21875	44.9206	40.7349	38.5687	31.5092	21.3167	13.2257	7.60858	4.12945	2.21594	1.09056
	30.9	45.8516	40.8965	37.3398	30.9785	22.4023	14.7676	8.50195	4.5332	2.49023	1.23633	44.9206	40.7357	38.5822	31.5459	21.3591	13.259	7.63009	4.1418	2.22276	1.09396
	31	45.8652	40.9199	37.3574	30.9902	22.4473	14.8105	8.51758	4.55664	2.50195	1.24805	44.9206	40.7366	38.5956	31.5824	21.4013	13.2923	7.65159	4.15415	2.22957	1.09736
	31.1	45.8652	40.9277	37.377	31.0098	22.4863	14.8418	8.52148	4.57617	2.50977	1.25586	44.9206	40.7374	38.6088	31.6187	21.4434	13.3255	7.67308	4.1665	2.23639	1.10076
	31.2	45.8652	40.9258	37.3965	31.0312	22.5293	14.8711	8.53125	4.58203	2.50781	1.26953	44.9206	40.7382	38.6219	31.6547	21.4854	13.3587	7.69454	4.17883	2.2432	1.10416
	31.3	45.8633	40.916	37.4141	31.0527	22.5625	14.9004	8.54492	4.60352	2.49414	1.26367	44.9206	40.7389	38.6348	31.6906	21.5272	13.3918	7.71599	4.19116	2.25001	1.10756
	31.4	45.8418	40.916	37.4238	31.0879	22.584	14.9316	8.57227	4.61914	2.49805	1.27148	44.9206	40.7397	38.6476	31.7263	21.569	13.4249	7.73741	4.20348	2.25681	1.11095
	31.5	45.834	40.9238	37.4512	31.1035	22.627	14.9629	8.5918	4.62695	2.50195	1.26758	44.9206	40.7404	38.6603	31.7617	21.6106	13.4579	7.75882	4.2158	2.26361	1.11435
	31.6	45.8301	40.9414	37.4668	31.1172	22.6738	14.9844	8.60547	4.63672	2.5	1.26563	44.9206	40.7411	38.6728	31.7969	21.6521	13.4909	7.78021	4.22812	2.27041	1.11775
	31.7	45.8281	40.9512	37.4844	31.1348	22.7344	15.0176	8.61524	4.6543	2.49024	1.26758	44.9207	40.7419	38.6851	31.832	21.6934	13.5238	7.80158	4.24042	2.27721	1.12114
	31.8	45.8105	40.9727	37.4863	31.168	22.7793	15.0664	8.64062	4.66797	2.5	1.27734	44.9207	40.7426	38.6973	31.8668	21.7347	13.5566	7.82293	4.25272	2.28401	1.12454
	31.9	45.8203	40.9961	37.5195	31.1992	22.8555	15.0977	8.67188	4.67969	2.5	1.27344	44.9207	40.7432	38.7094	31.9015	21.7758	13.5894	7.84426	4.26501	2.2908	1.12793
	32	45.8281	41.0098	37.5195	31.2246	22.9023	15.1348	8.69336	4.69336	2.50196	1.2793	44.9207	40.7439	38.7214	31.9359	21.8168	13.6222	7.86558	4.2773	2.29759	1.13132
	32.1	45.8184	41.0234	37.5332	31.2344	22.9395	15.1758	8.70703	4.69141	2.50781	1.28906	44.9207	40.7445	38.7332	31.9701	21.8576	13.6549	7.88687	4.28958	2.30438	1.13471
	32.2	45.8086	41.0312	37.5469	31.2773	22.9727	15.2188	8.70703	4.70703	2.5	1.27734	44.9207	40.7452	38.7448	32.0042	21.8984	13.6875	7.90815	4.30185	2.31117	1.1381
	32.3	45.8086	41.0391	37.5586	31.3047	23.0156	15.2617	8.71484	4.70312	2.50781	1.28516	44.9207	40.7458	38.7564	32.038	21.939	13.7201	7.92941	4.31412	2.31796	1.14149
	32.4	45.8086	41.0352	37.5703	31.3359	23.0586	15.2891	8.73438	4.70312	2.51172	1.28516	44.9207	40.7464	38.7678	32.0716	21.9795	13.7527	7.95065	4.32637	2.32474	1.14488
	32.5	45.7969	41.043	37.5977	31.3516	23.0977	15.3203	8.75391	4.71094	2.51953	1.28516	44.9207	40.747	38.779	32.1051	22.0199	13.7852	7.97187	4.33863	2.33152	1.14827
	32.6	45.7969	41.0449	37.6367	31.3691	23.1367	15.3496	8.75976	4.7207	2.51758	1.2832	44.9207	40.7475	38.7902	32.1383	22.0602	13.8176	7.99307	4.35088	2.3383	1.15166
	32.7	45.8066	41.0449	37.666	31.3848	23.1738	15.3809	8.77149	4.7168	2.51367	1.27539	44.9207	40.7481	38.8012	32.1714	22.1003	13.85	8.01426	4.36312	2.34507	1.15504
	32.8	45.8066	41.0449	37.6855	31.4121	23.1973	15.4121	8.79492	4.72461	2.52148	1.2832	44.9207	40.7486	38.8121	32.2043	22.1404	13.8824	8.03543	4.37535	2.35184	1.15843
	32.9	45.8027	41.0566	37.7051	31.4316	23.2285	15.4355	8.79883	4.73242	2.5332	1.2793	44.9207	40.7492	38.8229	32.237	22.1803	13.9147	8.05657	4.38758	2.35861	1.16181
	33	45.7949	41.0527	37.7129	31.4629	23.2637	15.4668	8.81836	4.74023	2.5332	1.2793	44.9207	40.7497	38.8335	32.2695	22.2201	13.9469	8.0777	4.3998	2.36538	1.16519
	33.1	45.8027	41.0645	37.7363	31.502	23.2988	15.498	8.83399	4.75195	2.53711	1.2832	44.9207	40.7502	38.8441	32.3018	22.2597	13.9791	8.09881	4.41202	2.37215	1.16858
	33.2	45.791	41.0742	37.7637	31.543	23.3184	15.5273	8.86719	4.76953	2.54297	1.29297	44.9207	40.7507	38.8545	32.3339	22.2993	14.0113	8.1199	4.42423	2.37891	1.17196
	33.3	45.7891	41.0879	37.7852	31.5723	23.3359	15.5566	8.87305	4.7832	2.54102	1.29492	44.9207	40.7512	38.8648	32.3658	22.3387	14.0434	8.14098	4.43643	2.38567	1.17534
	33.4	45.7988	41.0918	37.8066	31.5879	23.3652	15.584	8.89648	4.80664	2.54492	1.29883	44.9207	40.7517	38.8749	32.3976	22.378	14.0754	8.16203	4.44862	2.39243	1.17872
	33.5	45.8027	41.0938	37.8301	31.6211	23.4004	15.6172	8.90625	4.82031	2.54687	1.3125	44.9207	40.7522	38.885	32.4291	22.4172	14.1074	8.18307	4.46081	2.39919	1.1821
	33.6	45.8008	41.1094	37.8516	31.668	23.4414	15.6641	8.92578	4.83594	2.55469	1.33594	44.9207	40.7526	38.895	32.4605	22.4563	14.1393	8.20409	4.473	2.40594	1.18548
	33.7	45.8086	41.1133	37.8789	31.7188	23.4727	15.6953	8.94922	4.84766	2.55469	1.32812	44.9207	40.7531	38.9048	32.4917	22.4953	14.1712	8.22509	4.48517	2.41269	1.18885
	33.8	45.8125	41.1074	37.8984	31.748	23.5039	15.7207	8.97461	4.86133	2.55274	1.32617	44.9207	40.7535	38.9145	32.5227	22.5341	14.203	8.24607	4.49735	2.41944	1.19223
	33.9	45.8184	41.1055	37.9082	31.7891	23.541	15.7383	8.99609	4.86328	2.55859	1.33594	44.9207	40.7539	38.9241	32.5536	22.5729	14.2348	8.26703	4.50951	2.42619	1.1956
	34	45.8281	41.1113	37.9258	31.8379	23.5781	15.7715	9.02539	4.87305	2.56445	1.33789	44.9207	40.7544	38.9336	32.5842	22.6115	14.2666	8.28798	4.52167	2.43293	1.19898
	34.1	45.8379	41.1211	37.9473	31.875	23.6074	15.8125	9.04688	4.89453	2.57031	1.34375	44.9207	40.7548	38.943	32.6147	22.65	14.2983	8.3089	4.53382	2.43968	1.20235
	34.2	45.8281	41.1387	37.9531	31.916	23.6289	15.8535	9.08398	4.91211	2.5918	1.35351	44.9207	40.7552	38.9523	32.645	22.6884	14.3299	8.32981	4.54597	2.44642	1.20573
	34.3	45.8457	41.127	37.9785	31.9316	23.6777	15.8926	9.11133	4.92383	2.59961	1.35352	44.9207	40.7556	38.9615	32.6752	22.7267	14.3615	8.35071	4.55811	2.45316	1.2091
	34.4	45.8535	41.1348	37.9824	31.9629	23.7129	15.9199	9.13477	4.94336	2.61914	1.36523	44.9207	40.7559	38.9706	32.7051	22.7648	14.393	8.37157	4.57024	2.45989	1.21247
	34.5	45.8574	41.1328	37.9902	31.9922	23.7598	15.9453	9.14453	4.95703	2.62109	1.35938	44.9207	40.7563	38.9795	32.7349	22.8029	14.4245	8.39243	4.58236	2.46662	1.21584
	34.6	45.8516	41.1504	37.9961	32.0176	23.8008	15.9863	9.1582	4.9668	2.62695	1.36133	44.9207	40.7567	38.9884	32.7645	22.8408	14.456	8.41327	4.59448	2.47335	1.21921
	34.7	45.8652	41.1543	38.0098	32.0371	23.8457	16.0137	9.16602	4.97852	2.63477	1.37305	44.9207	40.757	38.9972	32.794	22.8786	14.4874	8.43408	4.6066	2.48008	1.22258
	34.8	45.873	41.166	38.0176	32.0605	23.8926	16.0371	9.17773	5.00195	2.63867	1.37695	44.9207	40.7574	39.0058	32.8233	22.9163	14.5187	8.45489	4.61871	2.48681	1.22595
	34.9	45.8652	41.168	38.0449	32.082	23.9355	16.0586	9.21094	5.00391	2.64844	1.36328	44.9207	40.7577	39.0144	32.8524	22.9539	14.55	8.47566	4.6308	2.49353	1.22931
	35	45.8633	41.1797	38.0508	32.0898	23.9883	16.082	9.22265	5.00391	2.64844	1.36719	44.9207	40.7581	39.0229	32.8813	22.9914	14.5812	8.49643	4.6429	2.50025	1.23268
	35.1	45.8594	41.1816	38.0547	32.0996	24.0273	16.1074	9.24023	5.00977	2.6543	1.35742	44.9207	40.7584	39.0313	32.9101	23.0288	14.6124	8.51717	4.65499	2.50697	1.23604
	35.2	45.8496	41.1934	38.0801	32.1387	24.0605	16.1348	9.26758	5.03711	2.66211	1.36914	44.9207	40.7587	39.0395	32.9387	23.066	14.6436	8.5379	4.66707	2.51369	1.23941
	35.3	45.8613	41.2012	38.0918	32.1855	24.0996	16.1543	9.29102	5.05664	2.66211	1.36914	44.9207	40.759	39.0477	32.9671	23.1032	14.6747	8.55861	4.67915	2.5204	1.24277
	35.4	45.8691	41.2012	38.1074	32.2012	24.127	16.1934	9.32227	5.06445	2.6582	1.37695	44.9207	40.7593	39.0558	32.9954	23.1402	14.7057	8.5793	4.69122	2.52711	1.24613
	35.5	45.8652	41.1973	38.1152	32.2207	24.1465	16.2324	9.3418	5.08398	2.66992	1.38477	44.9207	40.7596	39.0638	33.0235	23.1772	14.7367	8.59997	4.70328	2.53383	1.2495
	35.6	45.877	41.2051	38.123	32.2285	24.1973	16.2676	9.36133	5.0957	2.67774	1.38867	44.9207	40.7599	39.0718	33.0514	23.214	14.7677	8.62063	4.71534	2.54053	1.25286
	35.7	45.8809	41.2051	38.1309	32.2598	24.2285	16.3105	9.40039	5.11523	2.68945	1.39258	44.9207	40.7602	39.0796	33.0792	23.2507	14.7986	8.64126	4.72739	2.54724	1.25622
	35.8	45.8926	41.2031	38.1465	32.2773	24.252	16.3398	9.41016	5.10938	2.67969	1.40234	44.9207	40.7605	39.0873	33.1069	23.2873	14.8294	8.66188	4.73944	2.55394	1.25957
	35.9	45.8906	41.2031	38.1602	32.2852	24.2734	16.375	9.42578	5.12891	2.69141	1.39062	44.9207	40.7608	39.095	33.1343	23.3238	14.8602	8.68248	4.75147	2.56064	1.26293
	36	45.8789	41.1992	38.1602	32.3047	24.3008	16.418	9.42969	5.14844	2.69531	1.39062	44.9207	40.761	39.1025	33.1616	23.3602	14.891	8.70306	4.7635	2.56734	1.26629
	36.1	45.8789	41.2109	38.168	32.3281	24.332	16.4531	9.45703	5.16016	2.70312	1.39844	44.9207	40.7613	39.11	33.1888	23.3964	14.9217	8.72363	4.77553	2.57404	1.26965
	36.2	45.8711	41.2109	38.1797	32.3516	24.3711	16.4766	9.48828	5.17578	2.71094	1.39844	44.9207	40.7615	39.1174	33.2158	23.4326	14.9523	8.74418	4.78755	2.58073	1.273
	36.3	45.8672	41.1992	38.1992	32.3555	24.3984	16.5078	9.51953	5.17969	2.72656	1.39844	44.9207	40.7618	39.1247	33.2426	23.4687	14.9829	8.76471	4.79956	2.58742	1.27636
	36.4	45.8711	41.2012	38.207	32.377	24.4219	16.5332	9.54883	5.19727	2.7207	1.39648	44.9207	40.762	39.1319	33.2693	23.5046	15.0135	8.78521	4.81157	2.59411	1.27971
	36.5	45.877	41.2012	38.2168	32.3887	24.4473	16.5527	9.57227	5.20117	2.72461	1.38867	44.9207	40.7623	39.1391	33.2958	23.5404	15.044	8.80571	4.82357	2.6008	1.28306
	36.6	45.8691	41.2129	38.2168	32.4121	24.4707	16.5723	9.61914	5.2207	2.73633	1.40039	44.9207	40.7625	39.1461	33.3222	23.5762	15.0745	8.82618	4.83556	2.60748	1.28642
	36.7	45.873	41.2188	38.2324	32.4258	24.5059	16.6016	9.63672	5.23438	2.76172	1.39453	44.9207	40.7627	39.1531	33.3484	23.6118	15.1049	8.84664	4.84755	2.61416	1.28977
	36.8	45.8828	41.2207	38.2539	32.4551	24.5469	16.6348	9.66992	5.24805	2.77539	1.40039	44.9207	40.7629	39.16	33.3745	23.6473	15.1353	8.86708	4.85954	2.62084	1.29312
	36.9	45.8887	41.2285	38.2637	32.4824	24.5801	16.6504	9.70508	5.25195	2.78711	1.41211	44.9207	40.7632	39.1668	33.4004	23.6828	15.1656	8.8875	4.87151	2.62752	1.29647
	37	45.8965	41.2422	38.2637	32.5156	24.6035	16.6953	9.75	5.26953	2.79688	1.41797	44.9207	40.7634	39.1736	33.4262	23.7181	15.1959	8.9079	4.88348	2.6342	1.29982
	37.1	45.9023	41.2461	38.2891	32.543	24.6406	16.7305	9.77734	5.28516	2.80859	1.43359	44.9207	40.7636	39.1802	33.4518	23.7533	15.2261	8.92829	4.89544	2.64087	1.30316
	37.2	45.8984	41.2422	38.293	32.5664	24.6641	16.7578	9.82031	5.29687	2.81641	1.44141	44.9207	40.7638	39.1868	33.4773	23.7884	15.2563	8.94866	4.9074	2.64754	1.30651
	37.3	45.9102	41.248	38.3008	32.5879	24.6914	16.791	9.84961	5.30664	2.82227	1.45117	44.9207	40.764	39.1933	33.5026	23.8234	15.2864	8.96901	4.91935	2.65421	1.30986
	37.4	45.9082	41.2422	38.3066	32.6094	24.7207	16.8164	9.87109	5.32031	2.81641	1.46094	44.9207	40.7642	39.1998	33.5278	23.8583	15.3165	8.98934	4.93129	2.66087	1.3132
	37.5	45.9023	41.2383	38.332	32.6133	24.7539	16.8359	9.88672	5.32813	2.82422	1.45703	44.9207	40.7644	39.2062	33.5528	23.8931	15.3465	9.00965	4.94323	2.66754	1.31655
	37.6	45.8984	41.2441	38.3281	32.6426	24.7812	16.877	9.9043	5.3418	2.8457	1.46289	44.9207	40.7645	39.2124	33.5777	23.9278	15.3765	9.02995	4.95517	2.6742	1.31989
	37.7	45.9043	41.2441	38.373	32.6699	24.8145	16.9004	9.93164	5.35352	2.84961	1.46289	44.9207	40.7647	39.2187	33.6024	23.9623	15.4064	9.05023	4.96709	2.68086	1.32323
	37.8	45.9043	41.25	38.3809	32.6953	24.8457	16.9375	9.95703	5.37109	2.87109	1.47656	44.9207	40.7649	39.2248	33.627	23.9968	15.4363	9.07049	4.97901	2.68751	1.32658
	37.9	45.9102	41.2578	38.3984	32.707	24.9023	16.9688	9.98047	5.38672	2.875	1.47656	44.9207	40.7651	39.2309	33.6515	24.0312	15.4662	9.09073	4.99092	2.69417	1.32991
	38	45.9102	41.2539	38.4219	32.7227	24.9336	16.9922	10.0156	5.40235	2.87891	1.47266	44.9207	40.7653	39.2369	33.6758	24.0655	15.496	9.11096	5.00283	2.70082	1.33326
	38.1	45.9062	41.2637	38.4375	32.752	24.9688	17.0254	10.0371	5.42773	2.89648	1.48242	44.9207	40.7654	39.2429	33.7	24.0997	15.5257	9.13117	5.01473	2.70747	1.33659
	38.2	45.9043	41.2793	38.4473	32.7871	25.0059	17.0527	10.0684	5.44336	2.91211	1.49805	44.9207	40.7656	39.2488	33.724	24.1337	15.5554	9.15136	5.02663	2.71412	1.33993
	38.3	45.9199	41.2793	38.4668	32.8027	25.0527	17.0762	10.084	5.44727	2.91992	1.49805	44.9207	40.7657	39.2546	33.7479	24.1677	15.5851	9.17154	5.03852	2.72076	1.34327
	38.4	45.9277	41.2832	38.4785	32.8262	25.0801	17.1152	10.0996	5.4707	2.92383	1.49805	44.9207	40.7659	39.2603	33.7717	24.2016	15.6147	9.19169	5.0504	2.72741	1.34661
	38.5	45.9277	41.291	38.4902	32.8535	25.1074	17.1543	10.1348	5.48633	2.93164	1.50586	44.9207	40.766	39.266	33.7953	24.2353	15.6443	9.21183	5.06227	2.73405	1.34994
	38.6	45.9316	41.2949	38.5098	32.8809	25.1348	17.1777	10.1504	5.50586	2.94726	1.52148	44.9207	40.7662	39.2716	33.8188	24.269	15.6738	9.23195	5.07414	2.74069	1.35328
	38.7	45.9434	41.291	38.5332	32.9043	25.1816	17.1973	10.1699	5.5293	2.94336	1.51758	44.9207	40.7663	39.2772	33.8421	24.3026	15.7033	9.25205	5.08601	2.74732	1.35661
	38.8	45.9395	41.2949	38.5371	32.9316	25.209	17.2324	10.1973	5.54101	2.95898	1.52539	44.9207	40.7665	39.2827	33.8653	24.336	15.7327	9.27214	5.09787	2.75396	1.35994
	38.9	45.9551	41.2949	38.5527	32.9707	25.2402	17.2715	10.209	5.57227	2.9668	1.5332	44.9207	40.7666	39.2881	33.8884	24.3694	15.7621	9.2922	5.10971	2.76059	1.36328
	39	45.9629	41.2949	38.5723	32.9863	25.2637	17.2949	10.2168	5.58008	2.96289	1.5293	44.9207	40.7668	39.2934	33.9114	24.4027	15.7914	9.31225	5.12156	2.76722	1.36661
	39.1	45.959	41.2852	38.5996	33	25.2988	17.3203	10.2227	5.59375	2.96094	1.53125	44.9207	40.7669	39.2988	33.9342	24.4358	15.8207	9.33229	5.1334	2.77384	1.36994
	39.2	45.9531	41.2734	38.6016	33.0078	25.3125	17.3398	10.2266	5.58985	2.95703	1.53125	44.9207	40.767	39.304	33.9569	24.4689	15.8499	9.3523	5.14523	2.78047	1.37327
	39.3	45.9414	41.2793	38.6016	33.0293	25.332	17.3535	10.2324	5.60742	2.9668	1.5293	44.9207	40.7671	39.3092	33.9794	24.5019	15.8791	9.3723	5.15706	2.78709	1.3766
	39.4	45.9395	41.293	38.6191	33.0547	25.3613	17.3711	10.2617	5.61328	2.98047	1.52734	44.9207	40.7673	39.3143	34.0018	24.5347	15.9083	9.39228	5.16888	2.79371	1.37993
	39.5	45.9375	41.2969	38.6289	33.0742	25.3945	17.3828	10.2695	5.6211	2.98047	1.53516	44.9207	40.7674	39.3194	34.0241	24.5675	15.9374	9.41224	5.1807	2.80033	1.38325
	39.6	45.9336	41.293	38.6445	33.0977	25.4062	17.4219	10.2852	5.63672	2.98438	1.53516	44.9207	40.7675	39.3244	34.0463	24.6002	15.9664	9.43219	5.1925	2.80694	1.38658
	39.7	45.9219	41.293	38.6523	33.1172	25.4531	17.4688	10.2891	5.64844	2.98828	1.52344	44.9207	40.7676	39.3293	34.0683	24.6328	15.9954	9.45212	5.20431	2.81356	1.3899
	39.8	45.9102	41.3008	38.6719	33.1367	25.4688	17.5	10.3086	5.66797	3.00391	1.53516	44.9207	40.7677	39.3342	34.0902	24.6653	16.0244	9.47203	5.2161	2.82017	1.39323
	39.9	45.9141	41.3008	38.6875	33.1523	25.5	17.543	10.3359	5.67969	3.00781	1.53125	44.9207	40.7678	39.3391	34.112	24.6976	16.0533	9.49192	5.22789	2.82678	1.39655
	40	45.9219	41.2988	38.6992	33.1621	25.5312	17.5879	10.3535	5.69336	3.02539	1.53711	44.9207	40.7679	39.3439	34.1337	24.7299	16.0822	9.5118	5.23968	2.83338	1.39988
	40.1	45.9199	41.2949	38.709	33.1895	25.5684	17.6191	10.3809	5.70898	3.03711	1.54101	44.9207	40.768	39.3486	34.1552	24.7621	16.111	9.53166	5.25145	2.83999	1.4032
	40.2	45.9238	41.3047	38.7324	33.2266	25.5996	17.6523	10.4102	5.73047	3.03906	1.54297	44.9207	40.7681	39.3533	34.1766	24.7942	16.1398	9.5515	5.26323	2.84659	1.40652
	40.3	45.9258	41.3125	38.7422	33.2656	25.6211	17.6797	10.4453	5.75781	3.05078	1.54687	44.9207	40.7683	39.3579	34.1979	24.8262	16.1686	9.57132	5.27499	2.85319	1.40984
	40.4	45.9297	41.3281	38.7461	33.2891	25.6367	17.7227	10.4531	5.76562	3.0625	1.54688	44.9207	40.7683	39.3625	34.2191	24.8581	16.1973	9.59113	5.28675	2.85978	1.41316
	40.5	45.9336	41.3281	38.7656	33.3164	25.6562	17.7539	10.4727	5.77734	3.07031	1.54688	44.9207	40.7684	39.367	34.2401	24.8899	16.2259	9.61092	5.2985	2.86638	1.41648
	40.6	45.9414	41.332	38.7773	33.3438	25.668	17.793	10.4922	5.78516	3.09375	1.54688	44.9207	40.7685	39.3715	34.261	24.9217	16.2545	9.63069	5.31025	2.87297	1.41979
	40.7	45.9414	41.3359	38.7773	33.3633	25.6875	17.8086	10.5117	5.79297	3.08984	1.54297	44.9207	40.7686	39.3759	34.2818	24.9533	16.2831	9.65045	5.32199	2.87956	1.42311
	40.8	45.9375	41.3438	38.7812	33.3711	25.7031	17.8359	10.5508	5.8125	3.10938	1.55469	44.9207	40.7687	39.3803	34.3025	24.9848	16.3116	9.67019	5.33373	2.88615	1.42643
	40.9	45.9453	41.3418	38.793	33.4121	25.7266	17.8613	10.5723	5.82617	3.12305	1.56055	44.9207	40.7688	39.3846	34.323	25.0162	16.34	9.6899	5.34545	2.89274	1.42974
	41	45.9551	41.3555	38.8027	33.4336	25.7598	17.8789	10.5938	5.83984	3.12891	1.55078	44.9207	40.7689	39.3889	34.3435	25.0476	16.3685	9.7096	5.35717	2.89932	1.43306
	41.1	45.957	41.3613	38.8125	33.4785	25.7852	17.9043	10.6191	5.84961	3.14648	1.57226	44.9207	40.769	39.3931	34.3638	25.0788	16.3969	9.72929	5.36889	2.9059	1.43637
	41.2	45.9629	41.3633	38.8301	33.5039	25.8184	17.918	10.6406	5.86328	3.16016	1.57031	44.9207	40.7691	39.3972	34.384	25.11	16.4252	9.74896	5.3806	2.91248	1.43968
	41.3	45.9453	41.3652	38.8359	33.5293	25.832	17.9434	10.6582	5.88086	3.16992	1.56445	44.9207	40.7691	39.4014	34.4041	25.141	16.4535	9.76861	5.39231	2.91906	1.443
	41.4	45.9434	41.3652	38.8535	33.541	25.8496	17.9785	10.6738	5.86914	3.16992	1.55273	44.9207	40.7692	39.4055	34.424	25.172	16.4817	9.78824	5.404	2.92563	1.44631
	41.5	45.9434	41.3613	38.8613	33.5645	25.8652	18.0137	10.7051	5.87695	3.16211	1.56836	44.9207	40.7693	39.4095	34.4439	25.2029	16.5099	9.80786	5.41569	2.9322	1.44962
	41.6	45.9395	41.373	38.877	33.5801	25.8887	18.0449	10.7285	5.89648	3.16211	1.55664	44.9207	40.7694	39.4135	34.4636	25.2337	16.5381	9.82746	5.42738	2.93877	1.45293
	41.7	45.9473	41.377	38.8848	33.5801	25.9199	18.0801	10.7598	5.91211	3.1582	1.55664	44.9207	40.7694	39.4174	34.4833	25.2644	16.5662	9.84705	5.43906	2.94534	1.45623
	41.8	45.9434	41.3809	38.8848	33.5957	25.9434	18.1113	10.7871	5.93555	3.16602	1.56836	44.9207	40.7695	39.4213	34.5028	25.295	16.5942	9.86661	5.45073	2.95191	1.45954
	41.9	45.9512	41.375	38.8965	33.6016	25.9785	18.125	10.8086	5.94531	3.16797	1.55859	44.9207	40.7696	39.4252	34.5222	25.3255	16.6223	9.88616	5.4624	2.95847	1.46285
	42	45.9492	41.3652	38.8984	33.6074	26	18.1465	10.8301	5.95508	3.17773	1.55273	44.9207	40.7696	39.429	34.5414	25.3559	16.6502	9.90569	5.47406	2.96503	1.46615
	42.1	45.9316	41.373	38.9004	33.623	26.0215	18.1621	10.8457	5.96289	3.16211	1.55664	44.9207	40.7697	39.4327	34.5606	25.3862	16.6782	9.92521	5.48572	2.97159	1.46946
	42.2	45.9395	41.377	38.9004	33.627	26.0371	18.1777	10.8613	5.96289	3.16992	1.56445	44.9207	40.7698	39.4365	34.5797	25.4165	16.7061	9.94471	5.49737	2.97815	1.47276
	42.3	45.9434	41.377	38.9121	33.6387	26.0566	18.1973	10.8809	5.97461	3.17773	1.56836	44.9207	40.7698	39.4402	34.5986	25.4466	16.7339	9.96419	5.50901	2.9847	1.47607
	42.4	45.9316	41.3828	38.916	33.6758	26.084	18.2188	10.8984	5.98438	3.17969	1.57812	44.9207	40.7699	39.4438	34.6175	25.4767	16.7617	9.98365	5.52065	2.99125	1.47937
	42.5	45.9336	41.3867	38.9258	33.6992	26.1016	18.2344	10.9297	5.99219	3.17578	1.57422	44.9207	40.77	39.4474	34.6362	25.5066	16.7895	10.0031	5.53228	2.9978	1.48267
	42.6	45.9297	41.3848	38.9219	33.7051	26.1133	18.2559	10.9473	5.99805	3.17773	1.57227	44.9207	40.77	39.4509	34.6548	25.5365	16.8172	10.0225	5.5439	3.00435	1.48597
	42.7	45.9277	41.3945	38.9316	33.7188	26.1426	18.2852	10.9688	6.01172	3.19141	1.57422	44.9207	40.7701	39.4545	34.6733	25.5663	16.8449	10.0419	5.55552	3.01089	1.48927
	42.8	45.9141	41.3965	38.9531	33.7402	26.1797	18.2988	10.9824	6.01367	3.19727	1.56445	44.9207	40.7701	39.4579	34.6918	25.596	16.8725	10.0613	5.56714	3.01744	1.49257
	42.9	45.9043	41.4043	38.9395	33.7676	26.1934	18.3418	11.002	6.0332	3.19727	1.56445	44.9207	40.7702	39.4614	34.7101	25.6256	16.9001	10.0807	5.57874	3.02398	1.49587
	43	45.916	41.3887	38.9512	33.7676	26.2324	18.377	11.0371	6.03711	3.19727	1.56055	44.9207	40.7702	39.4648	34.7283	25.6551	16.9276	10.1001	5.59034	3.03051	1.49917
	43.1	45.9199	41.3984	38.9668	33.7891	26.2598	18.4141	11.0625	6.04687	3.19922	1.57031	44.9207	40.7703	39.4681	34.7464	25.6846	16.9551	10.1194	5.60194	3.03705	1.50246
	43.2	45.9219	41.4004	38.9766	33.8066	26.2969	18.4473	11.084	6.06836	3.20508	1.58008	44.9207	40.7704	39.4714	34.7644	25.7139	16.9826	10.1387	5.61353	3.04359	1.50576
	43.3	45.9199	41.4004	38.9863	33.8301	26.3418	18.4746	11.1035	6.06055	3.20899	1.57617	44.9207	40.7704	39.4747	34.7822	25.7432	17.01	10.1581	5.62511	3.05012	1.50905
	43.4	45.9238	41.416	38.9941	33.8457	26.3652	18.5215	11.1387	6.08008	3.2168	1.58398	44.9207	40.7704	39.478	34.8	25.7724	17.0373	10.1774	5.63668	3.05664	1.51235
	43.5	45.9316	41.4082	39.0215	33.8535	26.3926	18.5449	11.1543	6.08398	3.22461	1.58789	44.9207	40.7705	39.4812	34.8177	25.8015	17.0647	10.1966	5.64825	3.06317	1.51564
	43.6	45.9316	41.4121	39.0371	33.8848	26.4082	18.5645	11.166	6.0957	3.24023	1.58789	44.9207	40.7706	39.4844	34.8353	25.8305	17.092	10.2159	5.65982	3.0697	1.51893
	43.7	45.9316	41.4043	39.0488	33.8887	26.4316	18.584	11.1777	6.11133	3.23633	1.58399	44.9207	40.7706	39.4875	34.8527	25.8594	17.1192	10.2351	5.67138	3.07622	1.52222
	43.8	45.9238	41.4023	39.0527	33.9023	26.4434	18.6055	11.1953	6.13281	3.24609	1.58984	44.9207	40.7706	39.4906	34.8701	25.8882	17.1464	10.2544	5.68293	3.08274	1.52551
	43.9	45.9102	41.4102	39.0586	33.9102	26.4688	18.6445	11.2148	6.13672	3.25	1.58984	44.9207	40.7707	39.4937	34.8874	25.917	17.1735	10.2736	5.69448	3.08926	1.5288
	44	45.9102	41.416	39.0703	33.9199	26.4883	18.6738	11.2207	6.1543	3.24414	1.58398	44.9207	40.7707	39.4967	34.9046	25.9456	17.2006	10.2928	5.70602	3.09577	1.53209
	44.1	45.916	41.4199	39.084	33.9395	26.5059	18.709	11.2324	6.17773	3.25195	1.58398	44.9207	40.7708	39.4997	34.9216	25.9742	17.2277	10.3119	5.71755	3.10229	1.53538
	44.2	45.916	41.4316	39.0957	33.9434	26.5371	18.7285	11.2441	6.19336	3.25195	1.58398	44.9207	40.7708	39.5027	34.9386	26.0027	17.2547	10.3311	5.72908	3.1088	1.53867
	44.3	45.9238	41.4355	39.1152	33.9629	26.5684	18.752	11.2715	6.20508	3.25977	1.58398	44.9207	40.7709	39.5056	34.9555	26.0311	17.2817	10.3503	5.7406	3.11531	1.54195
	44.4	45.9199	41.4355	39.127	33.9863	26.5996	18.7793	11.291	6.20508	3.26367	1.58398	44.9207	40.7709	39.5085	34.9723	26.0594	17.3087	10.3694	5.75212	3.12181	1.54524
	44.5	45.9277	41.4395	39.1348	34.0137	26.6387	18.8027	11.3027	6.22461	3.27148	1.57617	44.9207	40.7709	39.5114	34.989	26.0876	17.3356	10.3885	5.76363	3.12832	1.54852
	44.6	45.9277	41.4395	39.1543	34.041	26.6855	18.8301	11.334	6.24414	3.2793	1.56445	44.9207	40.771	39.5142	35.0055	26.1158	17.3624	10.4076	5.77513	3.13482	1.55181
	44.7	45.9355	41.4395	39.1738	34.0527	26.7168	18.8613	11.3535	6.26367	3.2832	1.56445	44.9207	40.771	39.517	35.022	26.1438	17.3892	10.4267	5.78663	3.14132	1.55509
	44.8	45.9355	41.4434	39.1738	34.0723	26.7559	18.8965	11.3652	6.2832	3.29492	1.56836	44.9207	40.771	39.5197	35.0384	26.1718	17.416	10.4457	5.79813	3.14782	1.55837
	44.9	45.9395	41.4551	39.1895	34.0879	26.791	18.9395	11.3887	6.2832	3.29883	1.58398	44.9207	40.7711	39.5225	35.0547	26.1997	17.4427	10.4648	5.80961	3.15431	1.56165
	45	45.9434	41.4629	39.1934	34.1113	26.8301	18.9707	11.4082	6.29492	3.29883	1.5918	44.9207	40.7711	39.5252	35.0709	26.2275	17.4694	10.4838	5.82109	3.1608	1.56493
	45.1	45.9434	41.4668	39.2012	34.127	26.8496	18.9863	11.4199	6.32227	3.31055	1.5918	44.9207	40.7711	39.5279	35.087	26.2553	17.4961	10.5028	5.83257	3.1673	1.56821
	45.2	45.9512	41.4805	39.2012	34.1523	26.8691	19.0117	11.4453	6.33984	3.32422	1.60156	44.9207	40.7712	39.5305	35.1031	26.2829	17.5227	10.5218	5.84403	3.17379	1.57149
	45.3	45.9531	41.4883	39.2148	34.1758	26.8867	19.0352	11.4766	6.35938	3.32812	1.59766	44.9207	40.7712	39.5331	35.119	26.3105	17.5492	10.5408	5.8555	3.18027	1.57477
	45.4	45.9648	41.4922	39.2188	34.1836	26.9102	19.0547	11.4961	6.375	3.33594	1.59766	44.9207	40.7712	39.5357	35.1348	26.338	17.5757	10.5597	5.86695	3.18675	1.57805
	45.5	45.9727	41.4805	39.2344	34.1953	26.9375	19.0625	11.5	6.36328	3.33203	1.58594	44.9207	40.7713	39.5382	35.1506	26.3654	17.6022	10.5787	5.8784	3.19324	1.58132
	45.6	45.9609	41.4844	39.2266	34.2148	26.9414	19.0781	11.4883	6.3711	3.32813	1.58594	44.9207	40.7713	39.5408	35.1662	26.3927	17.6287	10.5976	5.88985	3.19972	1.5846
	45.7	45.957	41.4844	39.2305	34.2227	26.9688	19.0938	11.4961	6.37891	3.32422	1.58984	44.9207	40.7713	39.5433	35.1818	26.4199	17.655	10.6165	5.90129	3.2062	1.58787
	45.8	45.9492	41.4785	39.2266	34.2441	27	19.1113	11.5137	6.39648	3.33398	1.58789	44.9207	40.7714	39.5457	35.1973	26.4471	17.6814	10.6354	5.91272	3.21267	1.59115
	45.9	45.9395	41.4707	39.2363	34.2637	27.0098	19.1152	11.5254	6.38477	3.33398	1.58008	44.9207	40.7714	39.5482	35.2126	26.4742	17.7077	10.6543	5.92415	3.21914	1.59442
	46	45.9395	41.4746	39.2363	34.2715	27.0293	19.1426	11.5332	6.38477	3.3457	1.57617	44.9207	40.7714	39.5506	35.2279	26.5012	17.734	10.6731	5.93557	3.22561	1.59769
	46.1	45.9434	41.4746	39.248	34.2793	27.0605	19.1621	11.5488	6.39258	3.35742	1.57617	44.9207	40.7715	39.553	35.2431	26.5281	17.7602	10.692	5.94698	3.23208	1.60096
	46.2	45.9551	41.4824	39.2637	34.2988	27.0918	19.1934	11.5605	6.40039	3.36914	1.58398	44.9207	40.7715	39.5553	35.2582	26.5549	17.7864	10.7108	5.95839	3.23855	1.60423
	46.3	45.9434	41.4863	39.2715	34.3184	27.123	19.2207	11.584	6.4043	3.37695	1.58398	44.9207	40.7715	39.5577	35.2733	26.5817	17.8125	10.7296	5.96979	3.24501	1.6075
	46.4	45.9355	41.498	39.2715	34.3418	27.1426	19.252	11.6152	6.42773	3.39258	1.58789	44.9207	40.7715	39.56	35.2882	26.6084	17.8386	10.7484	5.98119	3.25147	1.61077
	46.5	45.9473	41.498	39.2871	34.3613	27.166	19.2832	11.6387	6.43555	3.41211	1.58789	44.9207	40.7715	39.5622	35.3031	26.6349	17.8647	10.7672	5.99258	3.25793	1.61404
	46.6	45.9512	41.5039	39.2949	34.3672	27.1777	19.3203	11.6719	6.45312	3.42578	1.59375	44.9207	40.7716	39.5645	35.3178	26.6615	17.8907	10.786	6.00397	3.26439	1.6173
	46.7	45.9688	41.5117	39.3125	34.3828	27.2227	19.3438	11.6875	6.46875	3.42578	1.60938	44.9207	40.7716	39.5667	35.3325	26.6879	17.9167	10.8047	6.01535	3.27085	1.62057
	46.8	45.9609	41.5176	39.3125	34.4004	27.2383	19.373	11.7168	6.49414	3.44726	1.61523	44.9207	40.7716	39.5689	35.3471	26.7143	17.9426	10.8234	6.02672	3.2773	1.62384
	46.9	45.9746	41.5215	39.3145	34.4238	27.252	19.4043	11.748	6.51758	3.45508	1.62305	44.9207	40.7716	39.5711	35.3616	26.7405	17.9685	10.8422	6.03808	3.28375	1.6271
	47	45.9785	41.5176	39.3262	34.4355	27.2676	19.4199	11.7715	6.53711	3.46289	1.63086	44.9207	40.7717	39.5733	35.3761	26.7667	17.9944	10.8608	6.04945	3.2902	1.63036
	47.1	45.9785	41.5332	39.3262	34.4551	27.2871	19.4316	11.7988	6.54883	3.47461	1.63867	44.9207	40.7717	39.5754	35.3904	26.7929	18.0202	10.8795	6.0608	3.29665	1.63363
	47.2	45.9707	41.5352	39.3379	34.4727	27.2949	19.4531	11.832	6.57422	3.48828	1.64453	44.9207	40.7717	39.5775	35.4047	26.8189	18.046	10.8982	6.07215	3.30309	1.63689
	47.3	45.9805	41.5586	39.3438	34.4805	27.3242	19.4805	11.8555	6.59375	3.5	1.65234	44.9207	40.7717	39.5796	35.4189	26.8449	18.0717	10.9169	6.0835	3.30953	1.64015
	47.4	45.9883	41.5547	39.3438	34.4961	27.3398	19.4883	11.8789	6.58984	3.50391	1.64844	44.9207	40.7717	39.5816	35.433	26.8708	18.0974	10.9355	6.09483	3.31597	1.64341
	47.5	45.9844	41.5625	39.3516	34.5156	27.3398	19.4961	11.8906	6.60938	3.50781	1.64844	44.9207	40.7718	39.5836	35.447	26.8966	18.1231	10.9541	6.10616	3.32241	1.64667
	47.6	45.9844	41.5566	39.3633	34.5137	27.3516	19.498	11.9043	6.61133	3.51367	1.64258	44.9207	40.7718	39.5857	35.4609	26.9223	18.1487	10.9727	6.11749	3.32884	1.64993
	47.7	45.9863	41.5742	39.3535	34.5273	27.373	19.5391	11.9297	6.6289	3.53906	1.65234	44.9207	40.7718	39.5876	35.4748	26.948	18.1743	10.9913	6.12881	3.33528	1.65318
	47.8	45.9961	41.5684	39.3711	34.5371	27.4062	19.5566	11.9395	6.63086	3.54883	1.65039	44.9207	40.7718	39.5896	35.4886	26.9736	18.1998	11.0098	6.14013	3.34171	1.65644
	47.9	46.0059	41.5723	39.3691	34.5449	27.4199	19.5723	11.959	6.63477	3.55664	1.65039	44.9207	40.7718	39.5915	35.5023	26.9991	18.2253	11.0284	6.15143	3.34814	1.6597
	48	46.0098	41.5859	39.3691	34.5547	27.4395	19.5938	11.9883	6.64844	3.57812	1.67188	44.9207	40.7719	39.5935	35.5159	27.0245	18.2507	11.0469	6.16273	3.35456	1.66295
	48.1	46.0117	41.5977	39.3789	34.5781	27.4688	19.6211	12.0039	6.65234	3.59375	1.67187	44.9207	40.7719	39.5954	35.5294	27.0499	18.2762	11.0654	6.17403	3.36099	1.66621
	48.2	46.0156	41.6074	39.3906	34.5801	27.4922	19.6465	12.0254	6.66211	3.60742	1.66211	44.9207	40.7719	39.5972	35.5429	27.0752	18.3015	11.0839	6.18532	3.36741	1.66946
	48.3	45.998	41.6016	39.3926	34.6016	27.5098	19.668	12.0469	6.67969	3.60938	1.67188	44.9207	40.7719	39.5991	35.5563	27.1004	18.3269	11.1024	6.19661	3.37383	1.67271
	48.4	45.9883	41.6113	39.3984	34.6152	27.5312	19.709	12.0605	6.70117	3.63867	1.68945	44.9207	40.7719	39.6009	35.5696	27.1255	18.3522	11.1209	6.20788	3.38024	1.67596
	48.5	46.002	41.6016	39.4199	34.6289	27.5684	19.7383	12.0781	6.70703	3.64844	1.6875	44.9207	40.7719	39.6027	35.5828	27.1506	18.3774	11.1394	6.21916	3.38666	1.67922
	48.6	45.9961	41.6016	39.4258	34.6523	27.5898	19.7656	12.1055	6.71875	3.66406	1.6875	44.9207	40.7719	39.6045	35.596	27.1756	18.4026	11.1578	6.23042	3.39307	1.68247
	48.7	45.9922	41.5898	39.4297	34.6641	27.6172	19.7812	12.1211	6.73438	3.65625	1.6875	44.9207	40.772	39.6063	35.6091	27.2005	18.4278	11.1762	6.24169	3.39948	1.68572
	48.8	46	41.5898	39.4258	34.6836	27.625	19.793	12.1523	6.73828	3.67578	1.69531	44.9207	40.772	39.6081	35.6221	27.2253	18.4529	11.1946	6.25294	3.40589	1.68896
	48.9	46	41.5781	39.4258	34.6914	27.6445	19.8086	12.1719	6.75391	3.67969	1.70312	44.9207	40.772	39.6098	35.635	27.2501	18.478	11.213	6.26419	3.4123	1.69221
	49	45.9961	41.584	39.4336	34.6895	27.6641	19.8066	12.1934	6.76758	3.68945	1.70508	44.9207	40.772	39.6115	35.6478	27.2747	18.5031	11.2314	6.27543	3.4187	1.69546
	49.1	46.002	41.5801	39.4277	34.7051	27.6855	19.8223	12.2168	6.76758	3.69336	1.70898	44.9207	40.772	39.6132	35.6606	27.2994	18.5281	11.2497	6.28667	3.4251	1.6987
	49.2	46.002	41.5879	39.4238	34.7207	27.7168	19.834	12.248	6.77539	3.70508	1.71289	44.9207	40.772	39.6149	35.6733	27.3239	18.5531	11.2681	6.2979	3.4315	1.70195
	49.3	46.0098	41.584	39.4238	34.7246	27.7441	19.8574	12.2715	6.7832	3.71289	1.72461	44.9207	40.7721	39.6165	35.6859	27.3484	18.578	11.2864	6.30913	3.4379	1.70519
	49.4	45.9941	41.5801	39.4238	34.7559	27.7715	19.8848	12.2832	6.79492	3.73633	1.73633	44.9207	40.7721	39.6182	35.6985	27.3728	18.6029	11.3047	6.32035	3.44429	1.70844
	49.5	45.998	41.5918	39.4355	34.7754	27.7988	19.9121	12.2949	6.80664	3.74414	1.75195	44.9207	40.7721	39.6198	35.711	27.3971	18.6278	11.323	6.33156	3.45069	1.71168
	49.6	45.998	41.6055	39.4434	34.7969	27.8301	19.9414	12.3242	6.83203	3.76172	1.76562	44.9207	40.7721	39.6214	35.7234	27.4213	18.6526	11.3413	6.34277	3.45708	1.71492
	49.7	46.0078	41.6094	39.4531	34.793	27.8633	19.9844	12.3477	6.84765	3.77344	1.77734	44.9207	40.7721	39.623	35.7357	27.4455	18.6774	11.3596	6.35397	3.46347	1.71816
	49.8	46.0195	41.6133	39.4648	34.8008	27.8906	20.0156	12.3594	6.85547	3.78125	1.78516	44.9207	40.7721	39.6245	35.748	27.4696	18.7021	11.3778	6.36517	3.46985	1.7214
	49.9	46.0195	41.6211	39.4648	34.8125	27.9062	20.043	12.3789	6.86719	3.76953	1.78125	44.9207	40.7721	39.6261	35.7602	27.4936	18.7268	11.396	6.37636	3.47624	1.72464
	50	46.0117	41.627	39.4727	34.8301	27.9297	20.0605	12.4043	6.89258	3.7793	1.79492	44.9207	40.7721	39.6276	35.7723	27.5176	18.7515	11.4142	6.38754	3.48262	1.72788
	50.1	46.0254	41.625	39.4824	34.8477	27.9629	20.0977	12.4062	6.90234	3.78516	1.79297	44.9207	40.7722	39.6291	35.7844	27.5415	18.7761	11.4324	6.39872	3.489	1.73112
	50.2	46.0234	41.6152	39.4883	34.8574	27.9805	20.1309	12.4316	6.92383	3.79883	1.79492	44.9207	40.7722	39.6306	35.7964	27.5653	18.8007	11.4506	6.4099	3.49538	1.73435
	50.3	46.0254	41.6152	39.4902	34.8691	28.0059	20.1582	12.4434	6.93945	3.81055	1.80273	44.9207	40.7722	39.6321	35.8083	27.5891	18.8252	11.4688	6.42107	3.50175	1.73759
	50.4	46.0254	41.6191	39.502	34.9043	28.0332	20.1934	12.4668	6.94727	3.82227	1.80664	44.9207	40.7722	39.6335	35.8201	27.6127	18.8497	11.4869	6.43222	3.50813	1.74082
	50.5	46.0176	41.6172	39.5137	34.9102	28.0684	20.2227	12.4727	6.95312	3.82812	1.80859	44.9207	40.7722	39.635	35.8319	27.6363	18.8742	11.5051	6.44338	3.5145	1.74406
	50.6	46.0078	41.6172	39.5156	34.9219	28.0938	20.2539	12.4883	6.95312	3.82031	1.81641	44.9207	40.7722	39.6364	35.8436	27.6599	18.8986	11.5232	6.45453	3.52087	1.74729
	50.7	46.0078	41.6133	39.5352	34.9375	28.1211	20.2852	12.5117	6.95703	3.82031	1.8125	44.9207	40.7722	39.6378	35.8553	27.6833	18.923	11.5413	6.46568	3.52723	1.75053
	50.8	46.0039	41.6152	39.5508	34.9668	28.1406	20.3145	12.5293	6.9707	3.83398	1.82227	44.9207	40.7722	39.6392	35.8669	27.7067	18.9474	11.5594	6.47682	3.5336	1.75376
	50.9	46.002	41.6152	39.5488	34.9902	28.1699	20.3418	12.5293	6.99414	3.8418	1.83398	44.9207	40.7722	39.6406	35.8784	27.73	18.9717	11.5775	6.48795	3.53996	1.75699
	51	46.0059	41.6152	39.5645	34.9863	28.2012	20.3691	12.5566	6.99023	3.84961	1.83789	44.9207	40.7722	39.6419	35.8898	27.7533	18.996	11.5955	6.49907	3.54632	1.76022
	51.1	46.0059	41.6133	39.5723	34.9922	28.2129	20.3984	12.582	7.01172	3.85547	1.84375	44.9207	40.7722	39.6433	35.9012	27.7765	19.0202	11.6135	6.5102	3.55268	1.76345
	51.2	46.0078	41.6289	39.5703	35.0117	28.2383	20.4219	12.6055	7.01562	3.86328	1.85937	44.9207	40.7722	39.6446	35.9125	27.7996	19.0444	11.6316	6.52131	3.55903	1.76667
	51.3	46.0078	41.6367	39.5859	35.0117	28.2539	20.4492	12.6133	7.04688	3.87109	1.875	44.9207	40.7723	39.6459	35.9238	27.8227	19.0686	11.6496	6.53242	3.56539	1.7699
	51.4	46.0195	41.6445	39.5977	35.0156	28.2734	20.4648	12.6094	7.0625	3.87891	1.87109	44.9207	40.7723	39.6472	35.935	27.8456	19.0927	11.6676	6.54352	3.57174	1.77313
	51.5	46.0156	41.6445	39.5898	35.0273	28.293	20.4883	12.6289	7.07031	3.88672	1.88281	44.9207	40.7723	39.6485	35.9461	27.8685	19.1168	11.6855	6.55462	3.57809	1.77635
	51.6	46.0156	41.6582	39.6133	35.041	28.3125	20.5137	12.6543	7.10742	3.89258	1.89648	44.9207	40.7723	39.6498	35.9571	27.8914	19.1408	11.7035	6.56571	3.58443	1.77958
	51.7	46.0176	41.6621	39.627	35.0566	28.3379	20.5371	12.6699	7.13086	3.89648	1.90039	44.9207	40.7723	39.651	35.9681	27.9142	19.1648	11.7215	6.5768	3.59078	1.7828
	51.8	46.0176	41.6426	39.627	35.0605	28.3691	20.5488	12.6816	7.13477	3.88867	1.9043	44.9207	40.7723	39.6523	35.979	27.9369	19.1888	11.7394	6.58788	3.59712	1.78603
	51.9	46.0176	41.6426	39.6348	35.0801	28.373	20.5723	12.6895	7.1543	3.88867	1.91211	44.9207	40.7723	39.6535	35.9899	27.9595	19.2127	11.7573	6.59895	3.60346	1.78925
	52	46.0176	41.6465	39.6426	35.1035	28.3926	20.6152	12.7051	7.16602	3.89648	1.91602	44.9207	40.7723	39.6547	36.0007	27.9821	19.2367	11.7752	6.61002	3.6098	1.79247
	52.1	46.0293	41.6445	39.6465	35.1172	28.4043	20.6289	12.7109	7.17188	3.89844	1.91406	44.9207	40.7723	39.6559	36.0114	28.0046	19.2605	11.7931	6.62109	3.61613	1.79569
	52.2	46.0117	41.6406	39.6406	35.1133	28.418	20.6289	12.7227	7.17969	3.89453	1.91797	44.9207	40.7723	39.6571	36.0221	28.027	19.2843	11.8109	6.63215	3.62247	1.79891
	52.3	46.0117	41.6367	39.625	35.125	28.4375	20.6445	12.7344	7.19922	3.90625	1.92188	44.9207	40.7723	39.6583	36.0327	28.0494	19.3081	11.8288	6.6432	3.6288	1.80213
	52.4	46.0195	41.6328	39.6328	35.1406	28.4648	20.6758	12.75	7.21875	3.91797	1.93359	44.9207	40.7723	39.6595	36.0433	28.0717	19.3319	11.8466	6.65424	3.63513	1.80535
	52.5	46.0234	41.6289	39.6406	35.1445	28.4805	20.6914	12.7422	7.21875	3.91406	1.92969	44.9207	40.7724	39.6606	36.0538	28.0939	19.3556	11.8644	6.66528	3.64146	1.80857
	52.6	46.0195	41.625	39.6445	35.1484	28.5039	20.7031	12.7617	7.22656	3.92188	1.93359	44.9207	40.7724	39.6617	36.0642	28.1161	19.3792	11.8823	6.67632	3.64778	1.81178
	52.7	46.0234	41.6152	39.6406	35.1582	28.5039	20.7207	12.7598	7.24024	3.92774	1.93555	44.9207	40.7724	39.6629	36.0746	28.1382	19.4029	11.9001	6.68734	3.6541	1.815
	52.8	46.0215	41.6074	39.6426	35.1621	28.5215	20.7441	12.7871	7.24805	3.92383	1.93945	44.9207	40.7724	39.664	36.0849	28.1603	19.4265	11.9178	6.69837	3.66042	1.81822
	52.9	46.0137	41.5996	39.6465	35.1738	28.541	20.7832	12.7988	7.26758	3.92383	1.94727	44.9207	40.7724	39.6651	36.0951	28.1822	19.45	11.9356	6.70938	3.66674	1.82143
	53	46.0215	41.6016	39.6543	35.207	28.5645	20.7969	12.8203	7.28516	3.92578	1.95703	44.9207	40.7724	39.6662	36.1053	28.2041	19.4736	11.9533	6.72039	3.67306	1.82464
	53.1	46.0117	41.6035	39.6562	35.2246	28.5703	20.8262	12.8574	7.29882	3.92382	1.9707	44.9207	40.7724	39.6672	36.1155	28.226	19.4971	11.971	6.7314	3.67937	1.82786
	53.2	46.0293	41.6152	39.666	35.2402	28.6074	20.8496	12.8848	7.32227	3.93555	1.98242	44.9207	40.7724	39.6683	36.1255	28.2478	19.5205	11.9888	6.7424	3.68568	1.83107
	53.3	46.0371	41.6035	39.6621	35.2441	28.6309	20.8613	12.9082	7.32617	3.94727	1.97852	44.9207	40.7724	39.6693	36.1356	28.2695	19.5439	12.0065	6.7534	3.69199	1.83428
	53.4	46.0293	41.6016	39.6699	35.2539	28.6465	20.8711	12.9258	7.34766	3.95312	1.98438	44.9207	40.7724	39.6704	36.1455	28.2911	19.5673	12.0241	6.76438	3.6983	1.83749
	53.5	46.0312	41.5996	39.668	35.2598	28.6602	20.8887	12.9434	7.35352	3.95117	1.97461	44.9207	40.7724	39.6714	36.1554	28.3127	19.5906	12.0418	6.77537	3.7046	1.8407
	53.6	46.0293	41.6211	39.6855	35.2734	28.6855	20.8906	12.957	7.35938	3.95312	1.97656	44.9207	40.7724	39.6724	36.1653	28.3342	19.6139	12.0595	6.78634	3.71091	1.84391
	53.7	46.0312	41.6133	39.6953	35.2695	28.7031	20.8945	12.9688	7.35938	3.94922	1.96094	44.9207	40.7724	39.6734	36.175	28.3557	19.6372	12.0771	6.79732	3.71721	1.84712
	53.8	46.0234	41.6211	39.6836	35.2852	28.7031	20.9141	12.9766	7.36328	3.96094	1.96094	44.9207	40.7724	39.6744	36.1848	28.3771	19.6604	12.0947	6.80828	3.72351	1.85032
	53.9	46.0273	41.6328	39.6992	35.3086	28.7266	20.9375	12.9883	7.37891	3.98047	1.96484	44.9207	40.7724	39.6754	36.1945	28.3984	19.6836	12.1123	6.81924	3.7298	1.85353
	54	46.0352	41.6426	39.7109	35.3105	28.7305	20.9629	13.0137	7.38867	3.99805	1.97852	44.9207	40.7724	39.6763	36.2041	28.4197	19.7068	12.1299	6.83019	3.7361	1.85673
	54.1	46.0293	41.6523	39.7168	35.3164	28.7676	20.9922	13.0273	7.40625	4.01562	1.97266	44.9207	40.7724	39.6773	36.2136	28.4409	19.7299	12.1475	6.84114	3.74239	1.85994
	54.2	46.0312	41.6484	39.7188	35.3203	28.7773	21.0078	13.0547	7.40625	4.02344	1.97656	44.9207	40.7724	39.6782	36.2231	28.462	19.753	12.165	6.85208	3.74868	1.86314
	54.3	46.0352	41.6445	39.7188	35.3281	28.7852	21.0273	13.0625	7.41016	4.02734	1.98047	44.9207	40.7724	39.6792	36.2326	28.4831	19.776	12.1826	6.86302	3.75497	1.86634
	54.4	46.0352	41.6465	39.7305	35.3496	28.8125	21.0605	13.0918	7.42383	4.0293	1.98242	44.9207	40.7724	39.6801	36.242	28.5041	19.799	12.2001	6.87395	3.76125	1.86955
	54.5	46.0371	41.6562	39.7324	35.3711	28.834	21.0977	13.1328	7.45312	4.04297	1.98438	44.9207	40.7724	39.681	36.2513	28.5251	19.822	12.2176	6.88488	3.76754	1.87275
	54.6	46.0469	41.6504	39.7422	35.3848	28.8633	21.1152	13.1348	7.4668	4.05274	1.98242	44.9207	40.7724	39.6819	36.2606	28.546	19.8449	12.2351	6.8958	3.77382	1.87595
	54.7	46.0293	41.6504	39.7363	35.3926	28.877	21.1387	13.1543	7.48242	4.05274	1.98242	44.9207	40.7724	39.6828	36.2699	28.5668	19.8679	12.2526	6.90671	3.7801	1.87915
	54.8	46.0254	41.6523	39.7324	35.4023	28.8809	21.168	13.168	7.4961	4.05469	1.96875	44.9207	40.7725	39.6837	36.279	28.5875	19.8907	12.2701	6.91762	3.78638	1.88234
	54.9	46.0195	41.6523	39.7305	35.4141	28.8984	21.1953	13.168	7.50781	4.0625	1.97266	44.9207	40.7725	39.6846	36.2882	28.6082	19.9135	12.2875	6.92852	3.79265	1.88554
	55	46.0195	41.6523	39.7461	35.4219	28.9258	21.2148	13.1875	7.51562	4.0625	1.98047	44.9207	40.7725	39.6854	36.2972	28.6289	19.9363	12.3049	6.93942	3.79892	1.88874
	55.1	46.0195	41.6504	39.7461	35.4316	28.9375	21.2207	13.2051	7.52539	4.07227	1.97852	44.9207	40.7725	39.6863	36.3063	28.6495	19.9591	12.3224	6.95031	3.80519	1.89194
	55.2	46.0176	41.6426	39.7559	35.4277	28.9473	21.2246	13.209	7.51758	4.06445	1.9707	44.9207	40.7725	39.6871	36.3152	28.67	19.9818	12.3398	6.9612	3.81146	1.89513
	55.3	46.002	41.6387	39.748	35.4434	28.959	21.2402	13.2168	7.52539	4.07227	1.9668	44.9207	40.7725	39.688	36.3242	28.6904	20.0045	12.3572	6.97208	3.81773	1.89833
	55.4	45.9863	41.6348	39.752	35.459	28.9785	21.2559	13.2324	7.5293	4.08398	1.9668	44.9207	40.7725	39.6888	36.333	28.7108	20.0271	12.3745	6.98295	3.82399	1.90152
	55.5	45.9941	41.6348	39.752	35.4785	28.998	21.2793	13.252	7.5293	4.08008	1.98242	44.9207	40.7725	39.6896	36.3419	28.7312	20.0498	12.3919	6.99382	3.83025	1.90471
	55.6	45.9863	41.6367	39.7559	35.4961	29.0137	21.3047	13.2734	7.52734	4.08594	1.98047	44.9207	40.7725	39.6904	36.3506	28.7514	20.0723	12.4092	7.00468	3.83651	1.9079
	55.7	45.9922	41.6406	39.7461	35.5039	29.0391	21.3203	13.293	7.52735	4.09375	1.98828	44.9207	40.7725	39.6912	36.3593	28.7717	20.0949	12.4266	7.01554	3.84277	1.91109
	55.8	45.9883	41.6367	39.7422	35.5156	29.0547	21.3516	13.2969	7.53516	4.10547	1.99609	44.9207	40.7725	39.692	36.368	28.7918	20.1174	12.4439	7.02639	3.84903	1.91429
	55.9	45.9805	41.6309	39.7383	35.5332	29.0742	21.373	13.3262	7.53711	4.11523	2.00195	44.9207	40.7725	39.6928	36.3766	28.8119	20.1399	12.4612	7.03724	3.85528	1.91748
	56	45.9824	41.6367	39.748	35.5391	29.0879	21.3906	13.3555	7.55469	4.12891	2.01562	44.9207	40.7725	39.6935	36.3852	28.8319	20.1623	12.4785	7.04808	3.86153	1.92066
	56.1	45.9883	41.6328	39.7539	35.5352	29.1133	21.4023	13.3633	7.56641	4.13672	2.00781	44.9207	40.7725	39.6943	36.3937	28.8519	20.1847	12.4957	7.05891	3.86778	1.92385
	56.2	45.9805	41.6504	39.7578	35.5566	29.1289	21.4238	13.3887	7.58008	4.14648	2.02148	44.9207	40.7725	39.6951	36.4022	28.8718	20.2071	12.513	7.06975	3.87403	1.92704
	56.3	45.9824	41.6523	39.7676	35.5703	29.1582	21.4453	13.4062	7.60156	4.16016	2.03125	44.9207	40.7725	39.6958	36.4106	28.8917	20.2294	12.5302	7.08057	3.88027	1.93023
	56.4	45.9844	41.6504	39.7695	35.5723	29.1719	21.4629	13.416	7.60742	4.16602	2.0332	44.9207	40.7725	39.6965	36.4189	28.9115	20.2517	12.5474	7.09138	3.88651	1.93341
	56.5	45.9863	41.6602	39.7559	35.6055	29.1895	21.4922	13.4375	7.62109	4.18359	2.04297	44.9207	40.7725	39.6972	36.4273	28.9312	20.274	12.5647	7.1022	3.89275	1.9366
	56.6	46.0039	41.6543	39.7695	35.6074	29.2188	21.498	13.4629	7.63477	4.18164	2.05273	44.9207	40.7725	39.698	36.4355	28.9509	20.2962	12.5818	7.113	3.89899	1.93978
	56.7	46.0059	41.6426	39.7715	35.6035	29.2363	21.5137	13.4707	7.63868	4.19727	2.03321	44.9207	40.7725	39.6987	36.4438	28.9705	20.3184	12.599	7.12381	3.90523	1.94296
	56.8	45.9941	41.6387	39.7715	35.6035	29.252	21.5293	13.4863	7.63477	4.20508	2.0293	44.9207	40.7725	39.6994	36.4519	28.9901	20.3405	12.6162	7.1346	3.91146	1.94614
	56.9	45.9902	41.6309	39.7754	35.6113	29.2715	21.5527	13.5059	7.6582	4.22461	2.04492	44.9207	40.7725	39.7001	36.4601	29.0096	20.3626	12.6333	7.14539	3.91769	1.94932
	57	45.9824	41.6387	39.7988	35.6309	29.3027	21.5801	13.5254	7.66602	4.23242	2.04492	44.9207	40.7725	39.7008	36.4682	29.029	20.3847	12.6505	7.15617	3.92392	1.95251
	57.1	45.9902	41.6309	39.8066	35.6309	29.3418	21.5996	13.5371	7.67773	4.23633	2.04883	44.9207	40.7725	39.7014	36.4762	29.0484	20.4068	12.6676	7.16695	3.93015	1.95568
	57.2	45.998	41.6367	39.8184	35.6367	29.3691	21.6172	13.5547	7.68359	4.25	2.06641	44.9207	40.7725	39.7021	36.4842	29.0677	20.4288	12.6847	7.17773	3.93637	1.95886
	57.3	45.9961	41.6387	39.8242	35.6387	29.3945	21.6426	13.5879	7.69727	4.25195	2.06836	44.9207	40.7725	39.7028	36.4921	29.087	20.4508	12.7018	7.18849	3.9426	1.96204
	57.4	46.002	41.6348	39.8301	35.6348	29.416	21.6582	13.6035	7.70117	4.25977	2.07227	44.9207	40.7725	39.7034	36.5	29.1062	20.4727	12.7188	7.19925	3.94882	1.96522
	57.5	45.9902	41.6426	39.8457	35.6621	29.4238	21.6777	13.627	7.70898	4.26758	2.07617	44.9207	40.7725	39.7041	36.5079	29.1254	20.4947	12.7359	7.21001	3.95504	1.9684
	57.6	45.9902	41.6484	39.8457	35.6719	29.4473	21.6875	13.6484	7.72656	4.25781	2.07422	44.9207	40.7725	39.7047	36.5157	29.1445	20.5165	12.753	7.22076	3.96125	1.97157
	57.7	45.9883	41.6426	39.8555	35.6738	29.4648	21.7012	13.6699	7.74024	4.25195	2.06836	44.9207	40.7725	39.7054	36.5234	29.1635	20.5384	12.77	7.23151	3.96747	1.97475
	57.8	45.9824	41.6465	39.8574	35.6895	29.4863	21.7285	13.6934	7.74414	4.25976	2.07226	44.9207	40.7725	39.706	36.5311	29.1825	20.5602	12.787	7.24224	3.97368	1.97792
	57.9	45.9941	41.6504	39.8613	35.7012	29.4941	21.7402	13.7168	7.76367	4.27539	2.08789	44.9207	40.7725	39.7066	36.5388	29.2014	20.582	12.804	7.25298	3.97989	1.98109
	58	45.998	41.6582	39.8652	35.7129	29.5137	21.7559	13.7363	7.77539	4.27539	2.0957	44.9207	40.7725	39.7072	36.5465	29.2203	20.6037	12.821	7.2637	3.9861	1.98427
	58.1	45.9863	41.6582	39.8652	35.7207	29.5254	21.7793	13.7441	7.79492	4.2793	2.10352	44.9207	40.7725	39.7078	36.554	29.2391	20.6254	12.838	7.27443	3.9923	1.98744
	58.2	45.9824	41.666	39.8613	35.7402	29.5449	21.7988	13.7637	7.81055	4.2832	2.11523	44.9207	40.7725	39.7084	36.5616	29.2579	20.6471	12.8549	7.28514	3.99851	1.99061
	58.3	45.9785	41.666	39.8613	35.7598	29.5605	21.8184	13.7832	7.81445	4.29102	2.12305	44.9207	40.7726	39.709	36.5691	29.2766	20.6687	12.8719	7.29586	4.00471	1.99378
	58.4	45.9863	41.6602	39.873	35.7617	29.5723	21.832	13.7852	7.82031	4.29297	2.12891	44.9207	40.7726	39.7096	36.5765	29.2952	20.6903	12.8888	7.30656	4.01091	1.99695
	58.5	45.9688	41.668	39.875	35.7695	29.5859	21.8477	13.793	7.84375	4.28906	2.13672	44.9207	40.7726	39.7102	36.5839	29.3138	20.7119	12.9057	7.31726	4.01711	2.00012
	58.6	45.9609	41.6641	39.8711	35.7852	29.6016	21.8594	13.8125	7.85156	4.29688	2.14453	44.9207	40.7726	39.7107	36.5913	29.3324	20.7334	12.9226	7.32796	4.0233	2.00328
	58.7	45.957	41.666	39.8633	35.7832	29.6172	21.8809	13.8301	7.86133	4.29492	2.13867	44.9207	40.7726	39.7113	36.5986	29.3508	20.7549	12.9395	7.33865	4.02949	2.00645
	58.8	45.959	41.6543	39.8613	35.7754	29.6426	21.8965	13.8379	7.86914	4.28711	2.12696	44.9207	40.7726	39.7119	36.6059	29.3693	20.7764	12.9563	7.34933	4.03569	2.00962
	58.9	45.9199	41.6523	39.8496	35.7812	29.6504	21.918	13.8555	7.87891	4.30469	2.125	44.9207	40.7726	39.7124	36.6131	29.3876	20.7978	12.9732	7.36001	4.04187	2.01278
	59	45.918	41.6426	39.8477	35.791	29.668	21.9434	13.8652	7.88477	4.29492	2.11523	44.9207	40.7726	39.713	36.6203	29.406	20.8192	12.99	7.37068	4.04806	2.01594
	59.1	45.9082	41.6484	39.8457	35.8008	29.6816	21.9727	13.8828	7.90234	4.32031	2.125	44.9207	40.7726	39.7135	36.6275	29.4242	20.8406	13.0068	7.38134	4.05424	2.01911
	59.2	45.9141	41.6504	39.8555	35.8145	29.7109	22.002	13.9043	7.91601	4.31055	2.13476	44.9207	40.7726	39.714	36.6346	29.4424	20.8619	13.0236	7.39201	4.06043	2.02227
	59.3	45.916	41.6543	39.8652	35.8301	29.7246	22.0215	13.9316	7.93164	4.31836	2.1543	44.9207	40.7726	39.7146	36.6417	29.4606	20.8832	13.0404	7.40266	4.06661	2.02543
	59.4	45.9004	41.6562	39.873	35.8398	29.748	22.0586	13.9531	7.95312	4.33203	2.14844	44.9207	40.7726	39.7151	36.6487	29.4787	20.9045	13.0572	7.41331	4.07278	2.02859
	59.5	45.9062	41.6543	39.8906	35.8574	29.7617	22.0918	13.9785	7.9707	4.3457	2.14648	44.9207	40.7726	39.7156	36.6557	29.4967	20.9257	13.074	7.42396	4.07896	2.03175
	59.6	45.9121	41.6621	39.8965	35.8652	29.7871	22.1113	13.9863	7.99023	4.35352	2.15039	44.9207	40.7726	39.7161	36.6627	29.5147	20.9469	13.0907	7.43459	4.08514	2.03491
	59.7	45.9121	41.6562	39.9004	35.8516	29.8066	22.1211	14	8.00391	4.35156	2.15234	44.9207	40.7726	39.7166	36.6696	29.5327	20.9681	13.1075	7.44523	4.09131	2.03807
	59.8	45.9062	41.666	39.9023	35.8652	29.8086	22.1582	14.0098	8.02149	4.36524	2.1543	44.9207	40.7726	39.7171	36.6765	29.5506	20.9892	13.1242	7.45586	4.09748	2.04123
	59.9	45.9043	41.6699	39.9121	35.8613	29.8105	22.1855	14.0254	8.0293	4.36523	2.16992	44.9207	40.7726	39.7176	36.6833	29.5684	21.0103	13.1409	7.46648	4.10364	2.04439
	60	45.9004	41.6699	39.916	35.873	29.8262	22.2129	14.041	8.03711	4.37305	2.16992	44.9207	40.7726	39.7181	36.6901	29.5862	21.0314	13.1576	7.47709	4.10981	2.04754
	60.1	45.9004	41.6797	39.916	35.8828	29.8379	22.2305	14.043	8.04688	4.37891	2.17969	44.9207	40.7726	39.7186	36.6968	29.6039	21.0524	13.1743	7.48771	4.11597	2.0507
	60.2	45.8945	41.6855	39.9258	35.9004	29.8438	22.2402	14.0488	8.05664	4.38086	2.18555	44.9207	40.7726	39.7191	36.7035	29.6216	21.0734	13.1909	7.49831	4.12213	2.05385
	60.3	45.9004	41.6836	39.9316	35.9062	29.8535	22.2578	14.0547	8.0625	4.38672	2.1836	44.9207	40.7726	39.7195	36.7102	29.6392	21.0944	13.2076	7.50891	4.12829	2.05701
	60.4	45.9102	41.6816	39.9336	35.9082	29.8711	22.2715	14.0762	8.06836	4.39258	2.19727	44.9207	40.7726	39.72	36.7169	29.6568	21.1153	13.2242	7.5195	4.13445	2.06016
	60.5	45.8926	41.6855	39.9355	35.9043	29.8887	22.2871	14.0801	8.06445	4.40039	2.19727	44.9207	40.7726	39.7204	36.7234	29.6743	21.1362	13.2408	7.53009	4.1406	2.06331
	60.6	45.8926	41.6816	39.9395	35.9316	29.9121	22.3105	14.0957	8.0957	4.41211	2.20898	44.9207	40.7726	39.7209	36.73	29.6917	21.1571	13.2574	7.54068	4.14675	2.06646
	60.7	45.877	41.6777	39.9473	35.9355	29.9277	22.334	14.1074	8.0957	4.41211	2.20508	44.9207	40.7726	39.7214	36.7365	29.7092	21.1779	13.274	7.55126	4.15291	2.06961
	60.8	45.877	41.6816	39.9434	35.9434	29.9316	22.3262	14.1074	8.11133	4.41602	2.20117	44.9207	40.7726	39.7218	36.743	29.7265	21.1987	13.2906	7.56183	4.15905	2.07276
	60.9	45.8926	41.6699	39.9395	35.9551	29.9473	22.3535	14.1191	8.13086	4.42773	2.20898	44.9207	40.7726	39.7222	36.7495	29.7438	21.2195	13.3071	7.57239	4.1652	2.07591
	61	45.8926	41.6719	39.9473	35.9727	29.9629	22.375	14.1484	8.16015	4.44531	2.21875	44.9207	40.7726	39.7227	36.7559	29.7611	21.2402	13.3237	7.58296	4.17134	2.07906
	61.1	45.9102	41.668	39.9609	35.9805	29.9766	22.3867	14.1641	8.16406	4.44141	2.21484	44.9207	40.7726	39.7231	36.7623	29.7783	21.2609	13.3402	7.59351	4.17748	2.0822
	61.2	45.9062	41.666	39.9648	35.998	30.0039	22.4121	14.1816	8.17383	4.45117	2.2168	44.9207	40.7726	39.7235	36.7686	29.7954	21.2816	13.3567	7.60406	4.18363	2.08535
	61.3	45.9043	41.6543	39.9629	36.0059	30.002	22.4355	14.2012	8.18164	4.46289	2.22461	44.9207	40.7726	39.724	36.7749	29.8125	21.3023	13.3732	7.61461	4.18976	2.0885
	61.4	45.8965	41.6484	39.959	36.0117	30.0215	22.4414	14.207	8.1875	4.46484	2.21875	44.9207	40.7726	39.7244	36.7811	29.8296	21.3228	13.3897	7.62515	4.1959	2.09164
	61.5	45.9062	41.6445	39.9492	36.0234	30.0273	22.4531	14.2266	8.1875	4.46485	2.21094	44.9207	40.7726	39.7248	36.7874	29.8466	21.3434	13.4062	7.63568	4.20203	2.09478
	61.6	45.8984	41.6406	39.9492	36.0234	30.0273	22.4688	14.25	8.17578	4.46875	2.21094	44.9207	40.7726	39.7252	36.7936	29.8635	21.364	13.4227	7.64621	4.20816	2.09793
	61.7	45.8984	41.6406	39.9492	36.043	30.0273	22.4727	14.2695	8.1875	4.47656	2.21094	44.9207	40.7726	39.7256	36.7997	29.8804	21.3845	13.4391	7.65673	4.21429	2.10107
	61.8	45.8906	41.6504	39.9492	36.0527	30.0625	22.4941	14.3027	8.20117	4.48633	2.20117	44.9207	40.7726	39.726	36.8058	29.8973	21.4049	13.4555	7.66725	4.22042	2.10421
	61.9	45.8926	41.6465	39.9473	36.0488	30.0879	22.502	14.3262	8.20508	4.48633	2.20898	44.9207	40.7726	39.7264	36.8119	29.9141	21.4254	13.4719	7.67776	4.22654	2.10735
	62	45.8887	41.6465	39.9434	36.0605	30.0879	22.5215	14.3535	8.20508	4.49414	2.20898	44.9207	40.7726	39.7268	36.818	29.9308	21.4458	13.4884	7.68827	4.23267	2.11049
	62.1	45.8926	41.6289	39.9473	36.0625	30.1152	22.5234	14.3594	8.19141	4.4961	2.21875	44.9207	40.7726	39.7271	36.824	29.9475	21.4662	13.5047	7.69877	4.23879	2.11363
	62.2	45.8906	41.6309	39.9453	36.0762	30.1133	22.541	14.3848	8.18945	4.49023	2.22461	44.9207	40.7726	39.7275	36.83	29.9642	21.4865	13.5211	7.70927	4.24491	2.11677
	62.3	45.8926	41.6152	39.9434	36.084	30.1191	22.5645	14.4082	8.19336	4.50586	2.2207	44.9207	40.7726	39.7279	36.8359	29.9808	21.5069	13.5375	7.71976	4.25102	2.11991
	62.4	45.8887	41.6035	39.9551	36.1035	30.1152	22.5879	14.4434	8.20117	4.52148	2.22461	44.9207	40.7726	39.7283	36.8418	29.9974	21.5271	13.5538	7.73024	4.25713	2.12304
	62.5	45.8926	41.5996	39.9746	36.0996	30.1309	22.6035	14.4707	8.20508	4.5332	2.22852	44.9207	40.7726	39.7286	36.8477	30.0139	21.5474	13.5701	7.74072	4.26325	2.12618
	62.6	45.8809	41.5977	39.9863	36.1211	30.1543	22.6211	14.5	8.20313	4.53906	2.23828	44.9207	40.7726	39.729	36.8535	30.0303	21.5676	13.5865	7.75119	4.26936	2.12931
	62.7	45.8789	41.5938	39.9766	36.125	30.1562	22.6289	14.5352	8.21094	4.53516	2.24219	44.9207	40.7726	39.7293	36.8593	30.0467	21.5878	13.6028	7.76166	4.27547	2.13245
	62.8	45.8828	41.5938	39.9805	36.1289	30.1602	22.6445	14.5664	8.21875	4.53516	2.23828	44.9207	40.7726	39.7297	36.8651	30.0631	21.6079	13.619	7.77213	4.28157	2.13558
	62.9	45.8711	41.6016	39.9883	36.1367	30.168	22.668	14.5977	8.21875	4.55859	2.24219	44.9207	40.7726	39.7301	36.8709	30.0794	21.6281	13.6353	7.78258	4.28768	2.13871
	63	45.875	41.6035	40	36.1504	30.1797	22.6934	14.6191	8.23633	4.55273	2.24023	44.9207	40.7726	39.7304	36.8766	30.0956	21.6482	13.6516	7.79303	4.29378	2.14184
	63.1	45.8809	41.6074	39.998	36.1582	30.2051	22.7129	14.6309	8.24023	4.55664	2.23633	44.9207	40.7726	39.7307	36.8822	30.1118	21.6682	13.6678	7.80348	4.29988	2.14498
	63.2	45.8848	41.6055	40.0137	36.1758	30.2168	22.7383	14.6406	8.24609	4.54688	2.22266	44.9207	40.7726	39.7311	36.8879	30.128	21.6883	13.684	7.81392	4.30598	2.14811
	63.3	45.875	41.5898	40.0195	36.1836	30.2422	22.7539	14.6602	8.24219	4.55078	2.22656	44.9207	40.7726	39.7314	36.8935	30.1441	21.7083	13.7003	7.82436	4.31207	2.15123
	63.4	45.8711	41.5957	40.0273	36.1895	30.2578	22.7754	14.6855	8.24414	4.55273	2.22461	44.9207	40.7726	39.7317	36.8991	30.1602	21.7282	13.7165	7.83479	4.31816	2.15436
	63.5	45.877	41.5938	40.0332	36.1953	30.2754	22.8125	14.7031	8.25	4.5586	2.21094	44.9207	40.7726	39.7321	36.9046	30.1762	21.7482	13.7327	7.84521	4.32425	2.15749
	63.6	45.875	41.6035	40.0352	36.209	30.293	22.8574	14.7363	8.27148	4.56836	2.2207	44.9207	40.7726	39.7324	36.9101	30.1922	21.7681	13.7488	7.85563	4.33034	2.16062
	63.7	45.8848	41.6133	40.0527	36.2148	30.3223	22.8789	14.7773	8.27734	4.57812	2.21094	44.9207	40.7726	39.7327	36.9156	30.2081	21.7879	13.765	7.86604	4.33643	2.16374
	63.8	45.8828	41.6016	40.0625	36.2109	30.332	22.9023	14.7773	8.28516	4.58594	2.21094	44.9207	40.7726	39.733	36.9211	30.2239	21.8078	13.7811	7.87645	4.34251	2.16687
	63.9	45.8867	41.6094	40.0547	36.2188	30.3477	22.9375	14.7969	8.29688	4.59375	2.21875	44.9207	40.7726	39.7333	36.9265	30.2398	21.8276	13.7973	7.88685	4.3486	2.16999
	64	45.8867	41.6055	40.0586	36.2188	30.3672	22.9609	14.8125	8.29297	4.59766	2.21484	44.9207	40.7726	39.7336	36.9319	30.2556	21.8474	13.8134	7.89725	4.35468	2.17312
	64.1	45.875	41.6035	40.0625	36.2285	30.3711	22.9902	14.834	8.30664	4.60352	2.22461	44.9207	40.7726	39.734	36.9372	30.2713	21.8671	13.8295	7.90764	4.36076	2.17624
	64.2	45.877	41.5957	40.0527	36.248	30.373	23.0059	14.8418	8.32227	4.60742	2.20117	44.9207	40.7726	39.7343	36.9425	30.287	21.8868	13.8456	7.91803	4.36683	2.17936
	64.3	45.8613	41.6035	40.0488	36.2441	30.3887	23.0254	14.8379	8.33398	4.5957	2.20898	44.9207	40.7726	39.7346	36.9478	30.3026	21.9065	13.8617	7.92842	4.37291	2.18248
	64.4	45.877	41.5957	40.0488	36.2441	30.4082	23.0371	14.8418	8.3418	4.5957	2.20117	44.9207	40.7726	39.7349	36.9531	30.3182	21.9262	13.8777	7.93879	4.37898	2.1856
	64.5	45.877	41.6055	40.041	36.2461	30.4238	23.0586	14.8516	8.35156	4.59766	2.19922	44.9207	40.7726	39.7351	36.9583	30.3337	21.9458	13.8938	7.94916	4.38505	2.18872
	64.6	45.875	41.6016	40.043	36.25	30.4297	23.0742	14.8672	8.35938	4.60156	2.19922	44.9207	40.7726	39.7354	36.9635	30.3493	21.9654	13.9098	7.95953	4.39112	2.19184
	64.7	45.8594	41.6016	40.0469	36.2617	30.4375	23.0859	14.8828	8.375	4.60156	2.19922	44.9207	40.7726	39.7357	36.9687	30.3647	21.9849	13.9258	7.96988	4.39718	2.19496
	64.8	45.8594	41.5938	40.0469	36.2539	30.457	23.0938	14.8867	8.3711	4.61719	2.19141	44.9207	40.7726	39.736	36.9739	30.3801	22.0045	13.9418	7.98024	4.40325	2.19808
	64.9	45.8398	41.5859	40.0391	36.2578	30.457	23.0977	14.8906	8.375	4.61719	2.19922	44.9207	40.7726	39.7363	36.979	30.3955	22.024	13.9578	7.99059	4.40931	2.20119
	65	45.8359	41.5781	40.0391	36.2617	30.4492	23.0977	14.9023	8.38672	4.61328	2.19531	44.9207	40.7726	39.7366	36.9841	30.4108	22.0434	13.9738	8.00093	4.41537	2.20431
	65.1	45.8359	41.5801	40.0352	36.2715	30.4453	23.1113	14.916	8.4082	4.62305	2.20508	44.9207	40.7726	39.7368	36.9891	30.4261	22.0629	13.9898	8.01127	4.42143	2.20743
	65.2	45.8301	41.5801	40.0449	36.2715	30.4629	23.123	14.916	8.39649	4.62305	2.18945	44.9207	40.7726	39.7371	36.9941	30.4413	22.0823	14.0057	8.0216	4.42748	2.21054
	65.3	45.8223	41.5859	40.0449	36.2812	30.459	23.1211	14.9258	8.40625	4.62109	2.1875	44.9207	40.7726	39.7374	36.9991	30.4565	22.1017	14.0216	8.03193	4.43354	2.21365
	65.4	45.8281	41.5781	40.043	36.2891	30.4648	23.1367	14.9453	8.42578	4.625	2.1875	44.9207	40.7726	39.7376	37.0041	30.4716	22.121	14.0376	8.04225	4.43959	2.21676
	65.5	45.8164	41.5742	40.0469	36.2852	30.4648	23.1406	14.9414	8.44141	4.63672	2.18359	44.9207	40.7726	39.7379	37.009	30.4867	22.1403	14.0535	8.05257	4.44563	2.21988
	65.6	45.8047	41.5742	40.0508	36.2812	30.4727	23.168	14.9609	8.45312	4.64062	2.1875	44.9207	40.7726	39.7381	37.0139	30.5017	22.1596	14.0694	8.06288	4.45168	2.22299
	65.7	45.8047	41.5742	40.0625	36.2969	30.4688	23.1875	14.9727	8.46094	4.64844	2.19531	44.9207	40.7726	39.7384	37.0188	30.5167	22.1789	14.0852	8.07319	4.45773	2.2261
	65.8	45.7969	41.5703	40.0742	36.3047	30.4805	23.2031	14.9844	8.46875	4.64453	2.19922	44.9207	40.7726	39.7386	37.0237	30.5317	22.1981	14.1011	8.08349	4.46377	2.22921
	65.9	45.793	41.5742	40.0781	36.3164	30.4883	23.2266	15	8.49219	4.65625	2.20312	44.9207	40.7726	39.7389	37.0285	30.5466	22.2173	14.117	8.09378	4.46981	2.23231
	66	45.8047	41.5742	40.0898	36.3281	30.5	23.2383	15.0234	8.50391	4.66016	2.19531	44.9207	40.7726	39.7391	37.0333	30.5615	22.2365	14.1328	8.10407	4.47585	2.23542
	66.1	45.8047	41.5742	40.0938	36.3516	30.4883	23.2578	15.043	8.51562	4.66797	2.20312	44.9207	40.7726	39.7394	37.0381	30.5763	22.2556	14.1486	8.11435	4.48189	2.23853
	66.2	45.8047	41.5723	40.1016	36.3691	30.5	23.2559	15.0605	8.54102	4.66602	2.20898	44.9207	40.7726	39.7396	37.0428	30.5911	22.2747	14.1644	8.12463	4.48792	2.24164
	66.3	45.7949	41.5801	40.1074	36.3652	30.5059	23.2754	15.0723	8.54883	4.67383	2.20898	44.9207	40.7726	39.7399	37.0475	30.6058	22.2938	14.1802	8.13491	4.49395	2.24474
	66.4	45.7988	41.5918	40.1035	36.3887	30.502	23.3027	15.0879	8.57227	4.68945	2.2207	44.9207	40.7726	39.7401	37.0522	30.6205	22.3128	14.196	8.14517	4.49998	2.24784
	66.5	45.8027	41.5879	40.0996	36.4043	30.5059	23.3105	15.1191	8.58008	4.69336	2.2168	44.9207	40.7726	39.7403	37.0569	30.6351	22.3318	14.2118	8.15544	4.50601	2.25095
	66.6	45.8066	41.584	40.0957	36.4082	30.5137	23.3262	15.1309	8.59961	4.70117	2.21289	44.9207	40.7726	39.7405	37.0615	30.6497	22.3508	14.2275	8.16569	4.51204	2.25405
	66.7	45.7949	41.6113	40.0918	36.4199	30.5215	23.3457	15.1582	8.59961	4.71289	2.22461	44.9207	40.7726	39.7408	37.0661	30.6643	22.3698	14.2433	8.17595	4.51806	2.25715
	66.8	45.7988	41.6035	40.0996	36.4316	30.5449	23.3691	15.166	8.60742	4.7207	2.22461	44.9207	40.7726	39.741	37.0707	30.6788	22.3887	14.259	8.18619	4.52408	2.26025
	66.9	45.7988	41.5918	40.1074	36.4473	30.5449	23.377	15.1816	8.61523	4.70898	2.22461	44.9207	40.7726	39.7412	37.0752	30.6933	22.4076	14.2747	8.19643	4.5301	2.26335
	67	45.7832	41.5957	40.0918	36.4512	30.5605	23.3848	15.1934	8.63477	4.70508	2.23242	44.9207	40.7726	39.7414	37.0798	30.7077	22.4264	14.2904	8.20667	4.53612	2.26645
	67.1	45.7832	41.5996	40.0918	36.4707	30.5723	23.3965	15.2168	8.64648	4.71289	2.23633	44.9207	40.7726	39.7417	37.0843	30.7221	22.4453	14.3061	8.2169	4.54214	2.26955
	67.2	45.791	41.6074	40.1035	36.459	30.5957	23.4238	15.2324	8.64648	4.71289	2.24023	44.9207	40.7726	39.7419	37.0887	30.7364	22.4641	14.3218	8.22713	4.54815	2.27265
	67.3	45.7988	41.6035	40.1035	36.4746	30.6074	23.4434	15.2559	8.66992	4.7207	2.24805	44.9207	40.7726	39.7421	37.0932	30.7507	22.4829	14.3375	8.23735	4.55416	2.27575
	67.4	45.7988	41.6074	40.1035	36.4902	30.6348	23.459	15.2637	8.68555	4.70898	2.24414	44.9207	40.7726	39.7423	37.0976	30.765	22.5016	14.3531	8.24756	4.56017	2.27884
	67.5	45.7871	41.6172	40.0996	36.5	30.6426	23.4805	15.2852	8.70703	4.71875	2.24609	44.9207	40.7726	39.7425	37.102	30.7792	22.5203	14.3687	8.25777	4.56618	2.28194
	67.6	45.7891	41.6094	40.1055	36.4961	30.6523	23.4922	15.2969	8.71485	4.71094	2.23828	44.9207	40.7726	39.7427	37.1064	30.7934	22.539	14.3843	8.26798	4.57219	2.28504
	67.7	45.7773	41.6133	40.1055	36.5039	30.6562	23.5078	15.3203	8.72656	4.71875	2.24219	44.9207	40.7726	39.7429	37.1107	30.8075	22.5577	14.4	8.27818	4.57819	2.28813
	67.8	45.7812	41.5977	40.1094	36.5117	30.6758	23.5234	15.3203	8.72656	4.72656	2.23828	44.9207	40.7726	39.7431	37.115	30.8216	22.5763	14.4155	8.28837	4.58419	2.29122
	67.9	45.7891	41.6016	40.1172	36.5156	30.6836	23.5352	15.3555	8.73047	4.73438	2.23828	44.9207	40.7726	39.7433	37.1193	30.8357	22.5949	14.4311	8.29856	4.59019	2.29431
	68	45.7773	41.6016	40.1133	36.5312	30.707	23.5586	15.3555	8.75391	4.74609	2.24219	44.9207	40.7726	39.7435	37.1236	30.8497	22.6135	14.4467	8.30874	4.59619	2.29741
	68.1	45.7773	41.6016	40.1133	36.5312	30.7188	23.5859	15.3633	8.75391	4.75391	2.25	44.9207	40.7726	39.7437	37.1279	30.8636	22.632	14.4622	8.31892	4.60218	2.3005
	68.2	45.7773	41.6133	40.125	36.5391	30.7461	23.6094	15.3789	8.76562	4.76562	2.26172	44.9207	40.7726	39.7439	37.1321	30.8775	22.6505	14.4778	8.32909	4.60817	2.30359
	68.3	45.7852	41.6016	40.1289	36.5312	30.7695	23.625	15.3867	8.75781	4.75391	2.26172	44.9207	40.7726	39.7441	37.1363	30.8914	22.669	14.4933	8.33926	4.61417	2.30668
	68.4	45.7891	41.5996	40.125	36.5371	30.7852	23.6426	15.4043	8.7832	4.77539	2.26758	44.9207	40.7726	39.7443	37.1405	30.9052	22.6874	14.5088	8.34942	4.62015	2.30977
	68.5	45.7871	41.6055	40.123	36.5352	30.8027	23.6602	15.4102	8.79297	4.79297	2.28516	44.9207	40.7726	39.7444	37.1446	30.919	22.7059	14.5243	8.35957	4.62614	2.31285
	68.6	45.7734	41.5977	40.1133	36.5391	30.8125	23.6836	15.4219	8.80859	4.80078	2.28516	44.9207	40.7726	39.7446	37.1487	30.9328	22.7243	14.5398	8.36973	4.63213	2.31594
	68.7	45.7734	41.6094	40.1133	36.5508	30.8516	23.7148	15.4453	8.81641	4.80469	2.30859	44.9207	40.7726	39.7448	37.1528	30.9465	22.7426	14.5552	8.37987	4.63811	2.31903
	68.8	45.7852	41.6055	40.125	36.5586	30.8555	23.7305	15.4492	8.82422	4.8086	2.31641	44.9207	40.7726	39.745	37.1569	30.9602	22.761	14.5707	8.39001	4.64409	2.32211
	68.9	45.7812	41.5996	40.1328	36.5605	30.8711	23.7363	15.4551	8.83789	4.80273	2.31836	44.9207	40.7726	39.7452	37.161	30.9738	22.7793	14.5861	8.40015	4.65007	2.32519
	69	45.7793	41.6016	40.1348	36.5625	30.8848	23.7656	15.4688	8.85547	4.80859	2.34375	44.9207	40.7726	39.7453	37.165	30.9874	22.7976	14.6016	8.41028	4.65604	2.32828
	69.1	45.7891	41.6055	40.1406	36.5664	30.8984	23.7812	15.4922	8.86328	4.82031	2.34375	44.9207	40.7726	39.7455	37.169	31.001	22.8158	14.617	8.4204	4.66202	2.33136
	69.2	45.793	41.6113	40.1523	36.5723	30.9141	23.8027	15.5176	8.88867	4.81445	2.36914	44.9207	40.7726	39.7457	37.173	31.0145	22.834	14.6324	8.43052	4.66799	2.33444
	69.3	45.7988	41.6172	40.1699	36.5781	30.9355	23.8203	15.5312	8.90625	4.83203	2.375	44.9207	40.7726	39.7458	37.177	31.028	22.8522	14.6478	8.44064	4.67396	2.33753
	69.4	45.8164	41.6211	40.1758	36.5742	30.957	23.8516	15.543	8.92188	4.83984	2.375	44.9207	40.7726	39.746	37.1809	31.0414	22.8704	14.6631	8.45074	4.67993	2.34061
	69.5	45.8203	41.6289	40.1758	36.5703	30.9922	23.8594	15.5508	8.93359	4.83984	2.375	44.9207	40.7726	39.7462	37.1848	31.0548	22.8885	14.6785	8.46085	4.68589	2.34368
	69.6	45.8164	41.6289	40.1836	36.5703	31.0117	23.8711	15.5508	8.94531	4.85156	2.37891	44.9207	40.7726	39.7463	37.1887	31.0681	22.9066	14.6939	8.47095	4.69186	2.34676
	69.7	45.8164	41.6328	40.1953	36.582	31.0195	23.8867	15.5859	8.96094	4.86328	2.39062	44.9207	40.7726	39.7465	37.1926	31.0815	22.9247	14.7092	8.48104	4.69782	2.34984
	69.8	45.8203	41.627	40.207	36.5801	31.0352	23.9004	15.5801	8.9707	4.86133	2.39258	44.9207	40.7726	39.7467	37.1964	31.0947	22.9428	14.7245	8.49113	4.70378	2.35292
	69.9	45.8145	41.6289	40.2012	36.5898	31.0371	23.9219	15.6016	8.98438	4.87891	2.39844	44.9207	40.7726	39.7468	37.2002	31.1079	22.9608	14.7398	8.50121	4.70974	2.356
	70	45.8242	41.6387	40.2148	36.6035	31.0508	23.9434	15.6309	9.00586	4.89258	2.41602	44.9207	40.7726	39.747	37.2041	31.1211	22.9788	14.7551	8.51129	4.71569	2.35907
	70.1	45.8379	41.6367	40.2246	36.6172	31.0723	23.9453	15.6367	9.01172	4.90625	2.41406	44.9207	40.7726	39.7471	37.2078	31.1343	22.9967	14.7704	8.52136	4.72165	2.36215
	70.2	45.8438	41.6367	40.2227	36.6172	31.0898	23.957	15.6484	9.03125	4.90625	2.42578	44.9207	40.7726	39.7473	37.2116	31.1474	23.0147	14.7857	8.53143	4.7276	2.36522
	70.3	45.8516	41.6367	40.2109	36.6289	31.0859	23.9844	15.6641	9.05078	4.90625	2.4375	44.9207	40.7726	39.7474	37.2153	31.1605	23.0326	14.8009	8.54149	4.73355	2.36829
	70.4	45.8477	41.6406	40.2148	36.6289	31.0938	24.0078	15.6719	9.06641	4.92578	2.4375	44.9207	40.7726	39.7476	37.2191	31.1735	23.0505	14.8162	8.55154	4.7395	2.37137
	70.5	45.8516	41.6465	40.2031	36.6152	31.1016	24.0098	15.6816	9.08399	4.93164	2.43945	44.9207	40.7726	39.7477	37.2227	31.1865	23.0683	14.8314	8.56159	4.74544	2.37444
	70.6	45.8574	41.6367	40.2012	36.6055	31.1113	24.0312	15.6914	9.10547	4.93359	2.44922	44.9207	40.7726	39.7479	37.2264	31.1995	23.0861	14.8466	8.57164	4.75139	2.37751
	70.7	45.8711	41.6328	40.2031	36.5859	31.1211	24.0312	15.6953	9.10938	4.93359	2.44922	44.9207	40.7726	39.748	37.2301	31.2124	23.1039	14.8618	8.58168	4.75733	2.38058
	70.8	45.8711	41.6445	40.1953	36.5977	31.1172	24.0469	15.707	9.125	4.94922	2.46094	44.9207	40.7726	39.7482	37.2337	31.2253	23.1217	14.877	8.59172	4.76327	2.38365
	70.9	45.875	41.6328	40.1992	36.5977	31.1328	24.0664	15.7305	9.14453	4.96094	2.46094	44.9207	40.7726	39.7483	37.2373	31.2381	23.1394	14.8922	8.60174	4.7692	2.38672
	71	45.875	41.6328	40.2031	36.6016	31.1406	24.0898	15.7383	9.16406	4.95703	2.46094	44.9207	40.7726	39.7484	37.2409	31.2509	23.1572	14.9073	8.61177	4.77514	2.38979
	71.1	45.875	41.6309	40.2109	36.6152	31.1523	24.0957	15.748	9.17774	4.9668	2.47461	44.9207	40.7726	39.7486	37.2445	31.2637	23.1748	14.9225	8.62179	4.78107	2.39285
	71.2	45.873	41.6309	40.1973	36.6191	31.1699	24.1152	15.7559	9.17383	4.9707	2.47852	44.9207	40.7726	39.7487	37.248	31.2764	23.1925	14.9376	8.6318	4.787	2.39592
	71.3	45.873	41.6387	40.1934	36.623	31.1738	24.1504	15.7754	9.18555	4.97852	2.47852	44.9207	40.7726	39.7488	37.2516	31.2891	23.2101	14.9527	8.64181	4.79293	2.39899
	71.4	45.8691	41.6328	40.1934	36.6445	31.1855	24.1719	15.7969	9.20312	4.97656	2.48047	44.9207	40.7726	39.749	37.2551	31.3018	23.2277	14.9679	8.65182	4.79886	2.40205
	71.5	45.8711	41.6348	40.1914	36.6582	31.207	24.1855	15.8184	9.2207	4.98633	2.49024	44.9207	40.7726	39.7491	37.2585	31.3144	23.2453	14.983	8.66182	4.80478	2.40511
	71.6	45.873	41.6387	40.2012	36.6699	31.2207	24.2051	15.8418	9.23633	5.00195	2.49805	44.9207	40.7726	39.7492	37.262	31.327	23.2628	14.998	8.67181	4.81071	2.40818
	71.7	45.877	41.6289	40.2051	36.6602	31.2441	24.2305	15.8633	9.25781	5.01562	2.51562	44.9207	40.7726	39.7494	37.2655	31.3395	23.2804	15.0131	8.6818	4.81663	2.41124
	71.8	45.8789	41.627	40.2148	36.6816	31.2617	24.2285	15.8809	9.26758	5.00977	2.51367	44.9207	40.7726	39.7495	37.2689	31.352	23.2979	15.0282	8.69178	4.82255	2.4143
	71.9	45.877	41.6309	40.2129	36.6855	31.2637	24.252	15.9082	9.2793	5.02539	2.5293	44.9207	40.7726	39.7496	37.2723	31.3645	23.3153	15.0432	8.70176	4.82846	2.41736
	72	45.8809	41.627	40.2168	36.7012	31.2949	24.2598	15.9082	9.29492	5.0293	2.5332	44.9207	40.7726	39.7497	37.2757	31.3769	23.3327	15.0582	8.71173	4.83438	2.42042
	72.1	45.877	41.6211	40.2129	36.7031	31.3027	24.2812	15.9062	9.30078	5.02734	2.53125	44.9207	40.7726	39.7499	37.279	31.3893	23.3501	15.0732	8.7217	4.84029	2.42348
	72.2	45.8711	41.6348	40.1992	36.7285	31.3125	24.2949	15.9395	9.33008	5.04882	2.55273	44.9207	40.7726	39.75	37.2824	31.4017	23.3675	15.0883	8.73166	4.8462	2.42654
	72.3	45.8848	41.6289	40.2207	36.7305	31.3301	24.3008	15.9336	9.32422	5.0625	2.54688	44.9207	40.7726	39.7501	37.2857	31.414	23.3849	15.1032	8.74162	4.85211	2.4296
	72.4	45.8789	41.625	40.2266	36.7383	31.3359	24.3086	15.9492	9.33203	5.07031	2.54297	44.9207	40.7726	39.7502	37.289	31.4263	23.4022	15.1182	8.75157	4.85802	2.43265
	72.5	45.875	41.6211	40.2305	36.75	31.3398	24.3242	15.957	9.34765	5.08984	2.55469	44.9207	40.7726	39.7503	37.2923	31.4385	23.4195	15.1332	8.76152	4.86392	2.43571
	72.6	45.8789	41.625	40.2344	36.75	31.3555	24.3438	15.9805	9.35547	5.08203	2.55469	44.9207	40.7726	39.7505	37.2956	31.4507	23.4368	15.1481	8.77146	4.86982	2.43876
	72.7	45.875	41.6367	40.2305	36.7578	31.3711	24.3477	15.9922	9.37109	5.09766	2.5625	44.9207	40.7726	39.7506	37.2989	31.4629	23.454	15.1631	8.7814	4.87573	2.44182
	72.8	45.875	41.6504	40.2344	36.7715	31.3828	24.3809	16.0059	9.38867	5.11523	2.56836	44.9207	40.7726	39.7507	37.3021	31.475	23.4712	15.178	8.79133	4.88162	2.44487
	72.9	45.8809	41.6523	40.248	36.7734	31.3965	24.4023	16.0273	9.39844	5.13672	2.5625	44.9207	40.7726	39.7508	37.3053	31.4871	23.4884	15.1929	8.80125	4.88752	2.44793
	73	45.8828	41.6445	40.2383	36.7695	31.4102	24.4141	16.0391	9.40235	5.12891	2.57422	44.9207	40.7726	39.7509	37.3085	31.4992	23.5056	15.2078	8.81117	4.89341	2.45098
	73.1	45.8789	41.6387	40.2383	36.7754	31.4102	24.4121	16.0527	9.39648	5.13477	2.57617	44.9207	40.7726	39.751	37.3117	31.5112	23.5227	15.2227	8.82109	4.89931	2.45403
	73.2	45.877	41.6348	40.2324	36.7793	31.4121	24.4277	16.0605	9.41211	5.13867	2.57227	44.9207	40.7726	39.7511	37.3148	31.5232	23.5398	15.2376	8.831	4.9052	2.45708
	73.3	45.8652	41.6387	40.2324	36.7832	31.4121	24.4434	16.084	9.42773	5.14258	2.58398	44.9207	40.7726	39.7512	37.318	31.5352	23.5569	15.2524	8.84091	4.91109	2.46013
	73.4	45.8691	41.6387	40.2441	36.7871	31.4238	24.4473	16.084	9.43945	5.15039	2.58398	44.9207	40.7726	39.7513	37.3211	31.5471	23.574	15.2673	8.8508	4.91697	2.46318
	73.5	45.8535	41.6406	40.2441	36.793	31.4395	24.4609	16.0977	9.44531	5.14453	2.58594	44.9207	40.7726	39.7514	37.3242	31.559	23.591	15.2821	8.8607	4.92286	2.46623
	73.6	45.8477	41.6582	40.2461	36.8145	31.4492	24.4824	16.127	9.46289	5.16211	2.5957	44.9207	40.7726	39.7515	37.3273	31.5708	23.608	15.2969	8.87059	4.92874	2.46927
	73.7	45.8574	41.6426	40.248	36.8223	31.4629	24.4941	16.127	9.4668	5.14649	2.59571	44.9207	40.7726	39.7516	37.3304	31.5826	23.625	15.3117	8.88048	4.93462	2.47232
	73.8	45.8496	41.6348	40.2402	36.8184	31.4668	24.5059	16.1504	9.46289	5.14648	2.58789	44.9207	40.7726	39.7517	37.3334	31.5944	23.6419	15.3265	8.89036	4.9405	2.47537
	73.9	45.8418	41.6465	40.2324	36.8418	31.4707	24.5215	16.1738	9.48242	5.1543	2.5957	44.9207	40.7726	39.7518	37.3365	31.6062	23.6588	15.3413	8.90023	4.94637	2.47841
	74	45.8457	41.6465	40.2441	36.8496	31.4902	24.541	16.1855	9.48633	5.15039	2.59961	44.9207	40.7726	39.7519	37.3395	31.6179	23.6757	15.3561	8.9101	4.95225	2.48145
	74.1	45.8457	41.6387	40.252	36.8496	31.4941	24.5527	16.2051	9.49805	5.1543	2.57617	44.9207	40.7726	39.752	37.3425	31.6295	23.6926	15.3708	8.91996	4.95812	2.4845
	74.2	45.8379	41.6387	40.2441	36.8418	31.498	24.5605	16.2168	9.49414	5.16602	2.57617	44.9207	40.7726	39.7521	37.3455	31.6412	23.7094	15.3856	8.92982	4.96399	2.48754
	74.3	45.8379	41.6387	40.2363	36.8496	31.5176	24.5918	16.2441	9.50586	5.16211	2.57617	44.9207	40.7726	39.7522	37.3484	31.6528	23.7263	15.4003	8.93968	4.96986	2.49058
	74.4	45.8379	41.6328	40.2363	36.8516	31.5449	24.5977	16.2383	9.51172	5.17969	2.57422	44.9207	40.7726	39.7523	37.3514	31.6643	23.743	15.415	8.94952	4.97572	2.49362
	74.5	45.8242	41.6328	40.2383	36.8516	31.5508	24.6133	16.25	9.51953	5.17188	2.57812	44.9207	40.7726	39.7524	37.3543	31.6759	23.7598	15.4297	8.95937	4.98159	2.49666
	74.6	45.8164	41.6387	40.2266	36.8574	31.5664	24.6191	16.2754	9.52539	5.17773	2.57617	44.9207	40.7726	39.7525	37.3572	31.6874	23.7765	15.4444	8.96921	4.98745	2.4997
	74.7	45.8066	41.625	40.2246	36.8555	31.5723	24.6055	16.2812	9.51953	5.16016	2.5625	44.9207	40.7726	39.7526	37.3601	31.6989	23.7932	15.4591	8.97904	4.99331	2.50274
	74.8	45.7852	41.6172	40.2148	36.8594	31.5703	24.6133	16.2969	9.50781	5.16406	2.55859	44.9207	40.7726	39.7527	37.363	31.7103	23.8099	15.4738	8.98887	4.99917	2.50578
	74.9	45.7891	41.6074	40.2188	36.8574	31.582	24.627	16.3145	9.51758	5.16211	2.55664	44.9207	40.7726	39.7528	37.3659	31.7217	23.8266	15.4884	8.99869	5.00502	2.50882
	75	45.7871	41.6016	40.2168	36.8555	31.584	24.625	16.332	9.52734	5.15625	2.55078	44.9207	40.7726	39.7529	37.3687	31.733	23.8432	15.5031	9.00851	5.01088	2.51185
	75.1	45.7734	41.6035	40.2109	36.873	31.5977	24.6465	16.3496	9.54883	5.17383	2.56445	44.9207	40.7726	39.7529	37.3715	31.7444	23.8598	15.5177	9.01832	5.01673	2.51489
	75.2	45.7793	41.6055	40.2207	36.8672	31.6309	24.6719	16.3789	9.5625	5.17578	2.57422	44.9207	40.7726	39.753	37.3743	31.7557	23.8764	15.5323	9.02813	5.02258	2.51792
	75.3	45.7734	41.6016	40.2344	36.8711	31.6484	24.6953	16.3906	9.57812	5.18359	2.58594	44.9207	40.7726	39.7531	37.3771	31.767	23.8929	15.5469	9.03793	5.02843	2.52096
	75.4	45.7617	41.6016	40.2383	36.8828	31.6562	24.7109	16.4297	9.58594	5.19141	2.58984	44.9207	40.7726	39.7532	37.3799	31.7782	23.9095	15.5615	9.04773	5.03427	2.52399
	75.5	45.7578	41.5996	40.2266	36.8887	31.6641	24.7246	16.4473	9.5957	5.19336	2.5957	44.9207	40.7726	39.7533	37.3827	31.7894	23.926	15.5761	9.05752	5.04011	2.52702
	75.6	45.748	41.5859	40.2363	36.8906	31.6738	24.7383	16.4727	9.61328	5.19922	2.60156	44.9207	40.7726	39.7534	37.3854	31.8005	23.9424	15.5907	9.06731	5.04596	2.53006
	75.7	45.7461	41.5938	40.2422	36.8945	31.6914	24.7539	16.4766	9.60937	5.20312	2.59766	44.9207	40.7726	39.7535	37.3882	31.8117	23.9589	15.6052	9.07709	5.0518	2.53309
	75.8	45.7344	41.5898	40.2422	36.8906	31.6953	24.7539	16.4844	9.61328	5.20312	2.59766	44.9207	40.7726	39.7535	37.3909	31.8228	23.9753	15.6197	9.08687	5.05763	2.53612
	75.9	45.7305	41.5898	40.2461	36.8984	31.6953	24.7695	16.4844	9.61719	5.20312	2.59766	44.9207	40.7726	39.7536	37.3936	31.8338	23.9917	15.6343	9.09664	5.06347	2.53915
	76	45.7266	41.5898	40.2578	36.9023	31.7031	24.7812	16.5195	9.63281	5.21094	2.59766	44.9207	40.7726	39.7537	37.3963	31.8449	24.0081	15.6488	9.10641	5.0693	2.54217
	76.1	45.7188	41.5918	40.2773	36.9121	31.7148	24.8027	16.5449	9.64648	5.2207	2.59961	44.9207	40.7726	39.7538	37.3989	31.8559	24.0244	15.6633	9.11617	5.07513	2.5452
	76.2	45.709	41.5723	40.2754	36.9043	31.7324	24.8066	16.5449	9.65039	5.2168	2.60352	44.9207	40.7726	39.7538	37.4016	31.8668	24.0407	15.6778	9.12593	5.08096	2.54823
	76.3	45.6934	41.5703	40.2676	36.9141	31.7285	24.8125	16.5352	9.65625	5.21875	2.60937	44.9207	40.7726	39.7539	37.4042	31.8778	24.057	15.6922	9.13568	5.08679	2.55126
	76.4	45.6914	41.5801	40.2656	36.9238	31.7344	24.834	16.5684	9.67773	5.24414	2.61914	44.9207	40.7726	39.754	37.4069	31.8887	24.0733	15.7067	9.14542	5.09262	2.55428
	76.5	45.6973	41.5781	40.2754	36.9414	31.7559	24.8594	16.5938	9.68359	5.25	2.61328	44.9207	40.7726	39.7541	37.4095	31.8995	24.0895	15.7212	9.15516	5.09844	2.55731
	76.6	45.6914	41.5625	40.2656	36.9375	31.7695	24.8789	16.582	9.67969	5.2461	2.60547	44.9207	40.7726	39.7541	37.4121	31.9104	24.1057	15.7356	9.1649	5.10426	2.56033
	76.7	45.6914	41.5586	40.2617	36.9297	31.7617	24.9062	16.5938	9.67969	5.2539	2.61719	44.9207	40.7726	39.7542	37.4147	31.9212	24.1219	15.75	9.17463	5.11008	2.56335
	76.8	45.6875	41.5586	40.2656	36.9297	31.7852	24.9258	16.6055	9.67578	5.25391	2.62109	44.9207	40.7726	39.7543	37.4172	31.9319	24.1381	15.7644	9.18436	5.1159	2.56638
	76.9	45.6875	41.5586	40.2656	36.9336	31.793	24.9453	16.625	9.68359	5.25781	2.62109	44.9207	40.7726	39.7544	37.4198	31.9427	24.1542	15.7788	9.19408	5.12171	2.5694
	77	45.6875	41.5527	40.2578	36.9434	31.7969	24.9668	16.6309	9.68164	5.25977	2.62305	44.9207	40.7726	39.7544	37.4223	31.9534	24.1703	15.7932	9.20379	5.12753	2.57242
	77.1	45.6816	41.543	40.252	36.9375	31.8027	24.9688	16.6328	9.6836	5.25781	2.61328	44.9207	40.7726	39.7545	37.4248	31.9641	24.1864	15.8076	9.21351	5.13334	2.57544
	77.2	45.6719	41.5391	40.2422	36.9414	31.8086	24.9766	16.6367	9.6875	5.25781	2.61328	44.9207	40.7726	39.7546	37.4273	31.9747	24.2025	15.822	9.22321	5.13915	2.57846
	77.3	45.6602	41.541	40.2461	36.9551	31.7969	24.9863	16.6504	9.70117	5.26758	2.62305	44.9207	40.7726	39.7546	37.4298	31.9853	24.2185	15.8363	9.23292	5.14496	2.58148
	77.4	45.6621	41.5371	40.2402	36.9551	31.8184	24.998	16.6504	9.70117	5.27148	2.61523	44.9207	40.7726	39.7547	37.4323	31.9959	24.2345	15.8506	9.24261	5.15076	2.58449
	77.5	45.6543	41.5352	40.2402	36.9531	31.8184	25.0195	16.6562	9.71875	5.27344	2.60937	44.9207	40.7726	39.7548	37.4348	32.0064	24.2505	15.865	9.2523	5.15656	2.58751
	77.6	45.6484	41.5234	40.2344	36.957	31.8242	25.0273	16.6641	9.72266	5.26953	2.60547	44.9207	40.7726	39.7548	37.4372	32.017	24.2665	15.8793	9.26199	5.16237	2.59053
	77.7	45.6445	41.5156	40.2305	36.9688	31.8398	25.0312	16.6797	9.72266	5.26953	2.61328	44.9207	40.7726	39.7549	37.4397	32.0274	24.2824	15.8936	9.27167	5.16817	2.59354
	77.8	45.6406	41.5234	40.2305	36.9766	31.8516	25.0664	16.6797	9.73438	5.27734	2.60156	44.9207	40.7726	39.755	37.4421	32.0379	24.2983	15.9079	9.28134	5.17396	2.59656
	77.9	45.6328	41.5273	40.2305	36.9766	31.8711	25.0781	16.7031	9.74219	5.28125	2.60156	44.9207	40.7726	39.755	37.4445	32.0483	24.3142	15.9222	9.29101	5.17976	2.59957
	78	45.625	41.5312	40.2305	36.9883	31.8711	25.0898	16.7109	9.74219	5.29297	2.61719	44.9207	40.7726	39.7551	37.4469	32.0587	24.3301	15.9364	9.30068	5.18555	2.60258
	78.1	45.625	41.5234	40.2305	37.0078	31.8828	25.1094	16.6992	9.75391	5.30078	2.625	44.9207	40.7726	39.7551	37.4492	32.0691	24.3459	15.9507	9.31034	5.19134	2.6056
	78.2	45.625	41.5234	40.2227	37.0273	31.8984	25.1055	16.6992	9.76562	5.3125	2.625	44.9207	40.7726	39.7552	37.4516	32.0794	24.3617	15.9649	9.32	5.19713	2.60861
	78.3	45.6055	41.5195	40.2305	37.0273	31.9062	25.125	16.6953	9.76953	5.31641	2.62891	44.9207	40.7726	39.7553	37.454	32.0897	24.3775	15.9791	9.32965	5.20292	2.61162
	78.4	45.6016	41.5176	40.2266	37.0449	31.8984	25.1309	16.7051	9.7793	5.32617	2.63086	44.9207	40.7726	39.7553	37.4563	32.1	24.3933	15.9933	9.33929	5.20871	2.61463
	78.5	45.5996	41.502	40.2246	37.0332	31.9121	25.1348	16.7051	9.7793	5.32617	2.63477	44.9207	40.7726	39.7554	37.4586	32.1102	24.409	16.0075	9.34893	5.21449	2.61764
	78.6	45.5918	41.5039	40.2168	37.0469	31.9043	25.1367	16.7188	9.79297	5.33984	2.64453	44.9207	40.7726	39.7554	37.4609	32.1204	24.4247	16.0217	9.35857	5.22027	2.62065
	78.7	45.5938	41.5	40.2188	37.0625	31.9062	25.1641	16.7344	9.79688	5.34375	2.64062	44.9207	40.7726	39.7555	37.4632	32.1306	24.4404	16.0359	9.3682	5.22605	2.62365
	78.8	45.5898	41.502	40.2188	37.0801	31.9023	25.1855	16.752	9.82227	5.36914	2.6543	44.9207	40.7726	39.7555	37.4655	32.1407	24.4561	16.0501	9.37782	5.23183	2.62666
	78.9	45.5957	41.4883	40.2324	37.082	31.9121	25.1719	16.7656	9.82422	5.37109	2.65234	44.9207	40.7726	39.7556	37.4678	32.1508	24.4717	16.0642	9.38744	5.2376	2.62967
	79	45.5898	41.4941	40.2227	37.0879	31.9141	25.1973	16.7832	9.83008	5.38086	2.66211	44.9207	40.7726	39.7557	37.47	32.1609	24.4873	16.0784	9.39706	5.24338	2.63267
	79.1	45.5957	41.4902	40.2246	37.084	31.9316	25.2129	16.8105	9.83789	5.4082	2.66211	44.9207	40.7726	39.7557	37.4723	32.171	24.5029	16.0925	9.40667	5.24915	2.63567
	79.2	45.5918	41.4941	40.2285	37.0762	31.9395	25.2168	16.8379	9.8457	5.41992	2.67383	44.9207	40.7726	39.7558	37.4745	32.181	24.5185	16.1066	9.41627	5.25492	2.63868
	79.3	45.5957	41.4844	40.2324	37.0742	31.9512	25.2148	16.8594	9.85938	5.41797	2.67188	44.9207	40.7726	39.7558	37.4767	32.191	24.534	16.1207	9.42587	5.26069	2.64168
	79.4	45.5938	41.4805	40.2305	37.082	31.9609	25.2227	16.8633	9.86328	5.42578	2.67578	44.9207	40.7726	39.7559	37.4789	32.201	24.5495	16.1348	9.43547	5.26645	2.64468
	79.5	45.5898	41.4805	40.2266	37.0938	31.9648	25.2383	16.8672	9.86719	5.44141	2.67969	44.9207	40.7726	39.7559	37.4811	32.2109	24.565	16.1489	9.44506	5.27221	2.64769
	79.6	45.5898	41.4824	40.2266	37.0918	31.9727	25.2676	16.8887	9.88867	5.44727	2.68945	44.9207	40.7726	39.756	37.4833	32.2208	24.5805	16.1629	9.45464	5.27797	2.65069
	79.7	45.5918	41.4805	40.2363	37.1016	31.9746	25.2852	16.8828	9.89453	5.45312	2.6875	44.9207	40.7726	39.756	37.4855	32.2307	24.5959	16.177	9.46422	5.28374	2.65369
	79.8	45.5898	41.4805	40.2344	37.1016	31.9727	25.3008	16.9062	9.90625	5.46094	2.69531	44.9207	40.7726	39.7561	37.4876	32.2406	24.6114	16.191	9.4738	5.28949	2.65668
	79.9	45.582	41.4805	40.2344	37.1094	31.9727	25.3125	16.918	9.91406	5.46484	2.69922	44.9207	40.7726	39.7561	37.4898	32.2504	24.6268	16.205	9.48337	5.29525	2.65968
	80	45.582	41.4746	40.2344	37.1191	31.9727	25.3262	16.9434	9.93555	5.47852	2.71289	44.9207	40.7726	39.7562	37.4919	32.2602	24.6421	16.2191	9.49293	5.301	2.66268
	80.1	45.5762	41.4746	40.252	37.127	31.9824	25.3379	16.9512	9.95508	5.47851	2.71679	44.9207	40.7726	39.7562	37.494	32.2699	24.6575	16.2331	9.50249	5.30675	2.66568
	80.2	45.5762	41.4785	40.2402	37.1309	31.9902	25.3613	16.9668	9.95508	5.49023	2.72852	44.9207	40.7726	39.7563	37.4961	32.2797	24.6728	16.2471	9.51205	5.3125	2.66867
	80.3	45.5762	41.4746	40.2441	37.1387	32.0059	25.3691	16.9824	9.96289	5.49023	2.73242	44.9207	40.7726	39.7563	37.4982	32.2894	24.6881	16.261	9.5216	5.31825	2.67167
	80.4	45.5645	41.4688	40.248	37.1406	32.0098	25.3789	16.9727	9.96484	5.49219	2.71875	44.9207	40.7726	39.7564	37.5003	32.299	24.7034	16.275	9.53114	5.324	2.67466
	80.5	45.5586	41.4629	40.2539	37.1348	32.0078	25.3848	16.9902	9.9707	5.49805	2.7207	44.9207	40.7726	39.7564	37.5024	32.3087	24.7186	16.289	9.54068	5.32974	2.67766
	80.6	45.5527	41.459	40.248	37.1309	32.0215	25.4043	16.998	9.97461	5.50195	2.7168	44.9207	40.7726	39.7565	37.5044	32.3183	24.7338	16.3029	9.55022	5.33548	2.68065
	80.7	45.5371	41.4688	40.2441	37.1367	32.0254	25.418	17.0078	9.98438	5.5	2.71875	44.9207	40.7726	39.7565	37.5065	32.3279	24.749	16.3168	9.55975	5.34122	2.68364
	80.8	45.5391	41.4531	40.2422	37.1328	32.0352	25.4258	17.0234	10	5.51562	2.72266	44.9207	40.7726	39.7566	37.5085	32.3374	24.7642	16.3307	9.56928	5.34696	2.68663
	80.9	45.543	41.457	40.2383	37.1484	32.0391	25.4336	17.043	10.0039	5.51953	2.72266	44.9207	40.7726	39.7566	37.5105	32.347	24.7794	16.3447	9.5788	5.35269	2.68962
	81	45.543	41.4648	40.2383	37.1445	32.0508	25.4453	17.0586	10.0117	5.53125	2.73438	44.9207	40.7726	39.7567	37.5125	32.3565	24.7945	16.3586	9.58831	5.35843	2.69261
	81.1	45.543	41.4629	40.2383	37.1426	32.0586	25.4629	17.0605	10.0215	5.52539	2.74024	44.9207	40.7726	39.7567	37.5145	32.3659	24.8096	16.3724	9.59782	5.36416	2.6956
	81.2	45.5488	41.4688	40.2402	37.1562	32.0684	25.4609	17.0742	10.0352	5.51953	2.73438	44.9207	40.7726	39.7567	37.5165	32.3754	24.8247	16.3863	9.60733	5.36989	2.69859
	81.3	45.5352	41.4727	40.2422	37.1641	32.0742	25.4844	17.0938	10.0469	5.53515	2.73828	44.9207	40.7726	39.7568	37.5185	32.3848	24.8397	16.4002	9.61683	5.37562	2.70158
	81.4	45.5391	41.4727	40.2461	37.1719	32.0859	25.5039	17.0977	10.0586	5.54297	2.73828	44.9207	40.7726	39.7568	37.5205	32.3942	24.8548	16.414	9.62632	5.38134	2.70457
	81.5	45.543	41.4766	40.2461	37.1758	32.0977	25.5234	17.1211	10.0703	5.55469	2.74219	44.9207	40.7726	39.7569	37.5224	32.4036	24.8698	16.4278	9.63582	5.38707	2.70755
	81.6	45.5547	41.4766	40.25	37.1758	32.1094	25.5352	17.1328	10.0742	5.55859	2.75391	44.9207	40.7726	39.7569	37.5244	32.4129	24.8848	16.4417	9.6453	5.39279	2.71054
	81.7	45.5547	41.4824	40.25	37.1855	32.1211	25.5605	17.1582	10.0957	5.57227	2.76758	44.9207	40.7726	39.757	37.5263	32.4222	24.8997	16.4555	9.65478	5.39851	2.71352
	81.8	45.5605	41.4902	40.2598	37.2012	32.1348	25.5801	17.1855	10.1074	5.57617	2.7793	44.9207	40.7726	39.757	37.5282	32.4315	24.9147	16.4693	9.66426	5.40423	2.71651
	81.9	45.5762	41.4922	40.2754	37.2031	32.1465	25.6016	17.1953	10.1289	5.60156	2.80078	44.9207	40.7726	39.757	37.5301	32.4407	24.9296	16.483	9.67373	5.40994	2.71949
	82	45.582	41.4785	40.2891	37.2012	32.1641	25.6191	17.2051	10.123	5.59961	2.80664	44.9207	40.7726	39.7571	37.532	32.45	24.9445	16.4968	9.68319	5.41566	2.72247
	82.1	45.5879	41.4746	40.2949	37.2051	32.1738	25.6465	17.2207	10.1426	5.60352	2.81445	44.9207	40.7726	39.7571	37.5339	32.4592	24.9593	16.5106	9.69266	5.42137	2.72545
	82.2	45.5723	41.4863	40.3027	37.2051	32.1777	25.6699	17.2402	10.1387	5.60742	2.82227	44.9207	40.7726	39.7571	37.5358	32.4683	24.9742	16.5243	9.70211	5.42708	2.72843
	82.3	45.5723	41.4902	40.3066	37.2051	32.1816	25.6934	17.2559	10.1465	5.61133	2.81836	44.9207	40.7726	39.7572	37.5377	32.4775	24.989	16.5381	9.71157	5.43279	2.73141
	82.4	45.5605	41.4902	40.3105	37.2129	32.1855	25.7129	17.2676	10.1582	5.60352	2.82227	44.9207	40.7726	39.7572	37.5395	32.4866	25.0038	16.5518	9.72101	5.43849	2.73439
	82.5	45.5605	41.4902	40.3184	37.209	32.1973	25.7285	17.2832	10.166	5.59961	2.82617	44.9207	40.7726	39.7573	37.5414	32.4957	25.0186	16.5655	9.73045	5.44419	2.73737
	82.6	45.5449	41.5039	40.3145	37.2227	32.2129	25.7539	17.2969	10.1875	5.60937	2.83984	44.9207	40.7726	39.7573	37.5432	32.5047	25.0333	16.5792	9.73989	5.4499	2.74035
	82.7	45.5508	41.5	40.3203	37.2188	32.2266	25.7617	17.3047	10.207	5.61328	2.82812	44.9207	40.7726	39.7573	37.545	32.5138	25.048	16.5929	9.74932	5.4556	2.74332
	82.8	45.5391	41.4961	40.3164	37.2148	32.2344	25.7695	17.2969	10.2109	5.61719	2.83984	44.9207	40.7726	39.7574	37.5468	32.5228	25.0628	16.6066	9.75875	5.4613	2.7463
	82.9	45.5352	41.4922	40.3125	37.2109	32.2422	25.7812	17.3047	10.2188	5.61719	2.82812	44.9207	40.7726	39.7574	37.5486	32.5317	25.0774	16.6202	9.76817	5.46699	2.74927
	83	45.5352	41.4883	40.3164	37.207	32.25	25.7734	17.3125	10.2305	5.62109	2.83203	44.9207	40.7726	39.7574	37.5504	32.5407	25.0921	16.6339	9.77759	5.47269	2.75225
	83.1	45.5391	41.5	40.3164	37.2109	32.2617	25.7812	17.3242	10.2344	5.625	2.83594	44.9207	40.7726	39.7575	37.5522	32.5496	25.1067	16.6475	9.787	5.47838	2.75522
	83.2	45.543	41.4922	40.3281	37.2031	32.2773	25.7852	17.3281	10.2227	5.625	2.82813	44.9207	40.7726	39.7575	37.554	32.5585	25.1213	16.6612	9.79641	5.48407	2.7582
	83.3	45.543	41.5039	40.3203	37.1992	32.2773	25.8008	17.3477	10.2383	5.625	2.82812	44.9207	40.7726	39.7575	37.5557	32.5674	25.1359	16.6748	9.80581	5.48976	2.76117
	83.4	45.5508	41.5117	40.3164	37.1992	32.2852	25.8203	17.3633	10.2344	5.63281	2.83594	44.9207	40.7726	39.7576	37.5575	32.5762	25.1505	16.6884	9.8152	5.49544	2.76414
	83.5	45.5469	41.5156	40.3164	37.2109	32.293	25.8359	17.3789	10.25	5.63672	2.83984	44.9207	40.7726	39.7576	37.5592	32.5851	25.165	16.702	9.8246	5.50113	2.76711
	83.6	45.5508	41.5078	40.3242	37.207	32.3086	25.8398	17.3906	10.2617	5.62891	2.83594	44.9207	40.7726	39.7576	37.5609	32.5938	25.1796	16.7156	9.83398	5.50681	2.77008
	83.7	45.5508	41.5039	40.3203	37.2109	32.3203	25.8555	17.4062	10.2578	5.63281	2.85156	44.9207	40.7726	39.7577	37.5627	32.6026	25.1941	16.7291	9.84337	5.51249	2.77305
	83.8	45.5391	41.5059	40.3086	37.2129	32.3242	25.877	17.4199	10.2676	5.63477	2.86133	44.9207	40.7726	39.7577	37.5644	32.6114	25.2085	16.7427	9.85274	5.51817	2.77602
	83.9	45.5449	41.5039	40.3105	37.2031	32.3379	25.8867	17.418	10.2695	5.625	2.85547	44.9207	40.7726	39.7577	37.5661	32.6201	25.223	16.7562	9.86211	5.52384	2.77898
	84	45.543	41.5	40.3047	37.207	32.3477	25.8906	17.4258	10.2773	5.62109	2.85938	44.9207	40.7726	39.7578	37.5678	32.6288	25.2374	16.7698	9.87148	5.52952	2.78195
	84.1	45.5195	41.4961	40.3086	37.207	32.3516	25.8945	17.4414	10.293	5.61719	2.86719	44.9207	40.7726	39.7578	37.5694	32.6374	25.2518	16.7833	9.88085	5.53519	2.78492
	84.2	45.5156	41.5	40.3125	37.2188	32.3594	25.8906	17.4648	10.3086	5.60156	2.87891	44.9207	40.7726	39.7578	37.5711	32.6461	25.2662	16.7968	9.8902	5.54086	2.78788
	84.3	45.5234	41.4961	40.3164	37.2266	32.3828	25.9062	17.4922	10.3203	5.59766	2.875	44.9207	40.7726	39.7579	37.5728	32.6547	25.2806	16.8103	9.89956	5.54653	2.79085
	84.4	45.5156	41.5059	40.3125	37.2441	32.3906	25.9238	17.498	10.3301	5.60352	2.88086	44.9207	40.7726	39.7579	37.5744	32.6632	25.2949	16.8238	9.90891	5.5522	2.79381
	84.5	45.5137	41.5156	40.3145	37.2539	32.416	25.9453	17.5156	10.3516	5.61719	2.88281	44.9207	40.7726	39.7579	37.5761	32.6718	25.3092	16.8373	9.91825	5.55786	2.79677
	84.6	45.5039	41.5176	40.3008	37.2559	32.4258	25.959	17.5215	10.3535	5.61914	2.87695	44.9207	40.7726	39.758	37.5777	32.6803	25.3235	16.8507	9.92759	5.56353	2.79974
	84.7	45.498	41.5078	40.2832	37.2578	32.4434	25.9648	17.5312	10.3555	5.62891	2.875	44.9207	40.7726	39.758	37.5793	32.6889	25.3378	16.8642	9.93692	5.56919	2.8027
	84.8	45.5039	41.5254	40.2812	37.2754	32.4492	25.998	17.5527	10.3809	5.65039	2.89257	44.9207	40.7726	39.758	37.5809	32.6973	25.352	16.8776	9.94625	5.57485	2.80566
	84.9	45.5137	41.5234	40.2988	37.2617	32.4629	26.0039	17.5742	10.3867	5.65234	2.88672	44.9207	40.7726	39.758	37.5825	32.7058	25.3663	16.891	9.95557	5.5805	2.80862
	85	45.5	41.5312	40.2852	37.2656	32.4648	26.0078	17.582	10.3906	5.65625	2.88672	44.9207	40.7726	39.7581	37.5841	32.7142	25.3805	16.9045	9.96489	5.58616	2.81158
	85.1	45.4961	41.5527	40.2812	37.2754	32.4688	26.0254	17.6074	10.4082	5.66601	2.90039	44.9207	40.7726	39.7581	37.5857	32.7226	25.3946	16.9179	9.97421	5.59181	2.81453
	85.2	45.5059	41.5508	40.2871	37.2812	32.4863	26.0391	17.625	10.4141	5.67187	2.90625	44.9207	40.7726	39.7581	37.5873	32.731	25.4088	16.9313	9.98352	5.59746	2.81749
	85.3	45.5117	41.5547	40.2852	37.2812	32.5039	26.0508	17.6367	10.4258	5.68359	2.90625	44.9207	40.7726	39.7582	37.5889	32.7394	25.423	16.9446	9.99282	5.60311	2.82045
	85.4	45.5117	41.5703	40.2852	37.293	32.5039	26.0586	17.6523	10.4375	5.69141	2.89844	44.9207	40.7726	39.7582	37.5904	32.7477	25.4371	16.958	10.0021	5.60876	2.82341
	85.5	45.5195	41.5723	40.2852	37.3027	32.5156	26.0645	17.666	10.4473	5.71289	2.90039	44.9207	40.7726	39.7582	37.592	32.756	25.4511	16.9714	10.0114	5.6144	2.82636
	85.6	45.5215	41.5645	40.2754	37.2949	32.5293	26.0762	17.6699	10.4512	5.70117	2.9043	44.9207	40.7726	39.7582	37.5935	32.7643	25.4652	16.9847	10.0207	5.62005	2.82932
	85.7	45.5176	41.5703	40.2598	37.2969	32.5371	26.0859	17.6914	10.4609	5.72266	2.91406	44.9207	40.7726	39.7582	37.595	32.7726	25.4793	16.9981	10.03	5.62569	2.83227
	85.8	45.5156	41.5859	40.2617	37.3047	32.543	26.0859	17.7109	10.4688	5.73047	2.92578	44.9207	40.7726	39.7583	37.5966	32.7808	25.4933	17.0114	10.0393	5.63133	2.83522
	85.9	45.5156	41.584	40.2617	37.2988	32.5586	26.1035	17.7285	10.4629	5.74023	2.92383	44.9207	40.7726	39.7583	37.5981	32.789	25.5073	17.0247	10.0486	5.63696	2.83817
	86	45.5332	41.5801	40.248	37.3027	32.5605	26.0996	17.7363	10.4746	5.73242	2.91992	44.9207	40.7726	39.7583	37.5996	32.7972	25.5213	17.038	10.0578	5.6426	2.84113
	86.1	45.5176	41.5723	40.2559	37.3105	32.5645	26.1074	17.7559	10.4863	5.74414	2.92773	44.9207	40.7726	39.7584	37.6011	32.8054	25.5352	17.0513	10.0671	5.64823	2.84408
	86.2	45.5215	41.5801	40.2559	37.3027	32.5645	26.1309	17.7754	10.4941	5.75195	2.93555	44.9207	40.7726	39.7584	37.6026	32.8135	25.5492	17.0646	10.0763	5.65386	2.84703
	86.3	45.5293	41.5762	40.2559	37.3066	32.5762	26.1348	17.7832	10.502	5.75195	2.93164	44.9207	40.7726	39.7584	37.604	32.8216	25.5631	17.0778	10.0856	5.65949	2.84998
	86.4	45.5098	41.5645	40.2402	37.3145	32.584	26.1387	17.7949	10.5137	5.76758	2.92773	44.9207	40.7726	39.7584	37.6055	32.8297	25.577	17.0911	10.0948	5.66512	2.85292
	86.5	45.5137	41.5566	40.2402	37.3184	32.5996	26.1582	17.8145	10.5215	5.77539	2.93555	44.9207	40.7726	39.7585	37.607	32.8378	25.5909	17.1043	10.1041	5.67075	2.85587
	86.6	45.502	41.5527	40.2402	37.3223	32.6113	26.1621	17.8301	10.5293	5.76758	2.93164	44.9207	40.7726	39.7585	37.6084	32.8458	25.6047	17.1176	10.1133	5.67637	2.85882
	86.7	45.498	41.5469	40.2441	37.332	32.627	26.1836	17.8555	10.5352	5.77344	2.92969	44.9207	40.7726	39.7585	37.6099	32.8538	25.6185	17.1308	10.1226	5.68199	2.86177
	86.8	45.4961	41.5332	40.2422	37.3301	32.625	26.1895	17.8691	10.5371	5.77149	2.92383	44.9207	40.7726	39.7585	37.6113	32.8618	25.6323	17.144	10.1318	5.68761	2.86471
	86.9	45.4863	41.5234	40.2363	37.3164	32.627	26.1953	17.8828	10.5312	5.77734	2.91406	44.9207	40.7726	39.7585	37.6127	32.8698	25.6461	17.1572	10.141	5.69323	2.86766
	87	45.4805	41.5117	40.2148	37.3047	32.6289	26.1914	17.8867	10.5274	5.77344	2.90234	44.9207	40.7726	39.7586	37.6142	32.8777	25.6599	17.1703	10.1503	5.69885	2.8706
	87.1	45.4648	41.5117	40.1953	37.3086	32.6289	26.1914	17.9062	10.5352	5.76953	2.89844	44.9207	40.7726	39.7586	37.6156	32.8856	25.6736	17.1835	10.1595	5.70446	2.87354
	87.2	45.4688	41.5156	40.1914	37.3125	32.6445	26.2031	17.9219	10.543	5.76562	2.88672	44.9207	40.7726	39.7586	37.617	32.8935	25.6873	17.1967	10.1687	5.71007	2.87649
	87.3	45.4688	41.5039	40.1914	37.3164	32.6562	26.207	17.9219	10.543	5.76953	2.88281	44.9207	40.7726	39.7586	37.6184	32.9014	25.701	17.2098	10.1779	5.71568	2.87943
	87.4	45.4648	41.5	40.1875	37.332	32.6602	26.2109	17.9336	10.5547	5.78125	2.89453	44.9207	40.7726	39.7587	37.6197	32.9093	25.7147	17.223	10.1871	5.72129	2.88237
	87.5	45.4688	41.5156	40.2031	37.3359	32.6758	26.2148	17.9492	10.5625	5.78125	2.89062	44.9207	40.7726	39.7587	37.6211	32.9171	25.7284	17.2361	10.1963	5.7269	2.88531
	87.6	45.4609	41.5	40.1992	37.3281	32.6914	26.2031	17.9531	10.5586	5.77734	2.88281	44.9207	40.7726	39.7587	37.6225	32.9249	25.742	17.2492	10.2055	5.7325	2.88825
	87.7	45.4414	41.4922	40.1914	37.3359	32.6914	26.2031	17.957	10.5586	5.78906	2.90234	44.9207	40.7726	39.7587	37.6239	32.9327	25.7556	17.2623	10.2147	5.73811	2.89119
	87.8	45.4414	41.502	40.1992	37.3496	32.7188	26.2168	17.9785	10.5645	5.79883	2.90429	44.9207	40.7726	39.7587	37.6252	32.9404	25.7692	17.2754	10.2239	5.74371	2.89412
	87.9	45.4355	41.5098	40.2012	37.3652	32.7324	26.2324	17.9824	10.5762	5.80273	2.9082	44.9207	40.7726	39.7587	37.6266	32.9482	25.7828	17.2885	10.233	5.7493	2.89706
	88	45.4473	41.5098	40.2051	37.3535	32.752	26.2246	17.9863	10.5762	5.80664	2.9082	44.9207	40.7726	39.7588	37.6279	32.9559	25.7963	17.3016	10.2422	5.7549	2.9
	88.1	45.4395	41.5156	40.1973	37.3828	32.7559	26.2461	18.0117	10.582	5.82031	2.92578	44.9207	40.7726	39.7588	37.6292	32.9636	25.8099	17.3146	10.2514	5.7605	2.90293
	88.2	45.4453	41.5137	40.2031	37.3848	32.7617	26.2676	18.0293	10.584	5.83008	2.93555	44.9207	40.7726	39.7588	37.6306	32.9712	25.8234	17.3277	10.2606	5.76609	2.90587
	88.3	45.4512	41.5176	40.2012	37.3926	32.7715	26.2832	18.0449	10.584	5.8418	2.94727	44.9207	40.7726	39.7588	37.6319	32.9789	25.8368	17.3407	10.2697	5.77168	2.9088
	88.4	45.4551	41.5156	40.2051	37.3984	32.7832	26.3008	18.0508	10.5938	5.85156	2.95312	44.9207	40.7726	39.7589	37.6332	32.9865	25.8503	17.3537	10.2789	5.77727	2.91174
	88.5	45.4531	41.5156	40.2148	37.418	32.793	26.3359	18.0703	10.6133	5.87109	2.96484	44.9207	40.7726	39.7589	37.6345	32.9941	25.8637	17.3667	10.288	5.78285	2.91467
	88.6	45.4609	41.5117	40.2227	37.4219	32.8125	26.3516	18.0625	10.6289	5.87891	2.96875	44.9207	40.7726	39.7589	37.6358	33.0017	25.8772	17.3798	10.2972	5.78844	2.9176
	88.7	45.457	41.5039	40.2305	37.4062	32.8047	26.375	18.0664	10.6211	5.88672	2.97266	44.9207	40.7726	39.7589	37.6371	33.0092	25.8906	17.3927	10.3063	5.79402	2.92053
	88.8	45.4492	41.5059	40.2227	37.4238	32.8086	26.3965	18.0879	10.6543	5.90039	2.98633	44.9207	40.7726	39.7589	37.6384	33.0168	25.9039	17.4057	10.3154	5.7996	2.92346
	88.9	45.4512	41.5059	40.2441	37.4199	32.8223	26.4238	18.0957	10.6621	5.91211	3.00195	44.9207	40.7726	39.7589	37.6396	33.0243	25.9173	17.4187	10.3246	5.80518	2.92639
	89	45.4473	41.5059	40.248	37.4277	32.8145	26.4434	18.1113	10.6816	5.91992	3.01367	44.9207	40.7726	39.759	37.6409	33.0317	25.9306	17.4316	10.3337	5.81076	2.92932
	89.1	45.4434	41.5156	40.252	37.4531	32.8301	26.4648	18.1289	10.7031	5.9375	3.02344	44.9207	40.7726	39.759	37.6421	33.0392	25.944	17.4446	10.3428	5.81634	2.93225
	89.2	45.4531	41.5137	40.2734	37.4395	32.8398	26.4629	18.1191	10.7051	5.93946	3.01758	44.9207	40.7726	39.759	37.6434	33.0466	25.9572	17.4575	10.3519	5.82191	2.93518
	89.3	45.4551	41.5059	40.2715	37.4473	32.8418	26.4629	18.1387	10.7129	5.94726	3.01367	44.9207	40.7726	39.759	37.6446	33.0541	25.9705	17.4704	10.3611	5.82748	2.9381
	89.4	45.4629	41.5137	40.2715	37.4629	32.8496	26.4707	18.1621	10.7402	5.96289	3.0293	44.9207	40.7726	39.759	37.6459	33.0615	25.9838	17.4834	10.3702	5.83305	2.94103
	89.5	45.4668	41.5176	40.2871	37.4668	32.8652	26.4785	18.1699	10.752	5.9707	3.0332	44.9207	40.7726	39.759	37.6471	33.0688	25.997	17.4962	10.3793	5.83862	2.94395
	89.6	45.4629	41.502	40.2832	37.4629	32.8574	26.4902	18.1738	10.752	5.98242	3.02539	44.9207	40.7726	39.7591	37.6483	33.0762	26.0102	17.5091	10.3884	5.84419	2.94688
	89.7	45.459	41.502	40.2793	37.4746	32.8652	26.4941	18.1855	10.7793	5.98633	3.04102	44.9207	40.7726	39.7591	37.6495	33.0835	26.0234	17.522	10.3975	5.84975	2.9498
	89.8	45.4707	41.5059	40.2871	37.4863	32.8652	26.5059	18.2012	10.7949	5.99805	3.04492	44.9207	40.7726	39.7591	37.6507	33.0908	26.0366	17.5349	10.4065	5.85531	2.95272
	89.9	45.4824	41.5059	40.2949	37.4746	32.8809	26.5137	18.209	10.8223	6.00977	3.04883	44.9207	40.7726	39.7591	37.6519	33.0981	26.0497	17.5477	10.4156	5.86087	2.95565
	90	45.4824	41.5059	40.3027	37.4824	32.8926	26.5098	18.2129	10.834	6.00977	3.04492	44.9207	40.7726	39.7591	37.6531	33.1054	26.0629	17.5606	10.4247	5.86643	2.95857
	90.1	45.4746	41.4961	40.2832	37.4766	32.8809	26.5195	18.2109	10.832	6.00781	3.04688	44.9207	40.7726	39.7591	37.6543	33.1126	26.076	17.5734	10.4338	5.87198	2.96149
	90.2	45.4766	41.4844	40.3047	37.4727	32.8906	26.5273	18.207	10.832	6.00391	3.04297	44.9207	40.7726	39.7592	37.6555	33.1198	26.089	17.5862	10.4428	5.87754	2.96441
	90.3	45.4648	41.4844	40.3008	37.4727	32.8984	26.5352	18.2188	10.8516	6.00391	3.04297	44.9207	40.7726	39.7592	37.6567	33.127	26.1021	17.599	10.4519	5.88309	2.96733
	90.4	45.4727	41.4805	40.3008	37.4727	32.9062	26.543	18.2227	10.8555	5.99609	3.05859	44.9207	40.7726	39.7592	37.6578	33.1342	26.1151	17.6118	10.461	5.88864	2.97024
	90.5	45.4688	41.459	40.2969	37.4707	32.9141	26.5449	18.2246	10.8574	5.99414	3.05664	44.9207	40.7726	39.7592	37.659	33.1414	26.1282	17.6246	10.47	5.89419	2.97316
	90.6	45.459	41.4551	40.2988	37.4785	32.916	26.5566	18.2285	10.873	5.99024	3.06445	44.9207	40.7726	39.7592	37.6602	33.1485	26.1412	17.6374	10.4791	5.89974	2.97608
	90.7	45.4473	41.4434	40.3027	37.4785	32.9199	26.5605	18.2207	10.877	5.9707	3.06445	44.9207	40.7726	39.7592	37.6613	33.1556	26.1542	17.6502	10.4881	5.90528	2.97899
	90.8	45.4473	41.4297	40.2949	37.4805	32.916	26.5781	18.2344	10.8789	5.97656	3.07031	44.9207	40.7726	39.7592	37.6624	33.1627	26.1671	17.6629	10.4972	5.91082	2.98191
	90.9	45.4492	41.4238	40.2969	37.4863	32.9375	26.5996	18.2324	10.8887	5.99023	3.07227	44.9207	40.7726	39.7593	37.6636	33.1698	26.1801	17.6757	10.5062	5.91636	2.98482
	91	45.4512	41.4199	40.3027	37.4902	32.9277	26.6152	18.2402	10.8965	5.99414	3.07226	44.9207	40.7726	39.7593	37.6647	33.1768	26.193	17.6884	10.5152	5.9219	2.98774
	91.1	45.4473	41.4043	40.3066	37.498	32.9316	26.6309	18.2559	10.9004	5.99805	3.07617	44.9207	40.7726	39.7593	37.6658	33.1839	26.2059	17.7011	10.5243	5.92744	2.99065
	91.2	45.4434	41.3906	40.3066	37.4844	32.9316	26.625	18.2578	10.8984	5.98828	3.07031	44.9207	40.7726	39.7593	37.6669	33.1909	26.2188	17.7138	10.5333	5.93298	2.99356
	91.3	45.4219	41.4004	40.3008	37.4941	32.9297	26.6504	18.2676	10.916	6.01367	3.08398	44.9207	40.7726	39.7593	37.668	33.1979	26.2316	17.7265	10.5423	5.93851	2.99648
	91.4	45.4316	41.4082	40.3066	37.502	32.9355	26.6699	18.2871	10.916	6.02539	3.08008	44.9207	40.7726	39.7593	37.6691	33.2048	26.2445	17.7392	10.5513	5.94404	2.99939
	91.5	45.4395	41.4004	40.3145	37.4941	32.9512	26.666	18.2871	10.9199	6.02539	3.08008	44.9207	40.7726	39.7593	37.6702	33.2118	26.2573	17.7519	10.5603	5.94957	3.0023
	91.6	45.4316	41.3984	40.3105	37.5	32.9473	26.6719	18.2969	10.9375	6.03125	3.08984	44.9207	40.7726	39.7593	37.6713	33.2187	26.2701	17.7646	10.5693	5.9551	3.00521
	91.7	45.4375	41.4141	40.3242	37.5039	32.9414	26.6953	18.3203	10.9492	6.04687	3.10156	44.9207	40.7726	39.7594	37.6724	33.2256	26.2829	17.7772	10.5783	5.96062	3.00811
	91.8	45.4453	41.4102	40.3281	37.5039	32.957	26.7109	18.3242	10.957	6.0625	3.10938	44.9207	40.7726	39.7594	37.6735	33.2325	26.2956	17.7899	10.5873	5.96615	3.01102
	91.9	45.4375	41.4219	40.3125	37.5117	32.9531	26.7305	18.332	10.9688	6.07031	3.10938	44.9207	40.7726	39.7594	37.6745	33.2394	26.3084	17.8025	10.5963	5.97167	3.01393
	92	45.4375	41.4336	40.3164	37.5234	32.9648	26.7461	18.3477	10.9922	6.07813	3.12109	44.9207	40.7726	39.7594	37.6756	33.2462	26.3211	17.8151	10.6053	5.97719	3.01683
	92.1	45.4414	41.4297	40.3281	37.5195	32.9766	26.7461	18.3633	11.0078	6.08985	3.12109	44.9207	40.7726	39.7594	37.6767	33.253	26.3338	17.8277	10.6143	5.98271	3.01974
	92.2	45.4453	41.4297	40.3242	37.5195	32.9648	26.7578	18.375	11.0039	6.09375	3.14062	44.9207	40.7726	39.7594	37.6777	33.2598	26.3465	17.8403	10.6233	5.98822	3.02265
	92.3	45.4453	41.4355	40.3203	37.5254	32.9844	26.7832	18.3965	11.0098	6.10742	3.15429	44.9207	40.7726	39.7594	37.6788	33.2666	26.3591	17.8529	10.6322	5.99374	3.02555
	92.4	45.4434	41.4355	40.3223	37.5254	32.998	26.7949	18.4082	11.0098	6.11133	3.14258	44.9207	40.7726	39.7595	37.6798	33.2734	26.3718	17.8655	10.6412	5.99925	3.02845
	92.5	45.4434	41.4277	40.3301	37.5371	33.0059	26.8184	18.4316	11.0254	6.12305	3.16992	44.9207	40.7726	39.7595	37.6808	33.2801	26.3844	17.878	10.6502	6.00476	3.03136
	92.6	45.4473	41.4316	40.334	37.5254	33.0059	26.8262	18.4512	11.0215	6.12695	3.17383	44.9207	40.7726	39.7595	37.6818	33.2869	26.397	17.8906	10.6591	6.01027	3.03426
	92.7	45.4434	41.4199	40.3223	37.5215	33.0215	26.834	18.4629	11.0176	6.12695	3.16602	44.9207	40.7726	39.7595	37.6829	33.2936	26.4096	17.9032	10.6681	6.01577	3.03716
	92.8	45.4395	41.4141	40.3145	37.5273	33.0254	26.8477	18.4609	11.0117	6.11719	3.16016	44.9207	40.7726	39.7595	37.6839	33.3002	26.4221	17.9157	10.677	6.02128	3.04006
	92.9	45.4219	41.4102	40.3008	37.5312	33.0312	26.8711	18.4766	11.0195	6.11328	3.14844	44.9207	40.7726	39.7595	37.6849	33.3069	26.4347	17.9282	10.686	6.02678	3.04296
	93	45.418	41.4141	40.2969	37.5312	33.0469	26.875	18.4883	11.0156	6.12109	3.14844	44.9207	40.7726	39.7595	37.6859	33.3135	26.4472	17.9407	10.6949	6.03228	3.04586
	93.1	45.4219	41.4082	40.2969	37.5293	33.0547	26.8887	18.4941	11.0254	6.11914	3.14649	44.9207	40.7726	39.7595	37.6869	33.3202	26.4597	17.9532	10.7038	6.03778	3.04875
	93.2	45.4277	41.3965	40.2949	37.5176	33.0566	26.8887	18.4902	11.0215	6.10742	3.14258	44.9207	40.7726	39.7595	37.6879	33.3268	26.4722	17.9657	10.7128	6.04328	3.05165
	93.3	45.416	41.3926	40.2715	37.5137	33.0527	26.8965	18.502	11.0215	6.10742	3.13086	44.9207	40.7726	39.7596	37.6889	33.3334	26.4846	17.9782	10.7217	6.04877	3.05455
	93.4	45.4121	41.3887	40.2676	37.5098	33.0566	26.9043	18.5215	11.0137	6.10352	3.11914	44.9207	40.7726	39.7596	37.6898	33.3399	26.4971	17.9906	10.7306	6.05427	3.05744
	93.5	45.4082	41.3809	40.2637	37.502	33.0566	26.9277	18.5254	11.0215	6.12305	3.13086	44.9207	40.7726	39.7596	37.6908	33.3464	26.5095	18.0031	10.7395	6.05976	3.06034
	93.6	45.4082	41.3789	40.2637	37.5	33.0645	26.9297	18.5352	11.0195	6.12109	3.13672	44.9207	40.7726	39.7596	37.6918	33.353	26.5219	18.0156	10.7484	6.06525	3.06323
	93.7	45.4102	41.3809	40.2617	37.502	33.0703	26.9434	18.5566	11.0254	6.13086	3.14258	44.9207	40.7726	39.7596	37.6927	33.3595	26.5343	18.028	10.7573	6.07073	3.06613
	93.8	45.4199	41.3828	40.2559	37.5	33.0762	26.9609	18.5508	11.0312	6.14063	3.13672	44.9207	40.7726	39.7596	37.6937	33.366	26.5467	18.0404	10.7662	6.07622	3.06902
	93.9	45.418	41.3926	40.2539	37.5137	33.082	26.9824	18.5645	11.0371	6.15039	3.13867	44.9207	40.7726	39.7596	37.6947	33.3724	26.559	18.0528	10.7751	6.0817	3.07191
	94	45.4277	41.3965	40.248	37.5332	33.0957	26.998	18.5762	11.0488	6.16602	3.15039	44.9207	40.7726	39.7596	37.6956	33.3789	26.5713	18.0652	10.784	6.08718	3.0748
	94.1	45.4316	41.3984	40.252	37.5352	33.0996	27.0078	18.5898	11.0547	6.17188	3.15234	44.9207	40.7726	39.7596	37.6966	33.3853	26.5836	18.0776	10.7929	6.09267	3.07769
	94.2	45.4375	41.3809	40.25	37.5293	33.1211	27.0176	18.584	11.0684	6.17383	3.14649	44.9207	40.7726	39.7597	37.6975	33.3917	26.5959	18.09	10.8018	6.09814	3.08058
	94.3	45.4395	41.377	40.2363	37.5254	33.123	27.0254	18.5918	11.0762	6.17774	3.14649	44.9207	40.7726	39.7597	37.6984	33.3981	26.6082	18.1024	10.8107	6.10362	3.08347
	94.4	45.4355	41.3828	40.2402	37.5312	33.1309	27.0469	18.6094	11.0977	6.17188	3.16016	44.9207	40.7726	39.7597	37.6993	33.4045	26.6204	18.1147	10.8195	6.10909	3.08636
	94.5	45.4414	41.3828	40.2461	37.5391	33.1445	27.0625	18.6211	11.0977	6.17578	3.16016	44.9207	40.7726	39.7597	37.7003	33.4108	26.6327	18.1271	10.8284	6.11457	3.08925
	94.6	45.4414	41.3789	40.2461	37.5352	33.1562	27.0703	18.625	11.1055	6.19141	3.15234	44.9207	40.7726	39.7597	37.7012	33.4172	26.6449	18.1394	10.8373	6.12004	3.09214
	94.7	45.4453	41.3789	40.2422	37.5469	33.1523	27.0781	18.6562	11.125	6.17969	3.14453	44.9207	40.7726	39.7597	37.7021	33.4235	26.6571	18.1517	10.8461	6.12551	3.09502
	94.8	45.4453	41.3828	40.2539	37.5508	33.1641	27.0938	18.6641	11.1484	6.19141	3.13672	44.9207	40.7726	39.7597	37.703	33.4298	26.6692	18.1641	10.855	6.13097	3.09791
	94.9	45.4414	41.3789	40.2617	37.5508	33.1758	27.1133	18.6875	11.1562	6.19531	3.13672	44.9207	40.7726	39.7597	37.7039	33.4361	26.6814	18.1764	10.8638	6.13644	3.10079
	95	45.4453	41.3711	40.2734	37.543	33.1758	27.1211	18.6992	11.1797	6.21875	3.12891	44.9207	40.7726	39.7597	37.7048	33.4423	26.6935	18.1887	10.8727	6.1419	3.10368
	95.1	45.4531	41.375	40.2656	37.5547	33.1914	27.1289	18.7148	11.1914	6.23828	3.13672	44.9207	40.7726	39.7597	37.7057	33.4485	26.7056	18.2009	10.8815	6.14736	3.10656
	95.2	45.4453	41.3633	40.2734	37.5547	33.1992	27.1367	18.7305	11.2031	6.24219	3.14453	44.9207	40.7726	39.7597	37.7065	33.4548	26.7177	18.2132	10.8904	6.15282	3.10944
	95.3	45.4453	41.375	40.2812	37.5547	33.207	27.1328	18.7383	11.207	6.25391	3.14062	44.9207	40.7726	39.7597	37.7074	33.461	26.7298	18.2255	10.8992	6.15828	3.11232
	95.4	45.4414	41.3906	40.2773	37.582	33.207	27.1484	18.7539	11.2383	6.26562	3.14844	44.9207	40.7726	39.7598	37.7083	33.4672	26.7418	18.2377	10.908	6.16373	3.1152
	95.5	45.4453	41.3867	40.2852	37.5664	33.2227	27.1562	18.7617	11.2539	6.26953	3.14453	44.9207	40.7726	39.7598	37.7092	33.4733	26.7539	18.25	10.9169	6.16919	3.11808
	95.6	45.4531	41.3711	40.2734	37.5703	33.2188	27.1602	18.7695	11.2578	6.27344	3.14062	44.9207	40.7726	39.7598	37.71	33.4795	26.7659	18.2622	10.9257	6.17464	3.12096
	95.7	45.4375	41.377	40.2695	37.5918	33.2227	27.1699	18.7832	11.2715	6.2832	3.14648	44.9207	40.7726	39.7598	37.7109	33.4856	26.7779	18.2744	10.9345	6.18009	3.12384
	95.8	45.4434	41.377	40.2832	37.5879	33.2324	27.1855	18.8066	11.2832	6.2793	3.14648	44.9207	40.7726	39.7598	37.7117	33.4917	26.7899	18.2866	10.9433	6.18554	3.12672
	95.9	45.4473	41.377	40.2754	37.5957	33.2402	27.1973	18.8105	11.2988	6.2793	3.14648	44.9207	40.7726	39.7598	37.7126	33.4978	26.8018	18.2988	10.9521	6.19098	3.1296
	96	45.4551	41.3691	40.2754	37.5879	33.2402	27.209	18.8145	11.3105	6.27149	3.13867	44.9207	40.7726	39.7598	37.7134	33.5039	26.8138	18.311	10.9609	6.19642	3.13247
	96.1	45.4512	41.3652	40.2676	37.584	33.2441	27.2168	18.8184	11.3223	6.27539	3.14649	44.9207	40.7726	39.7598	37.7143	33.5099	26.8257	18.3232	10.9697	6.20187	3.13535
	96.2	45.4551	41.3691	40.2637	37.5879	33.2598	27.2402	18.834	11.3379	6.2793	3.14648	44.9207	40.7726	39.7598	37.7151	33.516	26.8376	18.3354	10.9785	6.20731	3.13822
	96.3	45.459	41.3652	40.2676	37.5801	33.2637	27.252	18.8379	11.3496	6.29492	3.14648	44.9207	40.7726	39.7598	37.7159	33.522	26.8495	18.3475	10.9873	6.21275	3.1411
	96.4	45.459	41.3672	40.2637	37.5938	33.2715	27.2695	18.8516	11.375	6.30859	3.16016	44.9207	40.7726	39.7598	37.7167	33.528	26.8614	18.3597	10.996	6.21818	3.14397
	96.5	45.4648	41.3633	40.2617	37.582	33.2812	27.2773	18.8359	11.3828	6.29688	3.14844	44.9207	40.7726	39.7599	37.7176	33.534	26.8732	18.3718	11.0048	6.22362	3.14685
	96.6	45.4531	41.3711	40.25	37.582	33.2773	27.293	18.8477	11.3906	6.30469	3.15234	44.9207	40.7726	39.7599	37.7184	33.5399	26.885	18.3839	11.0136	6.22905	3.14972
	96.7	45.4492	41.3691	40.2578	37.5879	33.293	27.3027	18.8652	11.4082	6.30273	3.1582	44.9207	40.7726	39.7599	37.7192	33.5459	26.8969	18.396	11.0224	6.23448	3.15259
	96.8	45.4395	41.377	40.2559	37.5879	33.291	27.3223	18.873	11.4277	6.30273	3.14648	44.9207	40.7726	39.7599	37.72	33.5518	26.9087	18.4081	11.0311	6.23991	3.15546
	96.9	45.4355	41.3594	40.2559	37.582	33.2949	27.332	18.875	11.4336	6.29297	3.13672	44.9207	40.7726	39.7599	37.7208	33.5577	26.9204	18.4202	11.0399	6.24534	3.15833
	97	45.4062	41.3672	40.2578	37.5898	33.293	27.3477	18.8828	11.4375	6.29297	3.12891	44.9207	40.7726	39.7599	37.7216	33.5636	26.9322	18.4323	11.0486	6.25076	3.1612
	97.1	45.3984	41.3633	40.2578	37.6055	33.2969	27.3516	18.9102	11.4531	6.30859	3.13281	44.9207	40.7726	39.7599	37.7224	33.5695	26.9439	18.4444	11.0574	6.25619	3.16407
	97.2	45.3906	41.3633	40.2773	37.6172	33.3164	27.3555	18.9297	11.4727	6.32422	3.13672	44.9207	40.7726	39.7599	37.7232	33.5754	26.9556	18.4564	11.0661	6.26161	3.16694
	97.3	45.3828	41.3574	40.2695	37.6309	33.3164	27.3809	18.9473	11.4824	6.33008	3.15039	44.9207	40.7726	39.7599	37.724	33.5812	26.9673	18.4685	11.0749	6.26703	3.1698
	97.4	45.3809	41.3691	40.2832	37.6348	33.3301	27.3926	18.9668	11.4824	6.33398	3.15039	44.9207	40.7726	39.7599	37.7247	33.587	26.979	18.4805	11.0836	6.27244	3.17267
	97.5	45.3691	41.3594	40.2832	37.6367	33.3457	27.4023	18.9688	11.4805	6.34375	3.14453	44.9207	40.7726	39.7599	37.7255	33.5928	26.9907	18.4926	11.0923	6.27786	3.17553
	97.6	45.3711	41.3535	40.293	37.6348	33.3359	27.4043	18.9785	11.4902	6.3457	3.13867	44.9207	40.7726	39.7599	37.7263	33.5986	27.0023	18.5046	11.1011	6.28327	3.1784
	97.7	45.373	41.3477	40.2988	37.6406	33.3574	27.418	18.9961	11.5039	6.375	3.15234	44.9207	40.7726	39.7599	37.727	33.6044	27.014	18.5166	11.1098	6.28869	3.18126
	97.8	45.3789	41.3594	40.293	37.6445	33.3633	27.418	19.0078	11.5	6.38281	3.16016	44.9207	40.7726	39.7599	37.7278	33.6102	27.0256	18.5286	11.1185	6.2941	3.18412
	97.9	45.3828	41.3477	40.2891	37.6523	33.3633	27.4297	19.0156	11.5078	6.39062	3.16797	44.9207	40.7726	39.7599	37.7285	33.6159	27.0372	18.5406	11.1272	6.2995	3.18699
	98	45.3906	41.3594	40.293	37.6523	33.375	27.4414	19.0469	11.5195	6.39453	3.17188	44.9207	40.7726	39.76	37.7293	33.6216	27.0487	18.5526	11.1359	6.30491	3.18985
	98.1	45.4023	41.3652	40.293	37.666	33.3828	27.4551	19.0527	11.5332	6.4082	3.18554	44.9207	40.7726	39.76	37.73	33.6273	27.0603	18.5645	11.1446	6.31032	3.19271
	98.2	45.4082	41.3652	40.2988	37.6582	33.3926	27.4668	19.0684	11.5332	6.4082	3.18555	44.9207	40.7726	39.76	37.7308	33.633	27.0718	18.5765	11.1533	6.31572	3.19557
	98.3	45.416	41.3594	40.3105	37.6602	33.4004	27.4688	19.0664	11.5352	6.40235	3.17969	44.9207	40.7726	39.76	37.7315	33.6387	27.0833	18.5884	11.162	6.32112	3.19843
	98.4	45.4102	41.3613	40.3047	37.6699	33.4062	27.4863	19.0879	11.541	6.42773	3.19727	44.9207	40.7726	39.76	37.7323	33.6444	27.0948	18.6003	11.1707	6.32652	3.20129
	98.5	45.416	41.3418	40.3105	37.6855	33.4199	27.4941	19.0879	11.5527	6.43945	3.20508	44.9207	40.7726	39.76	37.733	33.65	27.1063	18.6123	11.1794	6.33192	3.20415
	98.6	45.4238	41.3379	40.3105	37.6855	33.4199	27.502	19.0918	11.5605	6.44726	3.20508	44.9207	40.7726	39.76	37.7337	33.6556	27.1178	18.6242	11.1881	6.33731	3.207
	98.7	45.416	41.3477	40.3145	37.6797	33.4277	27.5	19.1055	11.543	6.44922	3.20703	44.9207	40.7726	39.76	37.7344	33.6612	27.1292	18.6361	11.1967	6.34271	3.20986
	98.8	45.3984	41.3438	40.3164	37.6875	33.4258	27.5039	19.0977	11.5508	6.44922	3.20312	44.9207	40.7726	39.76	37.7351	33.6668	27.1406	18.648	11.2054	6.3481	3.21272
	98.9	45.3984	41.334	40.3125	37.6855	33.4297	27.498	19.1074	11.5605	6.45117	3.20117	44.9207	40.7726	39.76	37.7358	33.6724	27.152	18.6599	11.2141	6.35349	3.21557
	99	45.3809	41.3359	40.3105	37.6914	33.4277	27.5195	19.1211	11.5742	6.47656	3.19922	44.9207	40.7726	39.76	37.7366	33.6779	27.1634	18.6717	11.2228	6.35888	3.21842
	99.1	45.3789	41.3184	40.3164	37.6816	33.4414	27.5137	19.123	11.5762	6.46289	3.19727	44.9207	40.7726	39.76	37.7373	33.6835	27.1748	18.6836	11.2314	6.36426	3.22128
	99.2	45.3652	41.3125	40.3066	37.6797	33.4355	27.5156	19.1367	11.5781	6.45703	3.19141	44.9207	40.7726	39.76	37.738	33.689	27.1862	18.6955	11.2401	6.36965	3.22413
	99.3	45.3516	41.3125	40.3008	37.6875	33.4414	27.5273	19.1484	11.5898	6.45703	3.19922	44.9207	40.7726	39.76	37.7387	33.6945	27.1975	18.7073	11.2487	6.37503	3.22698
	99.4	45.3438	41.3066	40.3086	37.6816	33.457	27.5215	19.1621	11.584	6.45117	3.19336	44.9207	40.7726	39.76	37.7394	33.7	27.2088	18.7191	11.2574	6.38041	3.22984
	99.5	45.334	41.2988	40.3105	37.6738	33.4551	27.5293	19.1543	11.584	6.44336	3.18945	44.9207	40.7726	39.76	37.74	33.7054	27.2201	18.7309	11.266	6.38579	3.23269
	99.6	45.3066	41.2969	40.3066	37.6719	33.4668	27.5391	19.1641	11.5859	6.42969	3.1875	44.9207	40.7726	39.76	37.7407	33.7109	27.2314	18.7428	11.2746	6.39116	3.23554
	99.7	45.2891	41.2812	40.3125	37.6758	33.4727	27.543	19.168	11.5898	6.4375	3.1875	44.9207	40.7726	39.76	37.7414	33.7163	27.2427	18.7546	11.2833	6.39654	3.23839
	99.8	45.2852	41.2871	40.3086	37.6777	33.4766	27.541	19.1504	11.5957	6.42383	3.19727	44.9207	40.7726	39.76	37.7421	33.7218	27.2539	18.7663	11.2919	6.40191	3.24123
	99.9	45.2793	41.2832	40.2949	37.6738	33.4746	27.5566	19.1582	11.6113	6.42773	3.19336	44.9207	40.7726	39.7601	37.7428	33.7272	27.2651	18.7781	11.3005	6.40728	3.24408
	100	45.2754	41.2793	40.2949	37.6738	33.4785	27.5605	19.166	11.6152	6.42383	3.19336	44.9207	40.7726	39.7601	37.7434	33.7326	27.2764	18.7899	11.3091	6.41265	3.24693
	100.1	45.2715	41.2871	40.2988	37.6895	33.4746	27.5762	19.1895	11.627	6.43945	3.2168	44.9207	40.7726	39.7601	37.7441	33.7379	27.2876	18.8017	11.3178	6.41802	3.24978
	100.2	45.2793	41.291	40.3066	37.6934	33.4941	27.584	19.1973	11.6504	6.43555	3.22461	44.9207	40.7726	39.7601	37.7448	33.7433	27.2987	18.8134	11.3264	6.42339	3.25262
	100.3	45.291	41.2891	40.3105	37.6914	33.5059	27.5898	19.2031	11.6562	6.4375	3.23047	44.9207	40.7726	39.7601	37.7454	33.7486	27.3099	18.8252	11.335	6.42875	3.25547
	100.4	45.2891	41.2852	40.3086	37.6875	33.5039	27.5977	19.2109	11.6641	6.44141	3.23828	44.9207	40.7726	39.7601	37.7461	33.754	27.321	18.8369	11.3436	6.43411	3.25831
	100.5	45.293	41.2754	40.3047	37.6934	33.5117	27.6074	19.2129	11.6777	6.44336	3.24805	44.9207	40.7726	39.7601	37.7467	33.7593	27.3322	18.8486	11.3522	6.43947	3.26115
	100.6	45.2871	41.2676	40.3066	37.7012	33.5254	27.6113	19.2246	11.6777	6.44336	3.25195	44.9207	40.7726	39.7601	37.7473	33.7646	27.3433	18.8603	11.3607	6.44483	3.26399
	100.7	45.2793	41.2793	40.2988	37.6973	33.5254	27.6191	19.2285	11.6738	6.44336	3.25586	44.9207	40.7726	39.7601	37.748	33.7698	27.3544	18.872	11.3693	6.45019	3.26684
	100.8	45.2754	41.2812	40.2949	37.7031	33.5332	27.6367	19.2305	11.668	6.46094	3.25391	44.9207	40.7726	39.7601	37.7486	33.7751	27.3654	18.8837	11.3779	6.45554	3.26968
	100.9	45.2812	41.2734	40.293	37.7031	33.5391	27.6484	19.2461	11.668	6.45312	3.26172	44.9207	40.7726	39.7601	37.7493	33.7804	27.3765	18.8954	11.3865	6.46089	3.27252
	101	45.2773	41.2812	40.3047	37.7109	33.5312	27.6562	19.2617	11.668	6.47656	3.26953	44.9207	40.7726	39.7601	37.7499	33.7856	27.3875	18.907	11.3951	6.46624	3.27536
	101.1	45.2773	41.2695	40.3086	37.7109	33.5352	27.6836	19.2656	11.6875	6.48438	3.28125	44.9207	40.7726	39.7601	37.7505	33.7908	27.3985	18.9187	11.4036	6.47159	3.2782
	101.2	45.2695	41.2695	40.3164	37.7148	33.543	27.7031	19.2734	11.6953	6.49219	3.28125	44.9207	40.7726	39.7601	37.7512	33.796	27.4095	18.9303	11.4122	6.47694	3.28104
	101.3	45.2695	41.2676	40.3164	37.7207	33.5352	27.7051	19.2832	11.6973	6.48242	3.28711	44.9207	40.7726	39.7601	37.7518	33.8012	27.4205	18.942	11.4208	6.48229	3.28387
	101.4	45.2676	41.2676	40.3145	37.7207	33.5449	27.7285	19.2949	11.709	6.49023	3.29492	44.9207	40.7726	39.7601	37.7524	33.8064	27.4315	18.9536	11.4293	6.48763	3.28671
	101.5	45.2676	41.2715	40.3145	37.7324	33.5527	27.7441	19.3145	11.7285	6.48633	3.29492	44.9207	40.7726	39.7601	37.753	33.8115	27.4424	18.9652	11.4379	6.49297	3.28954
	101.6	45.2637	41.2871	40.3184	37.7402	33.5605	27.7637	19.3262	11.7402	6.49805	3.31055	44.9207	40.7726	39.7601	37.7536	33.8167	27.4534	18.9768	11.4464	6.49831	3.29238
	101.7	45.2715	41.2773	40.334	37.7422	33.5762	27.7812	19.3438	11.75	6.51172	3.30859	44.9207	40.7726	39.7601	37.7542	33.8218	27.4643	18.9884	11.455	6.50365	3.29521
	101.8	45.2773	41.2734	40.332	37.7461	33.5742	27.7773	19.3594	11.7656	6.51953	3.30469	44.9207	40.7726	39.7601	37.7548	33.8269	27.4752	19	11.4635	6.50898	3.29805
	101.9	45.293	41.2773	40.3203	37.7539	33.5781	27.7891	19.3594	11.7812	6.53125	3.32422	44.9207	40.7726	39.7602	37.7554	33.832	27.4861	19.0116	11.472	6.51432	3.30088
	102	45.293	41.291	40.3242	37.7637	33.582	27.8145	19.3652	11.7988	6.54492	3.31836	44.9207	40.7726	39.7602	37.756	33.8371	27.4969	19.0231	11.4806	6.51965	3.30371
	102.1	45.3027	41.2949	40.3379	37.7754	33.5957	27.8379	19.3887	11.8145	6.55664	3.33398	44.9207	40.7726	39.7602	37.7566	33.8421	27.5078	19.0347	11.4891	6.52498	3.30655
	102.2	45.3145	41.2949	40.3301	37.7754	33.5879	27.8535	19.3965	11.8223	6.56055	3.32227	44.9207	40.7726	39.7602	37.7572	33.8472	27.5186	19.0462	11.4976	6.53031	3.30938
	102.3	45.3145	41.2871	40.3379	37.7793	33.5957	27.8496	19.4004	11.8223	6.56836	3.31446	44.9207	40.7726	39.7602	37.7578	33.8522	27.5294	19.0578	11.5061	6.53564	3.31221
	102.4	45.2949	41.2891	40.3301	37.7891	33.5879	27.8711	19.4141	11.832	6.57031	3.33594	44.9207	40.7726	39.7602	37.7584	33.8572	27.5402	19.0693	11.5146	6.54096	3.31504
	102.5	45.3086	41.2891	40.3359	37.7891	33.5938	27.8828	19.4219	11.8359	6.57031	3.33594	44.9207	40.7726	39.7602	37.7589	33.8622	27.551	19.0808	11.5231	6.54628	3.31786
	102.6	45.3086	41.2793	40.3438	37.791	33.6016	27.9004	19.4238	11.8418	6.56836	3.33399	44.9207	40.7726	39.7602	37.7595	33.8672	27.5618	19.0923	11.5316	6.55161	3.32069
	102.7	45.3066	41.2871	40.3535	37.791	33.5996	27.9004	19.4355	11.8535	6.56445	3.33008	44.9207	40.7726	39.7602	37.7601	33.8722	27.5725	19.1038	11.5401	6.55693	3.32352
	102.8	45.2988	41.2871	40.3457	37.7871	33.584	27.9082	19.4395	11.8496	6.55664	3.33399	44.9207	40.7726	39.7602	37.7606	33.8772	27.5832	19.1153	11.5486	6.56224	3.32635
	102.9	45.2832	41.2891	40.3418	37.7852	33.5918	27.9258	19.4492	11.8516	6.56641	3.33203	44.9207	40.7726	39.7602	37.7612	33.8821	27.5939	19.1268	11.5571	6.56756	3.32917
	103	45.2812	41.2754	40.3281	37.7715	33.5977	27.9316	19.4707	11.8418	6.56836	3.33008	44.9207	40.7726	39.7602	37.7618	33.887	27.6046	19.1382	11.5656	6.57287	3.332
	103.1	45.2676	41.2715	40.3223	37.7715	33.5918	27.9277	19.4746	11.8457	6.56445	3.33008	44.9207	40.7726	39.7602	37.7623	33.8919	27.6153	19.1497	11.5741	6.57819	3.33482
	103.2	45.248	41.2734	40.3145	37.7695	33.5957	27.9258	19.4805	11.8477	6.56641	3.32031	44.9207	40.7726	39.7602	37.7629	33.8968	27.626	19.1611	11.5826	6.5835	3.33765
	103.3	45.2422	41.2617	40.3086	37.7773	33.5977	27.9336	19.4883	11.8516	6.57812	3.3125	44.9207	40.7726	39.7602	37.7634	33.9017	27.6366	19.1726	11.591	6.5888	3.34047
	103.4	45.2344	41.2676	40.3086	37.791	33.6016	27.9512	19.5059	11.8652	6.5957	3.30664	44.9207	40.7726	39.7602	37.764	33.9066	27.6472	19.184	11.5995	6.59411	3.34329
	103.5	45.2402	41.2559	40.3066	37.7793	33.6152	27.9668	19.5098	11.8691	6.60742	3.30664	44.9207	40.7726	39.7602	37.7645	33.9115	27.6579	19.1954	11.608	6.59941	3.34611
	103.6	45.2363	41.2559	40.3027	37.7988	33.5996	27.9785	19.5215	11.873	6.61914	3.31445	44.9207	40.7726	39.7602	37.7651	33.9163	27.6685	19.2068	11.6164	6.60472	3.34893
	103.7	45.2363	41.2734	40.3105	37.8086	33.5996	28.0078	19.543	11.8906	6.65234	3.33203	44.9207	40.7726	39.7602	37.7656	33.9211	27.679	19.2182	11.6249	6.61002	3.35175
	103.8	45.2461	41.2754	40.3203	37.8145	33.6094	28.0137	19.5488	11.9004	6.66602	3.33008	44.9207	40.7726	39.7602	37.7662	33.9259	27.6896	19.2296	11.6333	6.61532	3.35457
	103.9	45.2441	41.2793	40.3184	37.8223	33.6074	28.0098	19.5449	11.9043	6.66602	3.33008	44.9207	40.7726	39.7602	37.7667	33.9307	27.7001	19.241	11.6418	6.62061	3.35739
	104	45.248	41.2734	40.3184	37.8281	33.623	28.0234	19.5586	11.9102	6.67969	3.33203	44.9207	40.7726	39.7602	37.7672	33.9355	27.7107	19.2523	11.6502	6.62591	3.36021
	104.1	45.2344	41.2871	40.3164	37.8418	33.6094	28.041	19.5723	11.9238	6.69336	3.34961	44.9207	40.7726	39.7602	37.7677	33.9403	27.7212	19.2637	11.6586	6.6312	3.36303
	104.2	45.2285	41.2773	40.3027	37.8398	33.6348	28.0391	19.5859	11.9258	6.69531	3.33985	44.9207	40.7726	39.7602	37.7683	33.945	27.7317	19.275	11.6671	6.6365	3.36584
	104.3	45.2188	41.2676	40.293	37.8301	33.625	28.0449	19.6035	11.9238	6.71289	3.3457	44.9207	40.7726	39.7602	37.7688	33.9498	27.7421	19.2864	11.6755	6.64179	3.36866
	104.4	45.2168	41.2734	40.291	37.8438	33.6191	28.0547	19.6211	11.9375	6.73047	3.35156	44.9207	40.7726	39.7602	37.7693	33.9545	27.7526	19.2977	11.6839	6.64708	3.37147
	104.5	45.2422	41.2734	40.3008	37.8398	33.6289	28.0586	19.6367	11.9375	6.74609	3.35156	44.9207	40.7726	39.7602	37.7698	33.9592	27.7631	19.309	11.6923	6.65236	3.37429
	104.6	45.2383	41.2852	40.3047	37.8516	33.625	28.0742	19.6523	11.957	6.76172	3.36328	44.9207	40.7726	39.7602	37.7703	33.9639	27.7735	19.3203	11.7007	6.65765	3.3771
	104.7	45.2305	41.293	40.3086	37.8477	33.6289	28.0742	19.668	11.9609	6.78125	3.36328	44.9207	40.7726	39.7602	37.7708	33.9686	27.7839	19.3316	11.7092	6.66293	3.37991
	104.8	45.2461	41.2852	40.3047	37.8555	33.6289	28.0859	19.6797	11.9805	6.78516	3.37109	44.9207	40.7726	39.7602	37.7713	33.9733	27.7943	19.3429	11.7176	6.66821	3.38273
	104.9	45.2539	41.293	40.2969	37.8555	33.6406	28.0938	19.6914	11.9883	6.80859	3.36328	44.9207	40.7726	39.7602	37.7718	33.9779	27.8047	19.3542	11.726	6.67349	3.38554
	105	45.2539	41.293	40.2969	37.8633	33.6367	28.0938	19.6953	11.9961	6.80469	3.3711	44.9207	40.7726	39.7602	37.7723	33.9826	27.815	19.3654	11.7344	6.67877	3.38835
	105.1	45.25	41.3164	40.293	37.8789	33.6445	28.1211	19.7148	12.0117	6.82031	3.38672	44.9207	40.7726	39.7603	37.7728	33.9872	27.8254	19.3767	11.7427	6.68404	3.39116
	105.2	45.2578	41.3105	40.3047	37.877	33.6406	28.1309	19.7363	12.0137	6.82617	3.38477	44.9207	40.7726	39.7603	37.7733	33.9918	27.8357	19.388	11.7511	6.68932	3.39397
	105.3	45.252	41.2949	40.3066	37.8848	33.6465	28.1152	19.7363	12.0098	6.83789	3.38477	44.9207	40.7726	39.7603	37.7738	33.9964	27.846	19.3992	11.7595	6.69459	3.39677
	105.4	45.2441	41.2949	40.2988	37.8848	33.6426	28.1191	19.7324	12.0176	6.83398	3.38086	44.9207	40.7726	39.7603	37.7743	34.001	27.8563	19.4104	11.7679	6.69986	3.39958
	105.5	45.2285	41.2969	40.2949	37.8867	33.6465	28.125	19.7383	12.0312	6.83203	3.375	44.9207	40.7726	39.7603	37.7748	34.0056	27.8666	19.4216	11.7763	6.70513	3.40239
	105.6	45.2227	41.2988	40.2891	37.877	33.6406	28.1426	19.752	12.041	6.85742	3.38476	44.9207	40.7726	39.7603	37.7753	34.0102	27.8769	19.4328	11.7846	6.71039	3.40519
	105.7	45.2246	41.2852	40.291	37.8828	33.6543	28.1367	19.7695	12.0391	6.86328	3.38281	44.9207	40.7726	39.7603	37.7758	34.0147	27.8871	19.444	11.793	6.71566	3.408
	105.8	45.2227	41.2812	40.2891	37.8711	33.6602	28.1406	19.7773	12.0352	6.86328	3.36719	44.9207	40.7726	39.7603	37.7762	34.0192	27.8973	19.4552	11.8014	6.72092	3.41081
	105.9	45.2188	41.2812	40.2852	37.8711	33.6562	28.1523	19.7852	12.0352	6.86328	3.37891	44.9207	40.7726	39.7603	37.7767	34.0238	27.9076	19.4664	11.8097	6.72618	3.41361
	106	45.2188	41.2871	40.2852	37.877	33.6562	28.1699	19.8027	12.0488	6.87305	3.37305	44.9207	40.7726	39.7603	37.7772	34.0283	27.9178	19.4776	11.8181	6.73144	3.41641
	106.1	45.2168	41.2812	40.291	37.875	33.6582	28.1719	19.793	12.043	6.875	3.3711	44.9207	40.7726	39.7603	37.7777	34.0328	27.9279	19.4887	11.8264	6.7367	3.41921
	106.2	45.2109	41.2832	40.2852	37.8848	33.6562	28.1855	19.8066	12.0488	6.89258	3.38086	44.9207	40.7726	39.7603	37.7781	34.0372	27.9381	19.4999	11.8348	6.74195	3.42202
	106.3	45.2129	41.2812	40.2871	37.8906	33.666	28.1797	19.8242	12.0586	6.89062	3.37891	44.9207	40.7726	39.7603	37.7786	34.0417	27.9483	19.511	11.8431	6.74721	3.42482
	106.4	45.2188	41.2793	40.2852	37.8887	33.6758	28.1855	19.8262	12.0762	6.89258	3.38477	44.9207	40.7726	39.7603	37.779	34.0462	27.9584	19.5221	11.8514	6.75246	3.42762
	106.5	45.209	41.2754	40.2793	37.8848	33.6738	28.1855	19.8418	12.0879	6.9082	3.37695	44.9207	40.7726	39.7603	37.7795	34.0506	27.9685	19.5333	11.8598	6.75771	3.43042
	106.6	45.1973	41.2695	40.2676	37.8789	33.6895	28.1875	19.8438	12.0859	6.91406	3.37891	44.9207	40.7726	39.7603	37.78	34.055	27.9786	19.5444	11.8681	6.76296	3.43322
	106.7	45.1992	41.2656	40.2617	37.875	33.6914	28.1953	19.8516	12.1016	6.9375	3.375	44.9207	40.7726	39.7603	37.7804	34.0594	27.9887	19.5555	11.8764	6.7682	3.43602
	106.8	45.1914	41.2617	40.2578	37.8711	33.6914	28.1992	19.8672	12.1094	6.9336	3.38281	44.9207	40.7726	39.7603	37.7809	34.0638	27.9988	19.5666	11.8847	6.77345	3.43881
	106.9	45.1836	41.2617	40.2578	37.8633	33.707	28.1992	19.8789	12.1289	6.94531	3.39062	44.9207	40.7726	39.7603	37.7813	34.0682	28.0088	19.5776	11.8931	6.77869	3.44161
	107	45.1914	41.2676	40.2656	37.8691	33.7148	28.2168	19.8926	12.1465	6.95117	3.38477	44.9207	40.7726	39.7603	37.7818	34.0726	28.0189	19.5887	11.9014	6.78393	3.44441
	107.1	45.1855	41.2715	40.2715	37.8809	33.7324	28.2285	19.916	12.1699	6.96289	3.4082	44.9207	40.7726	39.7603	37.7822	34.077	28.0289	19.5998	11.9097	6.78917	3.4472
	107.2	45.1816	41.2793	40.2754	37.8809	33.7363	28.2285	19.9277	12.166	6.96289	3.41211	44.9207	40.7726	39.7603	37.7826	34.0813	28.0389	19.6108	11.918	6.79441	3.45
	107.3	45.1816	41.2852	40.2754	37.8867	33.7559	28.2383	19.9414	12.1953	6.98047	3.42578	44.9207	40.7726	39.7603	37.7831	34.0857	28.0489	19.6219	11.9263	6.79964	3.45279
	107.4	45.1875	41.2852	40.2734	37.8867	33.7695	28.25	19.9531	12.2148	6.99609	3.42969	44.9207	40.7726	39.7603	37.7835	34.09	28.0589	19.6329	11.9346	6.80488	3.45558
	107.5	45.1875	41.2812	40.2852	37.8906	33.7734	28.2617	19.9727	12.2188	6.99219	3.44141	44.9207	40.7726	39.7603	37.7839	34.0943	28.0689	19.6439	11.9428	6.81011	3.45838
	107.6	45.1758	41.2734	40.2969	37.8906	33.7734	28.2734	19.9766	12.2383	6.99609	3.4375	44.9207	40.7726	39.7603	37.7844	34.0986	28.0788	19.6549	11.9511	6.81534	3.46117
	107.7	45.1719	41.2754	40.2969	37.8965	33.7734	28.2832	19.998	12.2598	7.00586	3.43945	44.9207	40.7726	39.7603	37.7848	34.1029	28.0887	19.666	11.9594	6.82057	3.46396
	107.8	45.1816	41.2832	40.2988	37.916	33.7676	28.2949	20.0176	12.2793	7.01367	3.44336	44.9207	40.7726	39.7603	37.7852	34.1071	28.0986	19.677	11.9677	6.8258	3.46675
	107.9	45.1934	41.2793	40.3105	37.9082	33.7676	28.3027	20.0176	12.2949	7.00195	3.45898	44.9207	40.7726	39.7603	37.7857	34.1114	28.1086	19.6879	11.9759	6.83102	3.46954
	108	45.1895	41.2715	40.3145	37.9043	33.7637	28.2988	20.0371	12.2988	7.00195	3.4668	44.9207	40.7726	39.7603	37.7861	34.1156	28.1184	19.6989	11.9842	6.83624	3.47233
	108.1	45.1895	41.2773	40.3145	37.918	33.7637	28.3203	20.0508	12.3125	7.00781	3.46094	44.9207	40.7726	39.7603	37.7865	34.1199	28.1283	19.7099	11.9925	6.84146	3.47512
	108.2	45.1992	41.2773	40.3203	37.9062	33.7812	28.332	20.0586	12.3242	7.01172	3.46484	44.9207	40.7726	39.7603	37.7869	34.1241	28.1381	19.7208	12.0007	6.84668	3.4779
	108.3	45.207	41.2715	40.3125	37.9121	33.7891	28.3457	20.0684	12.334	7.01758	3.4707	44.9207	40.7726	39.7603	37.7873	34.1283	28.148	19.7318	12.009	6.8519	3.48069
	108.4	45.2129	41.2637	40.3105	37.9082	33.7988	28.3613	20.0879	12.3379	7.01367	3.4707	44.9207	40.7726	39.7603	37.7877	34.1325	28.1578	19.7427	12.0172	6.85712	3.48348
	108.5	45.209	41.2812	40.2949	37.9102	33.8027	28.3789	20.1133	12.3594	7.03516	3.49219	44.9207	40.7726	39.7603	37.7881	34.1367	28.1676	19.7536	12.0255	6.86233	3.48626
	108.6	45.207	41.2812	40.3047	37.918	33.8164	28.3906	20.1133	12.3672	7.04297	3.50781	44.9207	40.7726	39.7603	37.7886	34.1409	28.1774	19.7646	12.0337	6.86754	3.48905
	108.7	45.2188	41.2793	40.3047	37.9082	33.832	28.4004	20.123	12.373	7.04102	3.49805	44.9207	40.7726	39.7603	37.7889	34.145	28.1872	19.7755	12.042	6.87275	3.49183
	108.8	45.2168	41.2754	40.3066	37.8965	33.8223	28.4082	20.1309	12.3809	7.03711	3.50195	44.9207	40.7726	39.7603	37.7893	34.1492	28.197	19.7864	12.0502	6.87796	3.49461
	108.9	45.2129	41.2715	40.3027	37.9004	33.8262	28.416	20.1348	12.3887	7.03711	3.49805	44.9207	40.7726	39.7603	37.7897	34.1533	28.2067	19.7972	12.0584	6.88317	3.4974
	109	45.2012	41.2754	40.2988	37.9004	33.8301	28.4355	20.1504	12.3887	7.04883	3.50977	44.9207	40.7726	39.7603	37.7901	34.1574	28.2164	19.8081	12.0666	6.88837	3.50018
	109.1	45.209	41.2715	40.3027	37.8926	33.8379	28.4316	20.166	12.3965	7.04102	3.52149	44.9207	40.7726	39.7604	37.7905	34.1615	28.2261	19.819	12.0749	6.89358	3.50296
	109.2	45.1973	41.2559	40.3066	37.8926	33.8418	28.4473	20.1777	12.4043	7.04102	3.5293	44.9207	40.7726	39.7604	37.7909	34.1656	28.2358	19.8299	12.0831	6.89878	3.50574
	109.3	45.1895	41.2441	40.3105	37.877	33.8418	28.4395	20.1934	12.4004	7.03711	3.53321	44.9207	40.7726	39.7604	37.7913	34.1697	28.2455	19.8407	12.0913	6.90398	3.50852
	109.4	45.1855	41.2422	40.3105	37.8828	33.8301	28.4492	20.2109	12.4023	7.03516	3.51953	44.9207	40.7726	39.7604	37.7917	34.1738	28.2552	19.8516	12.0995	6.90917	3.5113
	109.5	45.1758	41.2383	40.3008	37.8828	33.8359	28.4609	20.2305	12.418	7.03125	3.51562	44.9207	40.7726	39.7604	37.7921	34.1778	28.2648	19.8624	12.1077	6.91437	3.51408
	109.6	45.1797	41.2188	40.2852	37.8867	33.832	28.4609	20.2305	12.4258	7.01953	3.51563	44.9207	40.7726	39.7604	37.7925	34.1819	28.2745	19.8732	12.1159	6.91957	3.51685
	109.7	45.1758	41.2188	40.2812	37.8867	33.8398	28.4766	20.2422	12.4453	7.01172	3.52344	44.9207	40.7726	39.7604	37.7929	34.1859	28.2841	19.884	12.1241	6.92476	3.51963
	109.8	45.1758	41.2227	40.2812	37.8906	33.8516	28.4844	20.2617	12.457	7.01562	3.52734	44.9207	40.7726	39.7604	37.7932	34.1899	28.2937	19.8948	12.1323	6.92995	3.52241
	109.9	45.1875	41.2148	40.3008	37.9062	33.8633	28.4844	20.2773	12.4609	7.01953	3.54297	44.9207	40.7726	39.7604	37.7936	34.194	28.3033	19.9056	12.1404	6.93514	3.52518
	110	45.1836	41.2168	40.2969	37.9082	33.8789	28.4941	20.2793	12.4707	7.0293	3.55273	44.9207	40.7726	39.7604	37.794	34.1979	28.3129	19.9164	12.1486	6.94032	3.52795
	110.1	45.1895	41.2285	40.291	37.9121	33.8887	28.502	20.2949	12.4863	7.02539	3.56445	44.9207	40.7726	39.7604	37.7944	34.2019	28.3224	19.9272	12.1568	6.94551	3.53073
	110.2	45.2012	41.2266	40.2949	37.9062	33.9004	28.5156	20.3203	12.5	7.03906	3.57422	44.9207	40.7726	39.7604	37.7947	34.2059	28.332	19.938	12.165	6.95069	3.5335
	110.3	45.207	41.2363	40.3008	37.9082	33.9102	28.5176	20.3418	12.5059	7.04883	3.58398	44.9207	40.7726	39.7604	37.7951	34.2099	28.3415	19.9487	12.1731	6.95587	3.53627
	110.4	45.209	41.2305	40.3027	37.9102	33.9199	28.5312	20.3516	12.5195	7.05469	3.58984	44.9207	40.7726	39.7604	37.7955	34.2138	28.351	19.9595	12.1813	6.96105	3.53905
	110.5	45.2109	41.2402	40.3047	37.9121	33.9219	28.5449	20.3652	12.5254	7.07617	3.59961	44.9207	40.7726	39.7604	37.7958	34.2178	28.3605	19.9702	12.1895	6.96623	3.54182
	110.6	45.2129	41.25	40.3066	37.9336	33.9355	28.5508	20.375	12.5508	7.09765	3.61719	44.9207	40.7726	39.7604	37.7962	34.2217	28.37	19.9809	12.1976	6.97141	3.54459
	110.7	45.2109	41.2441	40.3164	37.9238	33.9453	28.5645	20.3887	12.5723	7.10742	3.63476	44.9207	40.7726	39.7604	37.7966	34.2256	28.3795	19.9916	12.2058	6.97658	3.54736
	110.8	45.2129	41.2441	40.3184	37.9277	33.9473	28.5723	20.4004	12.5684	7.10742	3.63086	44.9207	40.7726	39.7604	37.7969	34.2295	28.389	20.0023	12.2139	6.98176	3.55013
	110.9	45.2129	41.2598	40.3184	37.9434	33.9473	28.584	20.416	12.5801	7.11523	3.64648	44.9207	40.7726	39.7604	37.7973	34.2334	28.3984	20.013	12.2221	6.98693	3.55289
	111	45.2207	41.2598	40.3145	37.9434	33.9551	28.5918	20.4277	12.5957	7.12305	3.64648	44.9207	40.7726	39.7604	37.7976	34.2373	28.4078	20.0237	12.2302	6.99209	3.55566
	111.1	45.2207	41.2578	40.3145	37.9492	33.9746	28.5977	20.4453	12.5977	7.11328	3.63672	44.9207	40.7726	39.7604	37.798	34.2412	28.4172	20.0344	12.2383	6.99726	3.55843
	111.2	45.2188	41.2539	40.3125	37.9453	33.9727	28.582	20.457	12.6055	7.1211	3.63672	44.9207	40.7726	39.7604	37.7983	34.245	28.4266	20.0451	12.2465	7.00243	3.5612
	111.3	45.2148	41.2617	40.3008	37.9531	33.9766	28.5938	20.4688	12.6094	7.14062	3.65234	44.9207	40.7726	39.7604	37.7987	34.2489	28.436	20.0558	12.2546	7.00759	3.56396
	111.4	45.2227	41.2559	40.3086	37.9512	33.9883	28.5957	20.4707	12.6152	7.14258	3.64648	44.9207	40.7726	39.7604	37.799	34.2527	28.4454	20.0664	12.2627	7.01275	3.56672
	111.5	45.2168	41.2598	40.3027	37.959	33.9824	28.6035	20.4902	12.6348	7.14258	3.64648	44.9207	40.7726	39.7604	37.7993	34.2565	28.4547	20.0771	12.2708	7.01791	3.56949
	111.6	45.2168	41.2656	40.3027	37.957	33.9902	28.6172	20.5	12.6406	7.13672	3.63281	44.9207	40.7726	39.7604	37.7997	34.2604	28.4641	20.0877	12.2789	7.02307	3.57225
	111.7	45.2148	41.2559	40.3086	37.959	33.9883	28.6387	20.5215	12.6426	7.1543	3.64648	44.9207	40.7726	39.7604	37.8	34.2642	28.4734	20.0983	12.2871	7.02823	3.57501
	111.8	45.2129	41.248	40.3105	37.9512	33.9902	28.6309	20.5137	12.6426	7.1543	3.63867	44.9207	40.7726	39.7604	37.8004	34.268	28.4827	20.1089	12.2951	7.03338	3.57778
	111.9	45.1973	41.2461	40.3027	37.9492	33.9824	28.6289	20.5195	12.6367	7.16406	3.63672	44.9207	40.7726	39.7604	37.8007	34.2717	28.492	20.1196	12.3033	7.03854	3.58054
	112	45.1953	41.2402	40.3008	37.9434	33.9883	28.6191	20.5098	12.6426	7.16211	3.62695	44.9207	40.7726	39.7604	37.801	34.2755	28.5013	20.1301	12.3113	7.04369	3.5833
	112.1	45.1855	41.2539	40.291	37.9453	33.9824	28.6328	20.5195	12.6523	7.16797	3.64062	44.9207	40.7726	39.7604	37.8014	34.2793	28.5105	20.1407	12.3194	7.04884	3.58606
	112.2	45.1758	41.2617	40.2969	37.9414	33.9961	28.6211	20.5312	12.6562	7.17578	3.64062	44.9207	40.7726	39.7604	37.8017	34.283	28.5198	20.1513	12.3275	7.05398	3.58882
	112.3	45.1797	41.248	40.293	37.9316	34.0156	28.6309	20.5254	12.6543	7.16602	3.63867	44.9207	40.7726	39.7604	37.802	34.2867	28.529	20.1619	12.3356	7.05913	3.59157
	112.4	45.1699	41.2383	40.2832	37.9219	34.0137	28.6328	20.5234	12.6484	7.17188	3.62891	44.9207	40.7726	39.7604	37.8023	34.2905	28.5383	20.1724	12.3437	7.06427	3.59433
	112.5	45.1562	41.2441	40.2734	37.9277	34.0039	28.6465	20.541	12.6621	7.18164	3.64648	44.9207	40.7726	39.7604	37.8027	34.2942	28.5475	20.183	12.3518	7.06942	3.59709
	112.6	45.166	41.252	40.2793	37.9355	34.0098	28.6543	20.5605	12.6777	7.19726	3.66211	44.9207	40.7726	39.7604	37.803	34.2979	28.5567	20.1935	12.3598	7.07456	3.59984
	112.7	45.1738	41.2461	40.2871	37.9062	34.0293	28.6367	20.5508	12.6641	7.19141	3.64453	44.9207	40.7726	39.7604	37.8033	34.3016	28.5658	20.2041	12.3679	7.0797	3.6026
[truncated: 18,682 more rows]

## Sheet: Supplementary Figure 3
Supplementary Figure 3a
murine Jovi 1- 29F2
[truncated: 14,660 more rows]
[truncated: 14 more columns]

## Sheet: Supplementary Figure 4
Supplementary Figure 4a
[truncated: 17 more rows]

[truncated: 11 more sheets: Supplementary Figure 5, Supplementary Figure 7, Supplementary Figure 8, Supplementary Figure 12, Supplementary Figure 13, Supplementary Figure 14, Supplementary Figure 15, Supplementary Figure 17, Supplementary Figure 18, Supplementary Figure 20, Supplementary Figure 22]
